# Supplementary material for: Investigating Algal Communities in Lacustrine and Hydro-Terrestrial Environments of East Antarctica Using Deep Amplicon Sequencing
Source: Microorganisms. 2020 Mar 31;8(4):497. doi: 10.3390/microorganisms8040497 (PMC7232531; doi:10.3390/microorganisms8040497)
Supplement: Supplementary file 1 [file microorganisms-08-00497-s001.zip]

Archive with 9 entries (6 files):
- supporting information/
- supporting information/Data S1.txt
- __MACOSX/
- __MACOSX/supporting information/
- __MACOSX/supporting information/._Data S1.txt
- supporting information/Data S2.txt
- __MACOSX/supporting information/._Data S2.txt
- supporting information/Supporting Information.docx
- __MACOSX/supporting information/._Supporting Information.docx
