# Supplementary material for: Investigating Algal Communities in Lacustrine and Hydro-Terrestrial Environments of East Antarctica Using Deep Amplicon Sequencing
Source: Microorganisms. 2020 Mar 31;8(4):497. doi: 10.3390/microorganisms8040497 (PMC7232531; doi:10.3390/microorganisms8040497)
Supplement: Supplementary file 1 [file microorganisms-08-00497-s001.zip › supporting information/Data S1.txt]

>16SV_41
TGAGGAATATTGGACAATGGAGGCAACTCTGATCCAGCCATGCCGCGTGCAGGAAGACTGCCCTATGGGTTGTAAACTGC
TTTTATACAGGAAGAAACCCCGAGACGTGTCTTGGGCTGACGGTACTGTATGAATAAGCACCGGCTAACTCCGTGCCAGC
AGCCGCGGTAATACGGAGGGTGCAAGCGTTATCCGGAATCATTGGGTTTAAAGGGTCCGTAGGTGGGCAATTAAGTCAGA
GGTGAAATCCCACAGCTTAACTGTGGAACTGCCTTTGATACTGGTTGTCTTGAGTTATATTGAAGTAAGTAGAATGTGTA
GTGTAGCGGTGAAATGCATAGATATTACACAGAATACCGATTGCGAAGGCAGCTTACTAAGTATATACTGACACTGATGG
>16SV_1478
TGAGGAATATTGGGCAATGGAGGCAACTCTGACCCAGCCATGCCGCGTGCAGGAAGACTGCCCTATGGGTTGTAAACTGC
TTTTATACAGGAAGAAACACTCCCACGTGTGGGGGCTTGACGGTACTGTAAGAATAAGGATCGGCTAACTCCGTGCCAGC
AGCCGCGGTAATACGGAGGATCCAAGCGTTATCCGGAATCATTGGGTTTAAAGGGTCCGTAGGTGGATAATTAAGTCAGA
GGTGAAATCCTGCAGCTCAACTGTAGAATTGCCTTTGAAACTGGTTATCTTGAGTTATTATGAAGTAGTTAGAATATGTA
GTGTAGCGGTGAAATGCATAGATATTACATAGAATACCAATTGCGAAGGCAGATTACTAATAATCAACTGACACTGATGG
>16SV_451
TGAGGAATATTGGACAATGGGCGAGAGCCTGATCCAGCCATGCCGCGTGCAGGAAGACTGCCCTATGGGTTGTAAACTGC
TTTTATACAGGAAGAAACCCCTGAACGTGTTCGGGGCTGACGGTACTGTACGAATAAGCACCGGCTAACTCCGTGCCAGC
AGCCGCGGTAATACGGAGGGTGCAAGCGTTATCCGGAATCATTGGGTTTAAAGGGTCCGTAGGTGGGCAATTAAGTCAGA
GGTGAAATCCCATAGCTTAACTATGGAACTGCCTTTGATACTGGTTGTCTTGAGTTATACTGAAGTAAGTAGAATGTGTA
GTGTAGCGGTGAAATGCATAGATATTACACAGAATACCGATTGCGAAGGCAGCTTACTAAGTATATACTGACACTCATGG
>16SV_1061
TGGGGAATCTTAGACAATGGGCGAAAGCCTGATCTAGCCATGCCGCGTGAGTGATGAAGGCCCTAGGGTCGTAAAGCTCT
TTCGCCAGGGATGATAATGACAGTACCTGGTAAAGAAACCCCGGCTAACTCCGTGCCAGCAGCCGCGGTAATACGGAGGG
GGTTAGCGTTGTTCGGAATTACTGGGCGTAAAGCGTACGTAGGCGGATTGGAAAGTTAGAGGTGAAATCCCAGGGCTCAA
CCCTGGAACTGCCTTTAAAACTCCCAGTCTTGAGTTCGAGAGAGGTGAGTGGAACTCCGAGTGTAGAGGTGAAATTCGTA
GATATTCGGAAGAACACCAGTGGCGAAGGCGGCTCACTGGCTCGATACTGACGCTGAGGTACGAAAGTGTGGGGAGCAAA
>16SV_202
TGGGGAATCTTAGACAATGGGGGAAACCCTGATCTAGCCATGCCGCGTGAGTGACGAAGGCCCTAGGGTCGTAAAGCTCT
TTCGCCAGGGAAGATAATGACGGTACCTGGTAAAGAAGTCCCGGCTAACTCCGTGCCAGCAGCCGCGGTAATACGGAGGG
GACTAGCGTTGTTCGGAATTACTGGGCGTAAAGCGCGCGTAGGCGGACTATTAAGTCAGGGGTGAAATCCCGGGGCTCAA
CCCCGGAACTGCCCTTGATACTGGTAGTCTTGAGTTCGAGAGAGGTGAGTGGAATTCCGAGTGTAGAGGTGAAATTCGTA
GATATTCGGAGGAACACCAGTGGCGAAGGCGGCTCACTGGCTCGATACTGACGCTGAGGTGCGAAAGTGTGGGGAGCAAA
>16SV_3088
TGGGGAATATTGGACAATGGGCGCAAGCCTGATCCAGCAATGCCGCGTGTGTGAAGAAGGCCTTAGGGTTGTAAAGCACT
TTCAATTGGGAAGAAAAGCATAGGGTTAATACCCCTGTGTCTTGACGGTACCAATACAAGAAGCACCGGCTAACTCCGTG
CCAGCAGCCGCGGTAATACGGAGGGTGCAAGCGTTAATCGGAATCACTGGGCGTAAAGCGCACGCAGGCGGTTTGCTAAG
TCAGATGTGAAAGCCCCGGGCTTAACCTGGGAACTGCATTTGATACTGGCAAACTAGAGTATGGGAGAGAGAAATAGAAT
TCCACATGTAGCGGTGAAATGCGTAGAGATGTGGAGGAATATCAGTGGCGAAGGCGATTTCTTGGCCCAATACTGACGCT
>16SV_3103
TGGGGAATCTTAGACAATGGGCGCAAGCCTGATCTAGCCATGCCGCGTGAGTGACGAAGGCCTTAGGGTCGTAAAGCTCT
TTCGCCAGGGATGATAATGACAGTACCTGGTAAAGAAACCCCGGCTAACTCCGTGCCAGCAGCCGCGGTAATACGGAGGG
GGTTAGCGTTGTTCGGAATTACTGGGCGTAAAGCGCACGTAGGCGGATTGGAAAGTATGGGGTGAAATCCCGGGGCTCAA
CCCCGGAACTGCCCTGTAAACTATCAGTCTAGAGTTCGAGAGAGGTGAGTGGAATTCCAAGTGTAGAGGTGAAATTCGTA
GATATTTGGAGGAACACCAGTGGCGAAGGCGGCTCACTGGCTCGATACTGACGCTGAGGTGCGAAAGTGTGGGGAGCAAA
>16SV_1380
TCGAGAATAATTCACAATGGACGAAAGTCTGATGGTGCAACGCCGCGTGGAGGATGAAGGTCTTCGGATTGTAAACTCCT
GTCATTTGAGAGTAAGACCTGGCGGTGAATAGCCGACAGGGTTGATAGTATCAAAAGAGGAAGGGACGGCTAACTTCGTG
CCAGCAGCCGCGGTAATACGAAGGTCCCGAGCGTTGTTCGGAATCACTGGGCGTAAAGGGAGCGTAGGCGGTTGGGTAAG
TCAGATGTGAAATCCCGGGGCTCAACCTCGGAACTGCATCCGATACTGCCCGACTAGAGTAATGGAGGGGTAACTGGAAT
TCTCGGTGTAGCAGTGAAATGCGTAGATATCGAGAGGAACACTCGTGGCGAAGGCGAGTTACTGGACATTTACTGACGCT
>16SV_3092
TGAGGAATATTGGACAATGGGCGCAAGCCTGATCCAGCCATGCCGCGTGCAGGAAGACTGCCCTATGGGTTGTAAACTGC
TTTTATATAGGAAGAACCACTCTCACGTGTGAGAGCTTGACGGTACTATATGAATAAGCACCGGCTAACTCCGTGCCAGC
AGCCGCGGTAATACGGAGGGTGCAAGCGTTATCCGGAATCATTGGGTTTAAAGGGTCCGCAGGCGGTTGATTAAGTCAGA
GGTGAAATCCCATAGCTTAACTATGGAACTGCCTTTGATACTGGTTAACTTGAGTTATACTGAAGTAAGTAGAATGTGTA
GTGTAGCGGTGAAATGCATAGATATTACACAGAATACCGATTGCGAAGGCAGCTTACTAAGTATATACTGACGCTCATGG
>16SV_2434
TGGGGAATCTTAGACAATGGGCGCAAGCCTGATCTAGCCATGCCGCGTGAGTGATGAAGGCCTTAGGGTCGTAAAGCTCT
TTCGCCAGGGATGATAATGACAGTACCTGGTAAAGAAACCCCGGCTAACTCCGTGCCAGCAGCCGCGGTAATACGGAGGG
GGTTAGCGTTGTTCGGAATTACTGGGCGTAAAGCGTACGTAGGCGGATTAGAAAGTTGGGGGTGAAATCCCAGGGCTCAA
CCCTGGAACTGCCTCCAAAACTACTAGTCTAGAGTTCGAGAGAGGTGAGTGGAACTCCGAGTGTAGAGGTGAAATTCGTA
GATATTCGGAAGAACACCAGTGGCGAAGGCGGCTCACTGGCTCGATACTGACGCTGAGGTACGAAAGTGTGGGGAGCAAA
>16SV_2825
TGAGGAATATTGGACAATGGGCGGGAGCCTGATCCAGCCATGCCGCGTGCAGGATGACTGCCCTATGGGTTGTAAACTGC
TTTTATACGGGAAGAAACCTGTCCACGTGTGGACAGCTGACGGTACCGTAAGAATAAGGACCGGCTAACTCCGTGCCAGC
AGCCGCGGTAATACGGAGGGTCCGAGCGTTATCCGGAATCATTGGGTTTAAAGGGTCCGTAGGCGGGCGTATAAGTCAGG
GGTGAAAGTTTGCGGCTCAACCGTAAAATTGCCTTTGATACTGTACGTCTTGAGTTATAGTGGAGTTGCCGGAACATGTG
GTGTAGCGGTGAAATGCATAGATATCACATAGAACACCGATCGCGAAGGCAGGTGACTAACTATATACTGACGCTGATGG
>16SV_1203
TGGGGAATATTCGGCAATGGGCGCAAGCCTGACCGAGCCATGCCGCGTGAGTGACGAAGGCCTTAGGGTTGTAAAGCTCT
TTTGGCGGGGAAGATAATGACTGTACCCGCAGAATAAGTCCCGGCTAACTTCGTGCCAGCAGCCGCGGTAATACGAAGGG
GACTAGCGTTGTTCGGAATCACTGGGCGTAAAGCGCACGTAGGCTGATATGTTAGTTAGGGGTGAAATCCCGGGGCTCAA
CCTCGGAACTGCCTCTAATACTGCATATCTGGAGTCCGAGAGAGGTTAGTGGAATTCCTAGTGTAGAGGTGAAATTCGTA
GATATTAGGAAGAACACCAGTGGCGAAGGCGGCTAACTGGCTCGGTACTGACGCTGAGGTGCGAAAGCGTGGGGAGCAAA
>16SV_3107
TGGGGAATCTTGGACAATGGGGGCAACCCTGATCCAGCCATGCCGCGTGAGTGATGAAGGCCTTAGGGTCGTAAAGCTCT
TTCGCCTGTGAAGATAATGACGGTAGCAGGTAAAGAAACCCCGGCTAACTCCGTGCCAGCAGCCGCGGTAATACGGAGGG
GGTTAGCGTTGTTCGGAATTACTGGGCGTAAAGCGCACGTAGGCGGACCAGAAAGTTGGGGGTGAAATCCCGGGGCTCAA
CCCCGGAACTGCCTCCAAAACTATTGGTCTAGAGTTCGAGAGAGGTGAGTGGAATTCCAAGTGTAGAGGTGAAATTCGTA
GATATTTGGAGGAACACCAGTGGCGAAGGCGGCTCACTGGCTCGATACTGACGCTGAGGTGCGAAAGTGTGGGGAGCAAA
>16SV_3111
TGGGGAATTTTCCGCAATGGGCGCAAGCCTGACGGAGCAATACCGCGTGCGGGAGGAAGGCCTTTGGGTCGTAAACCGCT
TTTAACAGGGAAGAATAACTGACGGTACCTGTTGAATAAGCCTCGGCTAACTCCGTGCCAGCAGCCGCGGTAAGACGGAG
GAGGCAAGCGTTATCCGGAATTATTGGGCGTAAAGCGTCCGCAGGTGGCTTATCAAGTCTGCTGTTAAATCCCAGGGCTC
AACCCTGGAGCAGCGGTGGAAACTGTTAGGCTAGAGTGCGGTAGGGGCAGAGGGAATTCCCAGTGTAGCGGTGAAATGCG
TAGATATTGGGAAGAACACCAGTGGCGAAGGCGCTCTGCTGGACCGTAACTGACACTCATGGACGAAAGCTAGGGGAGCG
>16SV_1512
TCGAGAATCTTTGTCAATGGACGAAAGTCTGAACAAGCGACGCCGCGTGCGGGATGAAGGCCTTCGGGTTGTAAACCGCT
GTCGTAGGGGAACAAATTTATTGAGGTCATCCTCTTTATTTGAGTGATCCTAGGAGGAAGGACGGGCTAAGTTCGTGCCA
GCAGCCGCGGTAAGACGAACCGTCCAAACGTTATTCGGTATCACTGGGCTTAAAGAGTTCGTAGGCGGCTACGTAGGTCA
GATGTGAAATCCCACGGCTCAACCGTGGAACTGCGTTTGAAACCACATAGCTTGAGGGAGATAGAGGTGAGCGGAACAGA
TGGTGGAGCGGTGAAATGCGTTGATATCATCTGGAACACCGGTGGCGAAAGCGGCTCACTGGATCTCTTCTGACGCTGAG
>16SV_679
TCGAGAATCTTCGGCAATGGACGAAAGTCTGACCGAGCGACGCCGCGTGCGGGATGAAGGCCCTCGGGTTGTAAACCGCT
GTCAGTAGTTAGGAAGTCCATGAGGGTTATCTCTCATGGTTGACCGATCTTCAGAGGAAGGACGGGCTAAGTTCGTGCCA
GCAGCCGCGGTAAGACGAACCGTCCAAACGTTATTCGGTATCACTGGGCTTAAAGCGTGCGTAGGCGGCTTGGTAGGTGA
GATGTGAAAGCCCACGGCTCAACCGTGGAATTGCGTTTCAAACCCCCAAGCTCGAGGAAGATAGGGGTGATGGGAACTTA
TGGTGGAGCGGTGAAATGCGTTGATATCATAGGGAACACCGGTGGCGAAAGCGCATCACTGGATCTTTTCTGACGCTGAG
>16SV_3122
TGAGGAATATTGGACAATGGAGGAGACTCTGATCCAGCCATGCCGCGTGCAGGATGACGGCCCTATGGGTTGTAAACTGC
TTTTATACGGGAAGAAACGCACCTACGTGTAGGTGTCTGACGGTACCGTAAGAATAAGGACCGGCTAACTCCGTGCCAGC
AGCCGCGGTAATACGGAGGGTCCGAGCGTTATCCGGAATCATTGGGTTTAAAGGGTCCGTAGGCGGGCATATAAGTCAGG
GGTGAAAGTTTGCGGCTCAACCGTAAAATTGCCTTTGATACTGTATGTCTTGAGTTATAGTGGGGTTGCCGGAACATGTG
GTGTAGCGGTGAAATGCATAGATATCACATAGAACACCGATCGCGAAGGCAGGTGACCAACTATATACTGACGCTGATGG
>16SV_356
TCGAGAATCTTCCGCAATGGGCGAAAGCCTGACGGAGCGACGCCGCGTGCGGGATGAAGGCCCTTGGGTTGTAAACCGCT
GTCAGAGGGGATGAAATCACGGTTGGTTATCCTTCCGTGTTGACAGAGCCTCAAAGGAAGCACGGGCTAAGTACGTGCCA
GCAGCCGCGGTAACACGTACTGTGCGAACGTTATTCGGAATCACTGGGCTTAAAGGGTGCGTAGGCGGTTTATCAAGTCA
GATGTGAAATGCCTGAGCTCAACTGAGGCACTGCGTTTGAAACTGATCGACTTGAGTATTCCAGGGGTATGCGGAACTGC
CAGTGGAGCGGTGAAATGCGTTGATATTGGCAGGAACACCAGTGGCGAAGGCGGCATACTGGGGGATTACTGACGCTGAG
>16SV_2941
TGGGGAATTTTCCGCAATGGGCGAAAGCCTGACGGAGCAATACCGCGTGAGGGAGGAAGGCTTTTGGGTTGTAAACCTCT
TTTCTCAAGGAAGAATAACTGACGGTACTTGAGGAATAAGCATCGGCTAACTCCGTGCCAGCAGCCGCGGTAATACGGAG
GATGCAAGCGTTATCCGGAATTATTGGGCGTAAAGCGTCCGCAGGTGGTTCATCAAGTCTGCTGTTAAAGACCAGGGCTT
AACCCCGGGAAGGCGGTGGAAACTGGTGGACTAGAGTACGGTAGGGGTAGAGGGAATTCCCAGTGTAGCGGTGAAATGCG
TAGAGATTGGGAAGAACACCAGTGGCGAAGGCGCTCTACTGGACCTGTACTGACACTCAGGGACGAAAGCTAGGGTAGCG
>16SV_3118
TCGAGAATCTTCGGCAATGGGCGAAAGCCTGACCGAGCGACGCCGCGTGCGGGATGACGGCCCTTGGGTTGTAAACCGCT
GTCAGAGGGGATGAAGGACGTGTGAAGAGCACGTTTTGACAGAGCCTCAGAGGAAGCCCGGGCTAAGTACGTGCCAGCAG
CCGCGGTAATACGTACTGGGCGAACGTTATTCGGAATCACTGGGCTTAAAGGGTGCGTAGGCGGCTTTCCAGGTCTGATG
TGAAATCTTACGGCTCAACCGTAAAATTGCGTTGGAAACCGGAAAGCTTGAGTGTGCTAGGGGTGTGTGGAACTTCCAGT
GGAGCGGTGAAATGTGTTGATATTGGAAGGAACGCCGGTGGCGAAAGCGACACACTGGGGCATAACTGACGCTGAGGCAC
>16SV_371
TGAGGAATATTGGACAATGGCCGGAAGGTTGATCCAGCCATGCCGCGTGCAGGATGACTGCCCTATGGGTTGTAAACTGC
TTTTACACGGGAAGAAACCTCCCCTCGTGAGGGGAGCTGACGGTACCGTGAGAATAAGGACCGGCTAACTCCGTGCCAGC
AGCCGCGGTAATACGGAGGGTCCGAGCGTTATCCGGAATCATTGGGTTTAAAGGGTCCGTAGGCGGGCAGCTAAGTCAGG
GGTGAAAGGCCACGGCTCAACCGTGGGACTGCCCTTGATACTGGTTGTCTTGAGTCATGGTGGGGTGGCCGGAACATGTG
GTGTAGCGGTGAAATGCATAGATATCACATAGAACACCGATCGCGAAGGCAGGTCACCAACCATGTACTGACGCTGATGG
>16SV_1892
TGGGGAATATTGGACAATGGGGGCAACCCTGATCCAGCAATGCCGCGTGAGTGAAGAAGGCCTTCGGGTTGTAAAGCTCT
TTCGCAGGGGAAGAAACGGTAAGGGCAAATAGTCCTTGCAACTGACGGTACCCTGATAAGAAGCACCGGCTAACTACGTG
CCAGCAGCCGCGGTAATACGTAGGGTGCGAGCGTTAATCGGAATTACTGGGCGTAAAGCGTGCGTAGGCGGCCATGCAAG
TCAGATGTGAAAGCCCCGGGCTTAACCTGGGAACTGCGTTTGAAACTGCGTGGCTAGAGTTCGGCAGGGGAAGATGGAAT
TCCATGTGTAGCGGTGAAATGCGTAGATATATGGAAGAACACTAATGGCGAAGGCATTCTTCTGGGCCGACACTGACGCT
>16SV_3084
TCGAGAATCTTCGGCAATGGACGAAAGTCTGACCGAGCAACGCCGCGTGCGGGATGAAGGCCCTTGGGTTGTAAACCGCT
GTCAGGGGGGATGAAAGCTTCGGCTTGACAGAGCCCCAGAGGAAGCACGGGCTAAGTACGTGCCAGCAGCCGCGGTAATA
CGTACTGTGCGAACGTTATTCGGAATCACTGGGCTTACAGGGTGCGTAGGTGGCCCGACAAGTCAGGTGTGAAAGCCCAC
GGCTCAACCGTGGAACTGCGCTTGAAACTGTCGGGCTTGAGTGAGCTAGAGGTACACGGAACTTCCAGTGGAGCGGTGAA
ATGTGTTGATATTGGAAGGAACACCAGAGGCGAAAGCGGTGTACTGGGGCTTGTCTGACACTGAGGCACGAAAGCCAGGG
>16SV_64
TAACGAATATTCCGCAATGCGCGAAAGCGTGACGGAGCAATGCCGCGTGTGGGATGAAGCATCTAGGTGTGTAAACCACT
GTCAGGGTTTAGGAAACAAATGACCAGACCCAAAGGAAGAGCCGGCTAACTCTGTGCCAGCAGCCGCGGTAATACAGAGG
GCTCAAGCGTTAATCGGAATCACTGGGCTTAAAGGGTCCGCAGGCGGATCGGTAAGTATCTTGTGAAATACCATGGCTCA
ACCATGGAATTGCTCGGTAAACTGCCAATCTTGAACACGGTAGGGGCCATCGGAACTCTAGGTGGAGCGGTGAAATGCGT
AGATATCTAGAGGAACGCCAAAGGCGAAGGCAGATGGCTGGGCCGTTGTTGACGCTCAGGGACGAAAGCATGGGTAGCGA
>16SV_106
TGGGGAATTTTCCGCAATGGGCGAAAGCCTGACGGAGCAATACCGCGTGAGGGATGACGGCCTATGGGTTGTAAACCTCT
TTTTTCAGGGAGGAATCAATGACGTGTACCTGAAGAATAAGCATCGGCTAACTCCGTGCCAGCAGCCGCGGTAAGACGGA
GGATGCAAGTGTTATCCGGAATCACTGGGCGTAAAGCGTCTGTAGGTGGTTTAATAAGTCAACTGTTAAATCTTGAGGCT
CAACCTCAAAATCGCAGTCGAAACTATTAGACTAGAGTATAGTAGGGGTAAAGGGAATTTCCAGTGGAGCGGTGAAATGC
GTAGATATTGGAAGGAACACCGATGGCGAAGGCACTTTACTGGGCTATTACTAACACTCAGAGACGAAAGCTAGGGTAGC
>16SV_3106
TCGAGAATCATTCACAATGGACGAAAGTCTGATGGTGCAACGCCGCGTGGAGGATGACGGTCCTAGGATTGTAAACTCCT
GTCATTGGGGAGTAAGACTTGGTTGTTAATAGCCTCCAAGTTTGATAGTACCCAAAGAGGAAGGGACGGCTAACTTCGTG
CCAGCAGCCGCGGTAATACGAAGGTCCCAAGCGTTGTTCGGAATCACTGGGCGTAAAGCGTGTGTAGGCTGCGCGGAAAG
TCAAATGTGAAAGCCCGGGGCTCAACCCCGGAACTGCATTCGATACTCCCGTGCTAGAGTAATGGAGAGGCAAGTGGAAT
TCTCGGTGTAGCAGTGAAATGCGTAGATATCGAGAGGAACATCAATGGCGAAGGCAACTTGCTGGACATTTACTGACGCT
>16SV_395
TAACGAATCTTCCGCAATGGGCGAAAGCCTGACGGAGCAATACCGCGTGTAGGATGAAGCTGTTACGCAGTGTAAACTAC
TGTCAGGGTCTAGCAACAATGAGCAGACCCAGAGGAAGGGCCGGCTAATTCCGTGCCAGCAGCCGCGGTGATACGGAAGG
CCCGAGCGTTAATCGGAATCACTGGGCTTAAAGCGTGCGCAGGCGGAACAGTAGGCATCCAGTGAAAGCCCACGGCTCAA
CCGTGGAACTGCTGGGTGAACCACTGTTCTTGAGATAGGTAGGGGTCAGTGGAACTATGGGTGGAGCGGTGAAATGCGTA
GATATCCATGGGAACGCCAATGGCGAAGGCAACTGACTGGGCCTATTCTGACGCTCAGGCACGAAAGCGTGGGTAGCGAA
>16SV_1416
TGGGGAATATTGGGCAATGGGCGCAAGCCTGACCCAGCCATGCCGCGTGAAGGATGAAGGCCTTCGGGTCGTAAACTTCT
GTCAGTAGGGACGATGGGACTTCGGTCTTGACGGTACCTACAGAGGAAGCCCCGGCTAACTCCGTGCCAGCAGCCGCGGT
AATACGGAGGGGGCAAGCGTTGCTCGGATTTACTGGGCGTAAAGGGTCCGCAGGCGGTTGAGCAAGTTAGATGTGAAAGC
TCAAGGCTTAACCTTGGAATTGCATCTAAAACTGCTCGACTAGAGTCCAAGAGGGGTCGGCGGAATTCCCGGTGTAGCGG
TGAAATGCGTAGATATCGGGAGGAACACCAGTGGCGAAGGCGGCCGACTGGCTTGGAACTGACGCTCAGGGACGAAAGCG
>16SV_454
TGGGGAATCTTGCACAATGGGCGAAAGCCTGATGCAGCCATGCCGCGTGAGTGATGAAGGCCTTAGGGTTGTAAAGCTCT
TTCACCCGTGAAGATAATGACGGTAGCGGGAGAAGAAGCCCCGGCTAACTCCGTGCCAGCAGCCGCGGTAATACGGAGGG
GGCTAGCGTTGTTCGGAATTACTGGGCGTAAAGCGCGCGTAGGCGGTTTGATAAGTTGGGTGTGAAATCCCAGGGCTCAA
CCCTGGAACTGCACTCAAAACTATCTGACTAGAGTCCGGAAGAGGGTGGTGGAATTCCCAGTGTAGAGGTGAAATTCGTA
GATATTGGGAAGAACACCGGTGGCGAAGGCGGCCACCTGGTCCGGTACTGACGCTAAGGTGCGAAAGCGTGGGGAGCAAA
>16SV_3125
TGGGGAATATTGGACAATGGGCGCAAGCCTGATCCAGCCATGCCGCGTGAGTGATGAAGGCCTTAGGGTTGTAAAGCTCT
TTTACCAGGGATGATAATGACAGTACCTGGAGAATAAGCTCCGGCTAACTCCGTGCCAGCAGCCGCGGTAATACGGAGGG
AGCTAGCGTTGTTCGGAATTACTGGGCGTAAAGCGCGCGTAGGCGGCCATTCAAGTCAGAGGTGAAAGCCCGGGGCTCAA
CTCCGGAACTGCCTTTGAAACTAGATGGCTAGAATATGGGAGAGGTGAGTGGAATTCCGAGTGTAGAGGTGAAATTCGTA
GATATTCGGAAGAACACCAGTGGCGAAGGCGACTCACTGGACCATTATTGACGCTGAGGTGCGAAAGCGTGGGGAGCAAA
>16SV_931
TGGGGAATCTTGGACAATGGGGGCAACCCTGATCCAGCCATGCCGCGTGAGCGATGAAGGCCTTAGGGTTGTAAAGCTCT
TTCACCGGTGAAGATAATGACGGTAGCCGGAGAAGAAGCCCCGGCTAACTCCGTGCCAGCAGCCGCGGTAATACGGAGGG
GGCTAGCGTTGTTCGGAATTACTGGGCGTAAAGCGCGCGTAGGCGGGCTGTTAAGTCGGGGGTGAAATCCCGGGGCTCAA
CCCCGGAACTGCCCTCGATACTGGCAGCCTAGAGATCTGGAGAGGCGAGTGGAATTCCGAGTGTAGAGGTGAAATTCGTA
GATATTCGGAGGAACACCAGTGGCGAAGGCGGCTCGCTGGCCAGATACTGACGCTGAGGTGCGAAAGCGTGGGGAGCAAA
>16SV_3085
TCGAGAATCTTCCGCAATGGGCGAAAGCCTGACGGAGCGACGCCGCGTGCAGGATGAAGGCCTTCGGGTTGTAAACTGCT
GTCACGCAATAGGAATTCCCTGTCGTTAATAGCTTCAGGGTTGACCACAGCGAAAGGAAGCACCGGCTAACTCCGTGCCA
GCAGCCGCGGTAAGACGGAGGGTGCAAACGTTGCTCGGAATCACTGGGCATAAAGCGCACGTAGGCGGCCTATTAAGTCT
CGCGTGAAAGCCCCCGGCTCAACCGGGGAACTGCGCGGGATACTGATGGGCTCGAGGACGGTAGGGGTGAGTGGAACTCC
AGGTGGAGCGGTGAAATGCGTAGATATCTGGAGGAACACCAGTGGCGAAAGCGACTCACTGGACCGTCTCTGACGCTGAG
>16SV_2767
TGGGGAATATTGGACAATGGGGGCAACCCTGATCCAGCCATGCCGCGTGTGTGAAGAAGGCCTTAGGGTTGTAAAGCACT
TTCAATTGGGAAGAAAAGCTGATGCTTAATACGTATCAGCCCTGACATTACCTTTAGAAGAAGCACCGGCTAACTCCGTG
CCAGCAGCCGCGGTAATACGGAGGGTGCGAGCGTTAATCGGAATTACTGGGCGTAAAGCGCGCGTAGGCGGTTATTTAAG
TCAGCTGTGAAAGCCCCGGGCTCAACCTGGGAACTGCAGTTGATACTGGATGACTAGAGTACGAGAGAGGGAGGTAGAAT
TCCACGTGTAGCGGTGAAATGCGTAGATATGTGGAGGAATACCAGTGGCGAAGGCGGCCTCCTGGCTCGATACTGACGCT
>16SV_1306
TGGGGAATTTTGGACAATGGGCGAAAGCCTGATCCAGCAATGCCGCGTGTGTGAAGAAGGCCTTCGGGTTGTAAAGCACT
TTTGTCCGGAAAGAAATGGCTCTGGTTAATACCTGGGGTCGATGACGGTACCGGAAGAATAAGGACCGGCTAACTACGTG
CCAGCAGCCGCGGTAATACGTAGGGTCCAAGCGTTAATCGGAATTACTGGGCGTAAAGCGTGCGCAGGCGGTTGTGCAAG
ACCGATGTGAAATCCCCGAGCTTAACTTGGGAATTGCATTGGTGACTGCACGGCTAGAGTGTGTCAGAGGGGGGTAGAAT
TCCACGTGTAGCAGTGAAATGCGTAGAGATGTGGAGGAATACCGATGGCGAAGGCAGCCCCCTGGGATAACACTGACGCT
>16SV_3128
TGAGGAATATTGGACAATGGGCGGAGGCCTGATCCAGCCATGCCGCGTGCGGGAAGACGGCCCTACGGGTCGTAAACCGC
TTTTGTACGGGAAGAAACCTCCCCACGTGTGGGGAGTTGACGGTACCGTAAGAATAAGGACCGGCTAACTCCGTGCCAGC
AGCCGCGGTAATACGGAGGGTCCGAGCGTTATCCGGAATCATTGGGTTTAAAGGGTCCGTAGGCGGGCCGTTAAGTCAGG
GGTGAAATACCACGGCTCAACCGTGGAGGTGCCCTTGATACTGGCGGTCTTGAGTCACGGTGGGGCGGCCGGAATATGTG
GTGTAGCGGTGAAATGCATAGATATCACATAGAACACCGATCGCGAAGGCAGGTCGCCAACCGTGTACTGACGCTGATGG
>16SV_235
TGGGGAATATTGCACAATGGGCGCAAGCCTGATGCAGCCATGCCGCGTGTATGAAGAAGGCCTTCGGGTTGTAAAGTACT
TTCAGCGGGGAGGAAGGGAGTAAAGTTAATACCTTTGCTCATTGACGTTACCCGCAGAAGAAGCACCGGCTAACTCCGTG
CCAGCAGCCGCGGTAATACGGAGGGTGCAAGCGTTAATCGGAATTACTGGGCGTAAAGCGCACGCAGGCGGTTTGTTAAG
TCAGATGTGAAATCCCCGGGCTCAACCTGGGAACTGCATCTGATACTGGCAAGCTTGAGTCTCGTAGAGGGGGGTAGAAT
TCCAGGTGTAGCGGTGAAATGCGTAGAGATCTGGAGGAATACCGGTGGCGAAGGCGGCCCCCTGGACGAAGACTGACGCT
>16SV_48
TGGGGAATTTTCCGCAATGGGCGAAAGCCTGACGGAGCAACGCCGCGTGAGGGATGAAGGCCTCTGGGCTGTAAACCTCT
TTTATCAAGGAAGAAGATCTGACGGTACTTGATGAATAAGCCACGGCTAATTCCGTGCCAGCAGCCGCGGTAATACGGGA
GTGGCAAGCGTTATCCGGAATTATTGGGCGTAAAGCGTCCGCAGGCGGCCCTTCAAGTCTGCTGTTAAAAAGTGGAGCTT
AACTCCATCATGGCAGTGGAAACTGTTGGGCTTGAGTGTGGTAGGGGCAGAGGGAATTCCCGGTGTAGCGGTGAAATGCG
TAGATATCGGGAAGAACACCAGTGGCGAAGGCGCTCTGCTGGGCCATCACTGACGCTCATGGACGAAAGCCAGGGGAGCG
>16SV_1256
TGGGGAATTTTCCGCAATGGGCGAAAGCCTGACGGAGCAACGCCGCGTGAGGGAGGAAGGCCTTTGGGTTGTAAACCTCT
TTTCTTAAGGAAGAAGCTCTGACGGTACTTAAGGAATAAGCATCGGCTAACTCCGTGCCAGCAGCCGCGGTAAGACGGAG
GATGCAAGCGTTATCCGGAATCATTGGGCGTAAAGCGTCTGTAGGTGGCAGGCCAAGTCTACTTTTAAAGCGTGCAGCTC
AACTGCATATCGGGAGTGGAAACTGGTCAGCTAGAGTTCGGTAGGGGTAGAGGGAATTCCCGGTGTAGCGGTGAAATGCG
TAGATATCGGGAAGAACACCAGTGGCGAAAGCGCTCTACTGGGCCTGAACTGACACTGATGGACGAAAGCTAGGGGAGCG
>16SV_1999
TGGGGAATATTGGACAATGGGCGCAAGCCTGATCCAGCCATGCCGCGTGAGTGATGAAGGCCCTAGGGTTGTAAAGCTCT
TTCAACGGTGAAGATAATGACGGTAACCGTAGAAGAAGCCCCGGCTAACTTCGTGCCAGCAGCCGCGGTAATACGAAGGG
GGCTAGCGTTGTTCGGAATAACTGGGCGTAAAGCGCACGTAGGCGGATTGGAAAGTTAGAGGTGAAATCCCAGGGCTCAA
CCCTGGAACTGCCTTTAAAACTATCAGTCTAGAGGTCGAGAGAGGTGAGTGGAATTCCGAGTGTAGAGGTGAAATTCGTA
GATATTCGGAGGAACACCAGTGGCGAAGGCGGCTCACTGGCTCGATACTGACGCTGAGGTGCGAAAGTGTGGGGAGCAAA
>16SV_848
TGAGGAATATTGGACAATGGAGGCAACTCTGATCCAGCCATGCCGCGTGCAGGAAGACTGCCCTATGGGTTGTAAACTGC
TTTTATATAGGAAGAAACCTACTTACGTGTAAGTAGCTGACGGTACTATAAGAATAAGGATCGGCTAACTCCGTGCCAGC
AGCCGCGGTAATACGGAGGATCCAAGCGTTATCCGGAATCATTGGGTTTAAAGGGTCCGTAGGTGGATAATTAAGTCAGA
GGTGAAATCTTGCAGCTCAACTGTAAAATTGCCTTTGATACTGGTTATCTTGAGTTATTATGAAGTAGTTAGAATATGTA
GTGTAGCGGTGAAATGCATAGATATTACATAGAATACCAATTGCGAAGGCAGATTACTAATAATCAACTGACACTGATGG
>16SV_248
TGGGGAATATTGGACAATGGGCGAAAGCCTGATCCAGCAATGCCGCGTGAGTGATGAAGGCCTTAGGGTTGTAAAGCTCT
TTTACCCGGGATGATAATGACAGTACCGGGAGAATAAGCTCCGGCTAACTCCGTGCCAGCAGCCGCGGTAATACGGAGGG
AGCTAGCGTTGTTCGGAATTACTGGGCGTAAAGCGCACGTAGGCGGCTTTGTAAGTCAGAGGTGAAAGCCTGGAGCTCAA
CTCCAGAACTGCCTTTGAGACTGCATCGCTTGAATCCAGGAGAGGTGAGTGGAATTCCGAGTGTAGAGGTGAAATTCGTA
GATATTCGGAAGAACACCAGTGGCGAAGGCGGCTCACTGGACTGGTATTGACGCTGAGGTGCGAAAGCGTGGGGAGCAAA
>16SV_1264
TCGAGAATCATTCGCAATGGGGGAAACCCTGACGGTGCGACGCCGCGTGGAGGATGACGGCCCTAGGGTTGTAAACTCCT
GTCATCGGGGAGTAAGACTCACGGTTTAATAGATCGTGGGGTTGATAGTACCCGAAGAGGAAGAGACGGCTAACTCTGTG
CCAGCAGCCGCGGTAATACAGAGGTCTCAAGCGTTGTTCGGAATCACTGGGCGTAAAGCGTATGTAGGCTGTACGGTAAG
TCAGATGTGAAAGCCCAGGGCTCAACCCTGGAACTGCATCCGATACTGCCATACTAGAGTAGTGGAGGGGTATATGGAAT
TCACGGTGTAGCAGTGAAATGCGTAGATATCGTGAGGAACACTGGCGGCGAAGGCGATATACTGGACACTCACTGACGCT
>16SV_1205
TCGAGAATAATTCACAATGGACGAAAGTCTGATGGTGCAACGCCGCGTGGAGGATGACGGTCTTCGGATTGTAAACTCCT
GTCATCAGGGAGTAAGACCTGGGGGTTAAAAGCCCACAGGGTTGATAGTACCTGAAGAGGAAGGGACGGCTAACTTCGTG
CCAGCAGCCGCGGTAATACGAAGGTCCCGAGCGTTGTTCGGAATCACTGGGCGTAAAGGGAGCGTAGGCGGTTTGGTAAG
TCAGATGTGAAATCCCGGGGCTCAACCCCGGAACTGCATCCGATACTGCCGGACTTGAGTAGTGGAGGGGTAGATGGAAT
TCTCGGTGTAGCAGTGAAATGCGTGGATATCGAGAGGAACACTCGTGGCGAAGGCGATCTACTGGACACTTACTGACGCT
>16SV_1211
TGGGGAATATTGCACAATGGGGGAAACCCTGATGCAGCCATGCCGCGTGTGTGAAGAAGGCCCTAGGGTTGTAAAGCACT
TTCAGCAGGGAGGAAGGCCACAAGTTTAATAGGCTTGTGGATTGACGTTACCTGCAGAAGAAGCACCGGCTAACTCCGTG
CCAGCAGCCGCGGTAATACGGAGGGTGCGAGCGTTAATCGGAATTACTGGGCGTAAAGCGCGCGTAGGCGGTTAGTTAAG
CTGGATGTGAAAGCCCTGGGCTCAACCTGGGAACTGCATTCAGAACTGACTGACTAGAGTACGAGAGAGGGTAGTGGAAT
TTCCTGTGTAGCGGTGAAATGCGTAGATATGGGAAGGAACATCAGTGGCGAAGGCGGCTGCCTGGCTCGATACTGACGCT
>16SV_3087
TGAGGAATATTGGACAATGGCCGAAAGGTTGATCCAGCCATGCCGCGTGCAGGATGACGGCCCTATGGGTTGTAAACTGC
TTTTACACGGGAAGAAACCTCCCCTCGTGAGGGGAGCTGACGGTACCGTGAGAATAAGGACCGGCTAACTCCGTGCCAGC
AGCCGCGGTAATACGGAGGGTCCGAGCGTTATCCGGAATCATTGGGTTTAAAGGGTCCGTAGGCGGGCCTATAAGTCAGG
GGTGAAAGGCCACGGCTCAACCGTGGGACTGCCCTTGATACTGTAGGTCTTGAGTTATAGTGGGGTTGCCGGAACATGTG
GTGTAGCGGTGAAATGCATAGATATCACATAGAACACCGATCGCGAAGGCAGGTGACCAACTATATACTGACGCTGATGG
>16SV_1957
TGAGGAATTTTGCGCAATGGGGGAAACCCTGACGCAGCGACGCCGCGTGAAGGAAGAAGGTCCTCGGATCGTAAACTTCT
GTCGGATGGGACGAAACCGGCCTAGCCGCTGACGGTACCATCAAAGGAAGCCCCGGCTAACTCCGTGCCAGCAGCCGCGG
TAATACGGGGGGGGCAAGCGTTGTTCGGAATCATTGGGCGTAAAGGGCGTGTAGGCGGCGCGACAAGTCAGTTGTGAAAG
CCCTCGGCTCAACCGGGGAACTGCAATTGATACTGTCGTGCTTGAGTCCCGGAGAGGATAGCGGAATTCCCAGTGTAGCG
GTGAAATGCGTAGATATTGGGAGGAACACCTGTGGCGAAGGCGGCTATCTGGACGGGTACTGACGCTGAGGCGCGAAAGC
>16SV_3091
TAGGGAATATTGCGCAATGGAGGAAACTCTGACGCAGCGACACCGCGTGGGTGATGAAGGCTTTCGGGTCGTAAAGCCCT
GTCGGAGGGGAAGAAATCTTTGGGGCTAATATCCTCAGAGAGTGACGGTACCCTCAAAGGAAGCACCGGCTAACTACGTG
CCAGCAGCCGCGGTAATACGTAGGGTGCAAGCGTTATTCGGAATTATTGGGCGTAAAGCGCGTGTAGGTGGCTTGTTAAG
TCGGATGTGAAAGCCCTCGGCTCAACCGAGGAAGTGCATTCGAAACTAGCTGGCTAGAGGACAATAGGGGAAGGTGGAAT
TCCTAGTGTAGAGGTGAAATTCGTAGATATTAGGAGGAATACCGGTGGCGAAGGCGGCCTTCTGGACTGTTCCTGACACT
>16SV_3124
TAAGGAATATTGGACAATGGCCGGAAGGCTGATCCAGCCATGCCGCGTGAAGGAAGACTGTCCTATGGATTGTAAACTTC
TTTTATATGGGAAGAAGCGCCTGGATTTATCCGGGTTTGACGGTACCATACGAATAAGCACCGGCTAACTCCGTGCCAGC
AGCCGCGGTAATACGGAGGGTGCAAGCGTTATCCGGAATTACTGGGTTTAAAGGGTGCGTAGGCGGATATATAAGTCAGT
TGTGAAAGGTCTGAGCTAAACTGAGGAATTGCAATTGAAACTGTATATCTTGAATGGGGCTGAGGTTAGCGGAATGAGTC
ATGTAGCGGTGAAATGCATAGATATGACTTAGAACACCGATTGCGAAGGCAGCTAACTAGACCTCTATTGACGCTGAGGC
>16SV_3100
TGGGGAATCTTGGACAATGGGGGAAACCCTGATCCAGCGACGCCGCGTGATCGATGAAGGCCTTCGGGTCGTAAAGATCT
TTCAGCGGGGACTATAATGAAGGTACCCGCAGAAGCAGGAGCGGCTAACTATGTGCCAGCAGCCGCGGTAATACATAGGC
TCCAAGCGTTGTTCGGAATTACTGGGCGTAAAGCGAGTGTAGGTGGTCCGACAAGTCGATTGTGAAATCTCCCGGCTCAA
CCGGGAGGGTGCGGTCGAAACTGTCGGACTCGAGTCCGAGAGGGGAGAGTGGAATTCCTGGTGTAGCGGTGAAATGCGTA
GATATCAGGAGGAACATCGGTGGTGAAGACGGCTCTCTGGATCGTGACTGACACTGAGACTCGAAAGCGTGGGGAGCAAA
>16SV_32
TCGAGAATTTTTCACAATGGGGGAAACCCTGATGGAGCGACGCCGCGTGGAGGATGAAGGCCCTCGGGTCGTAAACTCCT
GTCAAGCGAGAACAAGAAAGTGATAGTATCGCTAGAGGAAGGGGCGGCTAACTCTGTGCCAGCAGCCGCGGTAATACAGA
GGCCCCAAGCGTTGTTCGGATTCATTGGGCGTAAAGGGTGCGTAGGCGGCGAGGTAAGTCGGATGTGAAATCCCGGAGCT
TAACTCCGGAACTGCATTCGATACTGCTTTGCTAGAGGACTGGAGAGGAGATCGGAATTCACGGTGTAGCAGTGAAATGC
ATAGATATCGTGAGGAAGACCAGTGGCGAAGGCGGATCTCTGGACAGTTCCTGACGCTGAGGCACGAAGGCTAGGGGAGC
>16SV_27
TGGGGAATTTTCCGCAATGGGCGAAAGCCTGACGGAGCAACGCCGCGTGAGGGACGAAGGCCTTAGGGTTGTAAACCTCT
TTTCTCTGGGAAGAAGATCTGACGGTACCAGAGGAATAAGCCTCGGCTAACTCCGTGCCAGCAGCCGCGGTAAGACGGAG
GAGGCAAGCGTTATCCGGAATTATTGGGCGTAAAGCGTCCGTAGGCGGTTTTTTAAGTCTGTTGTCAAAGCCCACAGCTC
AACTGTGGATCGGCAATGGAAACTGGGGAACTTGAGTGTGGTAGGGGTAGAGGGAATTCCCGGTGTAGCGGTGAAATGCG
TAGATATCGGGAAGAACACCAGTGGCGAAGGCGCTCTACTGGGCCACAACTGACGCTGATGGACGAAAGCTAGGGGAGCG
>16SV_2427
TGGGGAATATTGCACAATGGGGGCAACCCTGATGCAGCAATGCCGCGTGTGTGAAGAAGGCCTGCGGGTTGTAAAGCACT
TTCAATAGTGAGGAAAAGTTGTAGGTTAATACCCTGCAACCCTGACGTTAACTATAGAAGAAGCACCGGCTAACTCCGTG
CCAGCAGCCGCGGTAATACGGAGGGTGCGAGCGTTAATCGGAATTACTGGGCGTAAAGCGTGCGTAGGCGGCACGGTCAG
TCGGATGTGAAAGCCCCGGGCTTAACCTGGGAATTGCATTCGATACTGCCGAGCTAGAGTATGTTAGAGGAAAGTGGAAT
TCCCGGTGTAGCGGTGAAATGCGTAGATATCGGGAGGAACATCAGTGGCGAAGGCGACTTTCTGGATCAATACTGACGCT
>16SV_4
TGGGGAATTTTCCGCAATGGGCGAAAGCCTGACGGAGCAAGACCGCGTGAGGGATGACGGCCTAATGGTTGTAAACCTCT
TTTCTCTGGGAAGATAATGACGGTACCAGAGGAATAAGCCTCGGCTAACTCCGTGCCAGCAGCCGCGGTAATACGGAGGA
GGCAAGCGTTATCCGGAATTATTGGGCGTAAAGCGTCCGTAGGTGGTTAATCAAGTCAGCTGTTAAAGAGCGGAGCTCAA
CTCCGTTAGAGCGGTTGAAACTGATTGACTAGAGTTTGGTAGGGGTCGAGGGAATTCCCAGTGTAGCGGTGAAATGCGTA
GATATTGGGAAGAACACCGGTGGCGAAAGCGCTCGACTGGGCCTGAACTGACACTGAGGGACGAAAGCTAGGGGAGCGAA
>16SV_20
TCGAGGATCTTCGGCAATGGGCGCAAGCCTGACCGAGCGAGTCCGCGTGGGCGATGAAGGCCTTCGGGTTGTAAAGCCCT
GTCGAGAGGGAGAAAAGCGTAAGCTTGATCTATCTCTGGAGGAAGCACGGGCTAAGTTCGTGCCAGCAGCCGCGGTAAGA
CGAACCGTGCGAACGTTGTTCGGAATCACTGGGCTTAAAGGGTGCGTAGGCGGGCCGCCAAGTCCGGGGTGAAATCCTCC
AGCTTAACTGGAGAACTGCCTCGGATACTGGAGGTCTCGAGGGAGACAGGGGCACGCGGAACTGTGGGTGGAGCGGTGAA
ATGCGTTGATATCCATAGGAACTCCGGTGGCGAAGGCGGCGTGCTGGATCTCTTCTGACGCTGAGGCACGAAAGCCAGGG
>16SV_120
TAGGGAATATTGGGCAATGGACGAGAGTCTGACCCAGCCATGCCGCGTGCAGGAAGACGGCGTTCTGCGTTGTAAACTGC
TTTTATCTGGGAAGAAAAAGTCCATGCGTGGAAAATTGCCGGTACCAGATGAATAAGCACCGGCTAACTCCGTGCCAGCA
GCCGCGGTAATACGGAGGGTGCAAGCGTTGTCCGGATTTATTGGGTTTAAAGGGTGCGTAGGCGGCTATTTAAGTCAGCG
GTGAAAGTTTTGGGCTCAACCCAGAAATTGCCATTGATACTGGATAGCTTGAGTATTGGAGGGGTACATGGAATTGATGG
TGTAGCGGTGAAATGCATAGATACCATCAGGAACACCGATAGCGAAGGCATTGTACTGGCCAATAACTGACGCTGATGCA
>16SV_33
TGGGGAATTTTCCGCAATGGGCGAAAGCCTGACGGAGCAATACCGCGTGAGGGAAGAAGGCTCTTGGGTTGTAAACCTCT
TTTCTCAGGGAATAAAAAAATGAAGGTACCTGAGGAATAAGCATCGGCTAACTCCGTGCCAGCAGCCGCGGTAATACGGA
GGATGCAAGCGTTATCCGGAATGATTGGGCGTAAAGCGTCCGCAGGTGGTACAACAAGTCTAGTGTCAAAGACCGGGGCT
CAACCCCGGAAAGGCGGTGGAAACTGTTGAACTAGAGGGTCGTAGGGGTAGAGGGAATTCCCAGTGTAGCGGTGAAATGC
GTAGAGATTGGGAAGAACATCGGTGGCGAAGGCGCTCTACTGGACGGCAACTGACACTCAGGGACGAAAGCTAGGGGAGC
>16SV_139
TAGGGAATATTGGGCAATGGATGAGAGTCTGACCCAGCCATGCCGCGTGCCGGACGAAGGCCCTCAGGGTCGTAAACGGC
TTTTATCGGGGAAGAAGAGGGTTCATGCGTGAACCTGTGACGGTACCCGATGAATAAGCACCGGCTAACTCCGTGCCAGC
AGCCGCGGTAATACGGAGGGTGCGAGCGTTGTCCGGATTTATTGGGCTTAAAGGGTGCGCAGGTGGCCCGCCAAGCCAGT
GGTGAAATCCCCCCGCTCAACGGGGGGCGTGCCATTGGAACTGGCGGGCTTGAGTTCGGCCGAGGCCGCCGGAACGGGCG
GTGTAGCGGTGAAATGCATAGATATCGCCCAGAACGCCGATTGCGAAGGCAGGCGGCCAGGCCGACACTGACACTGAGGC
>16SV_142
TGGGGAATCTTAGACAATGGGCGCAAGCCTGATCTAGCGATGCCGCGTGAGTGACGAAGGCCTTAGGGTCGTAAAGCTCT
TTCGCCAGGGATGATAATGACAGTACCTGGTAAAGAAACCCCGGCTAACTCCGTGCCAGCAGCCGCGGTAATACGGAGGG
GGTTAGCGTTGTTCGGAATTACTGGGCGTAAAGCGCACGTAGGCGGATTAGAAAGTTGGGGGTGAAATCCCAGGGCTCAA
CCCTGGAACTGCCTCCAAAACTACTAGTCTAGAGTTCGAGAGAGGTGAGTGGAATTCCGAGTGTAGAGGTGAAATTCGTA
GATATTCGGAGGAACACCAGTGGCGAAGGCGGCTCACTGGCTCGATACTGACGCTGAGGTGCGAAAGCGTGGGGAGCAAA
>16SV_197
TGGGGAATTTTCCGCAATGGGCGAAAGCCTGACGGAGCAACGCCGCGTGAGGGAGGAAGGCCTGTGGGTTGTAAACCTCT
TTTCTCAGGGAAGAAGTTCTGACGGTACCTGAGGAATCAGCATCGGCTAACTCCGTGCCAGCAGCCGCGGTAAGACGGAG
GATGCAAGCGTTATCCGGAATTATTGGGCGTAAAGCGTCCGTAGGCGGTTCAGAAAGTCTGCTGTTAAAGCTCACAGCTC
AACTGTGAATCGGCAGTGGAAACTTCTGGACTAGAGAGTGGTAGGGGTAGAGGGAATTCCTAGTGTAGCGGTGAAATGCG
TAGATATTAGGAAGAACACCAGTGGCGAAGGCGCTCTACTGGGCCATTACTGACGCTGATGGACGAAAGCTAGGGGAGCG
>16SV_133
TGGGGAATCTTGCACAATGGGCGAAAGCCTGATGCAGCCATGCCGCGTGAATGATGAAGGCCTTAGGGTTGTAAAATTCT
TTCGCTAGGGATGATAATGACAGTACCTAGTAAAGAAGCCCCGGCTAACTTCGTGCCAGCAGCCGCGGTAATACGAAGGG
GGCTAGCGTTGTTCGGAATTACTGGGCGTAAAGCGCACGTAGGCGGACTTTTAAGTCAGGTGTGAAATCCCAGGGCTCAA
CCCTGGAACTGCATTTGAAACTGGAAGTCTAGAGACCAGGAGAGGTTAGCGGAATACCGAGTGTAGAGGTGAAATTCGTA
GATATTCGGTGGAACACCAGTGGCGAAGGCGGCTAACTGGACTGGTACTGACGCTGAGGTGCGAAAGTGTGGGGAGCAAA
>16SV_58
TGGGGAATCTTAGACAATGGGCGCAAGCCTGATCTAGCCATGCCGCGTGAGTGACGAAGGCCTTAGGGTCGTAAAGCTCT
TTCGCCAGAGATGATAATGACAGTATCTGGTAAAGAAACCCCGGCTAACTCCGTGCCAGCAGCCGCGGTAATACGGAGGG
GGTTAGCGTTGTTCGGAATTACTGGGCGTAAAGCGTACGTAGGCGGATTAGAAAGTAGGGGGTGAAATCCCAGGGCTCAA
CCCTGGAACTGCCTCCTAAACTACTAGTCTAGAGTTCGAGAGAGGTGAGTGGAATTCCAAGTGTAGAGGTGAAATTCGTA
GATATTTGGAGGAACACCAGTGGCGAAGGCGGCTCACTGGCTCGATACTGACGCTGAGGTACGAAAGTGTGGGGAGCAAA
>16SV_80
TGGGGAATATTGCGCAATGGACGAAAGTCTGACGCAGCGACGCCGCGTGGGGGATGAAGCATTTCGGTGTGTAAACCCCT
GTTGCTCGGGACGAACAAGCCTTTTCGAGGGCTCTGACGGTACCGGGTGAGGAAGCACCGGCTAACTCTGTGCCAGCAGC
CGCGGTAATACAGAGGGTGCGAGCGTTGTCCGGAATCACTGGGCGTAAAGGGCGCGTAGGCGGCCGATCAAGTGTGTGGT
GAAAGCCCGGGGCTCAACCCCGGGTCTGCCGTGCAAACTGGTTGGCTAGAGCACTGTAGAGGCAGGTGGAATTTCGGGTG
TAGCGGTGGAATGCGTAGAGATCCGAAAGAACACCGGTGGCGAAGGCGGCCTGCTGGGCAGTAGCTGACGCTGAGGCGCG
>16SV_230
TGAGGAATATTGGACAATGGGCGCAAGCCTGATCCAGCCATGCCGCGTGCAGGAAGACGGCCCTATGGGTTGTAAACTGC
TTTTATACAGGAAGAAACACCCCGACGTGTCGGGGCTTGACGGTACTGTAGGAATAAGGATCGGCTAACTCCGTGCCAGC
AGCCGCGGTAATACGGAGGATCCAAGCGTTATCCGGAATCATTGGGTTTAAAGGGTCCGTAGGTGGACGATTAAGTCAGA
GGTGAAATCCTGCAGCTCAACTGTAGAATTGCCTTTGAAACTGGTTGTCTTGAATCATTGTGAAGTGGTTAGAATATGTG
GTGTAGCGGTGAAATGCATAGATATCACATAGAATACCGATTGCGAAGGCAGATCACTAACAATGTATTGACACTGATGG
>16SV_167
TCGAGAATAATTCACAATGGGGGCAACCCTGATGGTGCAACGCCGCGTGGAGGATGACGGTCTTCGGATTGTAAACTCCT
GTCATCTGGGAGAAAGACCTGGAGGTTAATAGCCTACAGGGTTGATAGTACCAGAAGAGGAAGGGACGGCTAACTTCGTG
CCAGCAGCCGCGGTAATACGAAGGTCCCGAGCGTTGTTCGGAATCACTGGGCGTAAAGGGAGCGTAGGCGGCGCGGTAAG
TCAGATGTGAAATCCCGGGGCTCAACCCCGGAACTGCATCCGATACTGCCGTGCTAGAGTAATGGAGGGGTAGCTGGAAT
TCTCGGTGTAGCAGTGAAATGCGTAGATATCGAGAGGAACACTCGTGGCGAAAGCGAGCTACTGGACATTTACTGACGCT
>16SV_208
TGGGGAATCTTAGACAATGGGCGCAAGCCTGATCTAGCCATGCCGCGTGAGTGACGAAGGCCTTAGGGTCGTAAAGCTCT
TTCGCTGGGGAAGATAATGACTGTACCCAGTAAAGAAGTCCCGGCTAACTCCGTGCCAGCAGCCGCGGTAATACGGAGGG
GACTAGCGTTGTTCGGAATTACTGGGCGTAAAGCGCACGTAGGCGGACCGAAAAGTTGGAGGTGAAATCCCAGGGCTCAA
CCTTGGAACTGCCTTCAAAACTGCCGGTCTAGAGTTCGAGAGAGGTGAGTGGAATTCCGAGTGTAGAGGTGAAATTCGTA
GATATTCGGAGGAACACCAGTGGCGAAGGCGGCTCACTGGCTCGATACTGACGCTGAGGTGCGAAAGCGTGGGGAGCAAA
>16SV_329
TCGAGAATTTTTCGCAATGGGGGAAACCCTGACGGAGCGACGCCGCGTGAAGGATGAAGGTCATTAGATCGTAAACTTCT
GTCATGCGAGAACAAGAAAGTGATAGTATCGCAAGAGGAAGGGGCGGCTAACTCTGTGCCAGCAGCCGCGGTAATACAGA
GGCCCCAAGCGTTGTTCGGATTCATTGGGCGTAAAGGGTGCGTAGGTGGCGTTGTTAGTCGAATGTGAAATCCCGGAGCT
CAACTCCGGAACTGCATTCGATACTGCAGCGCTCGAGGATTGTAGGGGAGAGTGGAATTCACGGTGTAGCAGTGAAATGC
GTAGATATCGTGAGGAAGACCAGTGGCGAAGGCGACTCTCTGGGCAATTCCTGACACTGAGGCACGAAGGCTAGGGTAGC
>16SV_112
TGGGGAATATTGGACAATGGGCGCAAGCCTGATCCAGCCATGCCGCGTGTGTGAAGAAGGCCTTCGGGTTGTAAAGCACT
TTTGTTGGGGAAGAAAAGATTCGGGTTAATAACCTGGGTTCATGACGGTACCCAAAGAATAAGCACCGGCTAACTTCGTG
CCAGCAGCCGCGGTAATACGAAGGGTGCAAGCGTTACTCGGAATTACTGGGCGTAAAGCGTGCGTAGGCGGTTTGTTAAG
TCTGTCGTGAAAGCCCCGGGCTCAACCTGGGAATGGCGATGGATACTGGCAGGCTAGAGTACGGTAGAGGATGGTGGAAT
TCCCGGTGTAGCAGTGAAATGCGTAGAGATCGGGAGGAACATCTATGGCGAAGGCAGCCATCTGGACCAGTACTGACGCT
>16SV_259
TGGGGAATATTGCGCAATGGACGAAAGTCTGACGCAGCGACGCCGCGTGGGGGATGAAGCATTTCGGTGTGTAAACCCCT
GTTGCTCGGGACGAACAAGCCTTTTCGAGGGCTCTGACGGTACCGGGTGAGGAAGCACCGGCTAACTCTGTGCCAGCAGC
CGCGGTAATACAGAGGGTGCGAGCGTTGTCCGGAATCACTGGGCGTAAAGGGCGCGTAGGCGGCCGATTAAGTGTGTGGT
GAAAGCTCGGGGCTCAACCCCGAGTCTGCCGTGCAAACTGGTTGGCTAGAGCACTGTAGAGGCAGGTGGAATTTCGGGTG
TAGCGGTGGAATGCGTAGAGATCCGAAAGAACACCGGTGGCGAAGGCGGCCTGCTGGGCAGTAGCTGACGCTGAGGCGCG
>16SV_264
TCGAGAATCTTCGGCAATGGACGAAAGTCTGACCGAGCGACGCCGCGTGCGGGATGAAGGCCTTCGGGTTGTAAACCGCT
GTCAGTAGGGAGGAAGGCACTGTGAAGAGCAGTGTTTGACCTATCTTCAGAGGAAGTCCGGGCTAAGTTCGTGCCAGCAG
CCGCGGTAAGACGAACCGGACAAACGTTATTCGGAATTATTGGGCTTAAAGGGTGCGTAGGCGGTGTAGTAAGTCGGGTG
TGAAATGCCTCAGCTCAACTGAGGAACTGCGCCCGATACTGCTATGCTCGAGGGAGACAGAGGTAAGCGGAACTGATGGT
GGAGCGGTGAAATGCGTTGATATCATCAGGAACACCAGTGGCGAAAGCGGCTTACTGGGTCTCTTCTGACGCTGAGGCAC
>16SV_335
TCGAGAATAATTCACAATGGGCGAAAGCCTGATGGTGCAACGCCGCGTGGAGGATGACGGTCTTAGGATTGTAAACTCCT
GTCATCCGGGAGAAAGACCTGACGATTAATAGTCGGCAGGGTTGATAGTACCGGAAGAGGAAGGGACGGCTAACTTCGTG
CCAGCAGCCGCGGTAATACGAAGGTCCCGAGCGTTATTCGGAATCACTGGGCGTAAAGGGAGCGTAGGCGGCGCGGTAAG
TCGGATGTGAAATCCCGGGGCTCAACCCCGGAACTGCATCTGATACTGCCGTGCTAGAGTAATGGAGGGGTAGCTGGAAT
TCTCGGTGTAGCAGTGAAATGCGTAGATATCGAGAGGAACACTCGTGGCGAAAGCGAGCTACTGGACATTTACTGACGCT
>16SV_234
TAAGGAATATTGGTCAATGGAGGGAACTCTGAACCAGCCATGCCGCGTGTCGGAAGAATCCCTTCGTGGGTGTAAACGAC
TTTTATCAGGGAAGAAAAAGCTCTTGCGAGAGTAACTGACGGTACCTGAGGAATAAGCACCGGCTAACTACGTGCCAGCA
GCCGCGGTAATACGTAGGGTGCAAGCGTTGTCCGGATTTATTGGGTTTAAAGGGTGCGTAGGTTGTTTATTAAGTCTTGG
GTGAAAGGCTGTGGCTTAACCACAGAAGTGCCTGAGATACTGGTAAACTTGAGTAATTTGGAGGTAGCTGGAATTGGTGG
TGTAGCGGTGAAATGCATAGATACCACCAGGAACACCGATAGCGTAGGCAGGCTACTACGGATTAACTGACACTGAGGCA
>16SV_343
TGGGGAATCTTAGACAATGGGCGCAAGCCTGATCTAGCCATGCCGCGTGTGTGATGAAGGCCTTAGGGTCGTAAAGCACT
TTCACCAGGGATGATAATGACAGTACCTGGAAAAGAAACCCCGGCTAACTCCGTGCCAGCAGCCGCGGTAATACGGAGGG
GGTTAGCGTTGTTCGGAATTACTGGGCGTAAAGCGTACGTAGGCGGATCAGAAAGTAAGGGGTGAAATCCCAGGGCTCAA
CCCTGGAACTGCCTCTTAAACTCCTGGTCTTGAGTTCGAGAGAGGTGAGTGGAATTCCGAGTGTAGAGGTGAAATTCGTA
GATATTCGGAGGAACACCAGTGGCGAAGGCGGCTCACTGGCTCGATACTGACGCTGAGGTACGAAAGTGTGGGGAGCAAA
>16SV_6
TCGAGAATTTTTCACAATGGGGGAAACCCTGATGGAGCGACGCCGCGTGGAGGATGAAGGCGTTTTCGTCGTAAACTCCT
GTCATGCGAGAACAAGAAAGTGATAGTATCGCAAGAGGAAGGGGCGGCTAACTCTGTGCCAGCAGCCGCGGTAATACAGA
GGCCCCAAGCGTTGTTCGGATTCATTGGGCGTAAAGGGTGCGTAGGCGGCATGGTAAGTTGAAGGTGAAATCTCGGGGCT
CAACCCCGAAACTGCCTTCAATACTGCTGTGCTTGAGGATTGTAGAGGAGAGTGGAATTCACGGTGTAGCAGTGAAATGC
GTAGATATCGTGAGGAAGACCAGTGGCGAAGGCGACTCTCTGGGCAATTCCTGACGCTGAGGCACGAAGGCTAGGGGAGC
>16SV_337
TGGGGAATCTTAGACAATGGGCGAAAGCCTGATCTAGCCATGCCGCGTGTGTGATGAAGGCCTTAGGGTCGTAAAGCACT
TTCGCTGGGGAAGATAATGACTGTACCCAGTAAAGAAACCCCGGCTAACTCCGTGCCAGCAGCCGCGGTAATACGGAGGG
GGTTAGCGTTGTTCGGAATTACTGGGCGTAAAGCGCGCGTAGGCGGATTAGAAAGTTGGGGGTGAAATCCCAGGGCTCAA
CCCTGGAACTGCCTCCAAAACTACTAGTCTAGAGTTCGAGAGAGGTGAGTGGAATTCCGAGTGTAGAGGTGAAATTCGTA
GATATTCGGAGGAACACCAGTGGCGAAGGCGGCTCACTGGCTCGATACTGACGCTGAGGTGCGAAAGTGTGGGGAGCAAA
>16SV_369
TCGAGAATAATTCACAATGGGGGAAACCCTGATGGTGCAACGCCGCGTGGAGGATGAAGGTCTTCGGATTGTAAACTCCT
GTCATCGGGGAGTAAGACCTGGGCGTGAATAGCGCACAGGGTTGATAGTACCCGAAGAGGAAGGGACGGCTAACTTCGTG
CCAGCAGCCGCGGTAATACGAAGGTCCCAAGCGTTGTTCGGAATCACTGGGCGTAAAGGGAGCGTAGGCGGCGTGGTAAG
TCAGATGTGAAATCCCGGGGCTCAACCCCGGAACTGCATCCGATACTGCCGTGCTTGAGGGTTGGAGAGGTAGCTGGAAT
TATCGGTGTAGCAGTGAAATGCGTGGATATCGATAGGAACACTCGTGGCGAAGGCGAGCTACTGGACAACATCTGACGCT
>16SV_254
TGGGGAATATTGGACAATGGGCGCAAGCCTGATCCAGCCATGCCGCGTGAGTGATGAAGGCCCTAGGGTTGTAAAGCTCT
TTCACCGGTGAAGATAATGACGGTAACCGGAGAAGAAGCCCCGGCTAACTTCGTGCCAGCAGCCGCGGTAATACGAAGGG
GGCTAGCGTTGTTCGGAATTACTGGGCGTAAAGCGCACGTAGGCGGATCGTTAAGTGAGGGGTGAAATCCCAGGGCTCAA
CCCTGGAACTGCCTTTCATACTGGCGATCTTGAGTTCGAGAGAGGTGAGTGGAATTCCGAGTGTAGAGGTGAAATTCGTA
GATATTCGGAGGAACACCAGTGGCGAAGGCGGCTCACTGGCTCGATACTGACGCTGAGGTGCGAAAGCGTGGGGAGCAAA
>16SV_414
TGGGGAATCTTAGACAATGGGCGCAAGCCTGATCTAGCCATGCCGCGTGAGTGACGAAGGCCTTAGGGTCGTAAAGCTCT
TTCGCCAGAGATGATAATGACAGTATCTGGTAAAGAAACCCCGGCTAACTCCGTGCCAGCAGCCGCGGTAATACGGAGGG
GGTTAGCGTTGTTCGGAATTACTGGGCGTAAAGCGCACGTAGGCGGATTGGAAAGTATGGGGTGAAATCCCAGGGCTCAA
CCCTGGAACTGCCTTGTAAACTCCCAGTCTAGAGTTCGAGAGAGGTGAGTGGAATTCCAAGTGTAGAGGTGAAATTCGTA
GATATTTGGAGGAACACCAGTGGCGAAGGCGGCTCACTGGCTCGATACTGACGCTGAGGTGCGAAAGTGTGGGGAGCAAA
>16SV_308
TGGGGAATATTGGACAATGGGCGAAAGCCTGATCCAGCAATGCCGCGTGAGTGATGAAGGCCTTAGGGTTGTAAAGCTCT
TTTACCAGGGATGATAATGACAGTACCTGGAGAATAAGCTCCGGCTAACTCCGTGCCAGCAGCCGCGGTAATACGGAGGG
AGCTAGCGTTGTTCGGAATTACTGGGCGTAAAGCGCGCGTAGGCGGTTACTCAAGTCAGAGGTGAAAGCCCGGAGCTCAA
CTCCGGAACTGCCTTTGAAACTAGGTGACTAGAATCTTGGAGAGGCGAGTGGAATTCCGAGTGTAGAGGTGAAATTCGTA
GATATTCGGAAGAACACCAGTGGCGAAGGCGACTCGCTGGACAAGTATTGACGCTGAGGTGCGAAAGCGTGGGGAGCAAA
>16SV_131
TCGAGAATCATTCGCAATGGGCGAAAGCCTGACGGTGCGACGCCGCGTGGAGGATGAAGGCCCTAGGGTCGTAAACTCCT
GTCATCAGGGAGTAATGGCTCATATAGTAACTGATATGGGTTTTGATAGTACCTGAAGAGGAAGGGACGGCAAACTTCGT
GCCAGCAGCCGCGGTAATACGAAGGTCCCAAGCGTTGTTCGGATTTACTGGGCGTAAAGAGTCTGTAGGCGGTGGGGTAA
GTCAGATGTGAAATCCCGGGGCTCAACCCCGGAACTGCATCCGATACTGCCTTACTTGAGGGTTGGAGGGGAGTCTGGAA
TTCTCGGTGTAGCAGTGAAATGCGTAGATATCGAGAGGAACACTAGTGGCGAAGGCGAGACTCTGGACAACACCTGACGC
>16SV_457
TGGGGAATCTTGCACAATGGGCGCAAGCCTGATGCAGCGATGCCGCGTGCGGGAAGAAGGCCTTAGGGTTGTAAACCGCT
TTCAGGAGGGAAGAAAATGACGGTACCTCCAGAAGAAGGTGCGGCCAACTACGTGCCAGCAGCCGCGGTAACACGTAGGC
ACCAAGCGTTATCCGGATTTATTGGGCGTAAAGAGCTCGTAGGCGGTTCGGTAAGTCGGGTGTGAAAACTTGGGGCTTAA
CCTCAAGAGGTCACTCGATACTGCTGTGACTAGAGTGCGGTAGGGGAGCGGGGAATTCCTGGTGTAGCGGTGAAATGCGC
AGATATCAGGAGGAACACCAGTGGCGAAGGCGCCGCTCTGGGCCGTAACTGACGCTGAGGAGCGAAAGCATGGGTAGCAA
>16SV_466
TGGGGAATATTGGACAATGGGCGAAAGCCTGATCCAGCAATGCCGCGTGAGTGATGAAGGCCTTAGGGTTGTAAAGCTCT
TTTACTGGGGATGATAATGACAGTACCCAGAGAATAAGCTCCGGCTAACTCCGTGCCAGCAGCCGCGGTAATACGGAGGG
AGCTAGCGTTGTTCGGAATTACTGGGCGTAAAGCGCACGTAGGCGGCTTTTTAAGTCAGGGGTGAAATCCCGGGGCTCAA
CCCCGGAACTGCCCTTGAAACTGGAAAGCTAGAATCTTGGAGAGGCGAGTGGAATTCCGAGTGTAGAGGTGAAATTCGTA
GATATTCGGAAGAACACCAGTGGCGAAGGCGACTCGCTGGACAAGTATTGACGCTGAGGTGCGAAAGCGTGGGGAGCAAA
>16SV_195
TGGGGAATCTTAGACAATGGGCGCAAGCCTGATCTAGCCATGCCGCGTGAGTGATGAAGGCCTTAGGGTCGTAAAGCTCT
TTCGCCAGAGATGATAATGACAGTATCTGGTAAAGAAACCCCGGCTAACTCCGTGCCAGCAGCCGCGGTAATACGGAGGG
GGTTAGCGTTGTTCGGAATTACTGGGCGTAAAGCGCACGTAGGCGGATCAGAAAGTTGGGGGTGAAATCCCAGGGCTCAA
CCCTGGAACGGCCTCCAAAACTCCTGGTCTTGAGTTCGAGAGAGGTGAGTGGAATTCCGAGTGTAGAGGTGAAATTCGTA
GATATTCGGAGGAACACCAGTGGCGAAGGCGGCTCACTGGCTCGATACTGACGCTGAGGTGCGAAAGTGTGGGGAGCAAA
>16SV_114
TGGGGAATCTTAGACAATGGGGGCAACCCTGATCTAGCCATGCCGCGTGATCGATGAAGGCCTTAGGGTTGTAAAGATCT
TTCAGATGGGAAGATAATGACGGTACCATCAGAAGAAGCCCCGGCTAACTCCGTGCCAGCAGCCGCGGTAATACGGAGGG
GGCTAGCGTTATTCGGAATTACTGGGCGTAAAGCGCACGTAGGCGGACTGGAAAGTCAGAGGTGAAATCCCAGGGCTCAA
CCTTGGAACTGCCTTTGAAACTCCCAGTCTTGAGGTCGAGAGAGGTGAGTGGAATTCCGAGTGTAGAGGTGAAATTCGTA
GATATTCGGAGGAACACCAGTGGCGAAGGCGGCTCACTGGCTCGATACTGACGCTGAGGTGCGAAAGCGTGGGGAGCAAA
>16SV_469
TGGGGAATTTTGGACAATGGGCGCAAGCCTGATCCAGCCATGCCGCGTGCGGGAAGAAGGCCTTCGGGTTGTAAACCGCT
TTTGTCAGGGAAGAAACGCTCTGGGATAATACCCTGGGGTAATGACGGTACCTGAAGAATAAGCACCGGCTAACTACGTG
CCAGCAGCCGCGGTAATACGTAGGGTGCAAGCGTTAATCGGAATTACTGGGCGTAAAGCGTGCGCAGGCGGTCTTGCAAG
ACAGATGTGAAATCCCCGGGCTCAACCTGGGAACTGCATTTGTGACTGCAAGGCTGGAGTGCGGCAGAGGGGGATGGAAT
TCCGCGTGTAGCAGTGAAATGCGTAGATATGCGGAGGAACACCGATGGCGAAGGCAATCCCCTGGGCCTGCACTGACGCT
>16SV_511
TAAGGAATATTGGGCAATGGACGCAAGTCTGACCCAGCCATCCCGCGTGCAGGACGAAGGCGCTTCGCGTTGTAAACTGC
TTTTGTGTAAGATGAAACACCTGGATTTATCCGGGCTTGACGTTATTACAAGAATAAGCACCGGCTAACTCCGTGCCAGC
AGCCGCGGTAATACGGAGGGTGCAAGCGTTATCCGGAATCACTGGGTTTAAAGGGTGCGTAGGTGGGCCAGTAAGTCAGA
GGTGAAAGCCCGTCGCTTAACGACGGAATTGCCTTTGATACTGTTGGTCTTGAATCAGGTTGAGGTTAGCGGAATGTGGC
ATGTAGCGGTGAAATGCGTAGATATGCCATAGAACACCGATTGCGAAGGCAGCTAACTAGCCCTGTATTGACACTGAGGC
>16SV_446
TGAGGAATATTGGACAATGGGCGAGAGCCTGATCCAGCCATGCCGCGTGCAGGAAGACGGCCCTATGGGTTGTAAACTGC
TTTTGTACGGGAAGAAACCCCTCTACGTGTAGAGGGCTGACGGTACCGTAAGAATAAGCACCGGCTAACTCCGTGCCAGC
AGCCGCGGTAATACGGAGGGTGCAAGCGTTATCCGGAATCATTGGGTTTAAAGGGTCCGTAGGCGGGACGGTAAGTCAGT
GGTGAAATGCAGGGGCTCAACTCCGGCACTGCCATTGATACTGTCGTTCTTGAATTATTGTGAAGTGGCTAGAATATGTA
GTGTAGCGGTGAAATGCTTAGATATTACATAGAATACCGATTGCGAAGGCAGGTCACTAACAATACATTGACGCTGAGGG
>16SV_190
TCGAGAATCTTCGGCAATGGGCGAAAGCCTGACCGAGCGACGCCGCGTGCGGGATGAAGGCCCTCGGGTTGTAAACCGCT
GTCAGTTGGGAGGAAATATCAGGGGGTACTCCCCCTGGTTTGACCGATCTTCAGAGGAAGGACGGGCTAAGTTCGTGCCA
GCAGCCGCGGTAAGACGAACCGTCCAAACGTTATTCGGTATCACTGGGCTTAAAGCGTTCGTAGGCGGCCTGGTAGGTGA
GGTGTGAAATCCCACGGCTCAACCGTGGAACAGCGCTTCAAACCACCAGGCTTGAGGGAGACAGGGGTGATGGGAACTGT
TGGTGGAGCGGTGAAATGCGTTGATATCAACAGGAACACCGGTGGCGAAAGCGCATCACTGGGTCTCTTCTGACGCTGAG
>16SV_534
TGAGGAATATTGGACAATGGGCGAGAGCCTGATCCAGCCATGCCGCGTGCAGGAAGACTGCCCTATGGGTTGTAAACTGC
TTTTGTACAGGAAGAAACATCCCGACGTGTCGGGACTTGACGGTACTGTAAGAATAAGGATCGGCTAACTCCGTGCCAGC
AGCCGCGGTAATACGGAGGATCCAAGCGTTATCCGGAATCATTGGGTTTAAAGGGTCCGTAGGTGGACGATTAAGTCAGA
GGTGAAATCCTGCAGCTCAACTGTAGAATTGCCTTTGATACTGGTTGTCTTGAATCATTGTGAAGTGGTTAGAATATGTG
GTGTAGCGGTGAAATGCATAGATATCACATAGAATACCGATTGCGAAGGCAGATCACTAACAATGCATTGACACTGATGG
>16SV_364
TCGAGAATTTTTCACAATGGGGGAAACCCTGATGGAGCGACGCCGCGTGGAGGATGAAGGCCTTCGGGTTGTAAACTCCT
GTCATCCGAGAACAAAGCCCTTTGGGTCTGATAGTATCGGAAGAGGAAGGGACGGCTAACTCTGTGCCAGCAGCCGCGGT
AATACAGAGGTCCCAAGCGTTGTTCGGATTCATTGGGCGTAAAGGGTGCGTAGGCGGCGCCGTAAGTCGGATGTGAAATC
CCGGGGCTCAACCCCGGAACTGCATTCGATACTGCGGTGCTTGAGGACTGGAGAGGAGACTGGAATTCACAGTGTAGCAG
TGAAATGCGTAGATATTGTGAGGAAGGCCAGTGGCGAAGGCGGGTCTCTGGACAGTTCCTGACGCTGAGGCACGAAGGCC
>16SV_586
TGGGGAATCTTAGACAATGGGCGCAAGCCTGATCTAGCCATGCCGCGTGAGTGATGAAGGTCTTAGGATCGTAAAGCTCT
TTCGCCAGGGATGATAATGACAGTACCTGGTAAAGAAACCCCGGCTAACTCCGTGCCAGCAGCCGCGGTAATACGGAGGG
GGTTAGCGTTGTTCGGAATTACTGGGCGTAAAGCGCGCGTAGGCGGATTAGAAAGTTGGGGGTGAAATCCCAGGGCTCAA
CCCTGGAACTGCCTCCAAAACTACTAGTCTAGAGTTCGAGAGAGGTGAGTGGAATTGTGAGTGTAGAGGTGAAATTCGTA
GATATTCACAGGAACACCAGTGGCGAAGGCGGCTCACTGGCTCGATACTGACGCTGAGGTGCGAAAGTGTGGGGAGCAAA
>16SV_125
TCGAGAATCATTCGCAATGGGCGAAAGCCTGACGGTGCGACGCCGCGTGGAGGATGAAGGCCCTAGGGTCGTAAACTCCT
GTCATCAGGGAGTAAATGTCTGCGTAGTAACTGACGCAGATCTTGATAGTACCTGAAGAGGAAGGGACGGCAAACTTCGT
GCCAGCAGCCGCGGTAATACGAAGGTCCCAAGCGTTGTTCGGATTTACTGGGCGTAAAGCGTCTGTAGGCGGCGCGGTAA
GTCAGATGTGAAATCCCGGGGCTCAACCCCGGAACTGCATCCGATACTGCCGTGCTTGAGGGTCGGAGGGGAGTCTGGAA
TTCTCGGTGTAGCAGTGAAATGCGTAGATATCGAGAGGAACACTAGTGGCGAAGGCGAGACTCTGGACGACACCTGACGC
>16SV_173
TCGAGAATCTTTGTCAATGGACGAAAGTCTGAACAAGCGACGCCGCGTGCGGGATGAAGGCCTTCGGGTTGTAAACCGCT
GTCGTAGGGGAACAAATTCATTGGGGTTCTCCCCTTTGATTGAGTGATCCTAGGAGGAAGGACGGGCTAAGTTCGTGCCA
GCAGCCGCGGTAAGACGAACCGTCCGAACGTTATTCGGTATCACTGGGCTTAAAGAGTTCGTAGGCGGCCAAGCAGGTCA
GGTGTGAAATCCCACAGCTCAACTGTGGAACTGCGCTTGAAACCGCATGGCTTGAGGGAGATAGAGGTGAGCGGAACAGA
TGGTGGAGCGGTGAAATGCGTTGATATCATCTGGAACACCGGTGGCGAAAGCGGCTCACTGGATCTCTTCTGACGCTGAG
>16SV_472
TGGGGAATATTGCGCAATGGGCGAAAGCCTGACGCAGCAACGCCGCGTGTGGGATGACAGCTTTCGGGTTGTAAACCACT
TTCAGTGACGACGAAAATGACGGTAGTCACAGAAGAAGGTCCGGCCAACTACGTGCCAGCAGCCGCGGTAACACGTAGGG
ACCAAGCGTTGTCCGGATTTATTGGGCGTAAAGAGCTCGTAGGCGGTTCCGTAAGTCGGATGTGAAAACTCAGGGCTCAA
CCCTGAGACGCCATCTGATACTGCGGTGACTAGAGTCCGGTAGAGGAGCATGGAATTCCTGGTGTAGCGGTGGAATGCGC
AGATATCAGGAGGAACACCAACGGCGAAGGCAGTGCTCTGGGCCGGAACTGACGCTGAGGAGCGAAAGCATGGGGAGCAA
>16SV_703
TGGGGAATATTGGACAATGGGCGAAAGCCTGATCCAGCAATGCCGCGTGAGTGAAGAAGGCCTTCGGGTTGTAAAGCTCT
TTTACCCGGGATGATAATGACAGTACCGGGAGAATAAGCTCCGGCTAACTCCGTGCCAGCAGCCGCGGTAATACGGAGGG
AGCTAGCGTTGTTCGGAATTACTGGGCGTAAAGCGTACGTAGGCGGCTTTGTAAGTCAGAGGTGAAAGCCCACGGCTCAA
CCGTGGAATTGCCTTTGAGACTGCTTCGCTTGAAGATGGGAGAGGTTAGTGGAATTCCGAGTGTAGAGGTGAAATTCGTA
GATATTCGGAAGAACACCAGTGGCGAAGGCGGCTAACTGGACCATTCTTGACGCTGAGGTACGAAAGCGTGGGGAGCAAA
>16SV_689
TGGGGAATCTTAGACAATGGGCGCAAGCCTGATCTAGCCATGCCGCGTGTGTGATGAAGGCCTTAGGGTCGTAAAGCACT
TTCGCCAGGGATGATAATGACAGTACCTGGTAAAGAAACCCCGGCTAACTCCGTGCCAGCAGCCGCGGTAATACGGAGGG
GGTTAGCGTTGTTCGGAATTACTGGGCGTAAAGCGCGCGTAGGCGGATCAGAAAGTATGGGGTGAAATCCCGGGGCTCAA
CCTCGGAACTGCCTCATAAACTACTGGTCTAGAGTTCGAGAGAGGTGAGTGGAATTCCGAGTGTAGAGGTGAAATTCGTA
GATATTCGGAGGAACACCAGTGGCGAAGGCGGCTCACTGGCTCGATACTGACGCTGAGGTGCGAAAGTGTGGGGAGCAAA
>16SV_554
TAGGGAATATTGGGCAATGGACGAGAGTCTGACCCAGCCATGCCGCGTGCAGGAAGACGGCGTTCTGCGTTGTAAACTGC
TTTTATCTGGGAAGAAAAAGCCCCTGCGGGGGAAATTGCCGGTACCAGATGAATAAGCACCGGCTAACTCCGTGCCAGCA
GCCGCGGTAATACGGAGGGTGCAAGCGTTGTCCGGATTTATTGGGTTTAAAGGGTGCGTAGGCGGCTATTTAAGTCAGTG
GTGAAAGACTCCGGCTCAACCGGAGCAGTGCCATTGATACTGGATAGCTTGAGTATTGGAGGGGTACATGGAATTGATGG
TGTAGCGGTGAAATGCATAGATACCATCAGGAACACCGATAGCGAAGGCATTGTACTGGCCAATAACTGACGCTGATGCA
>16SV_194
TGAGGAATATTGGACAATGGACGAAAGTCTGATCCAGCCATGCCGCGTGCAGGAAGAATGCCCTCTGGGTTGTAAACTGC
TTTTGTATGGGAATAAACCCCCGGACGTGTCCGGGGCTGAATGTACCATAAGAATAAGCACCGGCTAACTCCGTGCCAGC
AGCCGCGGTAATACGGAGGGTGCAAGCGTTATCCGGATTTATTGGGTTTAAAGGGTCCGTAGGTGGAATTGTAAGTCAGT
GGTGAAATCTTTCAGCTTAACTGGAAAATTGCCATTGATACTGCAGTTCTTGAGTATGTTTGAAGTAGGCGGAATATGTC
ATGTAGCGGTGAAATGCATAGATATGACATAGAACACCGATAGCGAAGGCAGCTTACTAAACCATAACTGACACTGATGG
>16SV_722
TGGGGAATATTGGACAATGGGCGAAAGCCTGATCCAGCCATGCCGCGTGAGTGATGAAGGCCCTAGGGTTGTAAAGCTCT
TTCGGCGGGGACGATAATGACGGTACCCGCAGAAGAAGCCCCGGCTAACTTCGTGCCAGCAGCCGCGGTAATACGAAGGG
GGCTAGCGTTGCTCGGAATCACTGGGCGTAAAGGGCGCGTAGGCGGCCGATCAAGTCGGGGGTGAAATCCCAGGGCTCAA
CCCTGGAATTGCCTTCGATACTGGTCGGCTCGAGAGTGGAAGAGGTAAGTGGAACTCCGAGTGTAGAGGTGAAATTCGTA
GATATTCGGAAGAACACCAGTGGCGAAGGCGGCTTACTGGTCCATTTCTGACGCTGAGGCGCGAAAGCGTGGGGAGCAAA
>16SV_643
TGGGGAATTTTGGACAATGGGCGCAAGCCTGATCCAGCAATGCCGCGTGCAGGAAGAAGGCCTTCGGGTTGTAAACTGCT
TTTGTACGGAACGAAAAGGCCTTGGTTAATACCTGGGGCTCATGACGGTACCGTAAGAATAAGCACCGGCTAACTACGTG
CCAGCAGCCGCGGTAATACGTAGGGTGCGAGCGTTAATCGGAATTACTGGGCGTAAAGCGTGCGCAGGCGGTTTTGTAAG
ACAGTCGTGAAATCCCCGGGCTCAACCTGGGAATTGCGATTGTGACTGCAAGGCTGGAGTGCGGCAGAGGGGGATGGAAT
TCCGCGTGTAGCAGTGAAATGCGTAGATATGCGGAGGAACACCGATGGCGAAGGCAATCCCCTGGGCCTGCACTGACGCT
>16SV_392
TGGGGAATTTTCCGCAATGGGCGAAAGCCTGACGGAGCAATACCGCGTGAGGGAGGAAGGCTCTTGGGTTGTAAACCTCT
TTTCTCAGGGAAGAAAAAAATGACGGTACCTGAGGAATAAGCATCGGCTAACTCCGTGCCAGCAGCCGCGGTAATACGGA
GGATGCAAGCGTTATCCGGAATGATTGGGCGTAAAGGGTCCGCAGGTGGCTATGTAAGTCTGCTGTTAAAGAACCTAGCT
TAACTAGGTAAAAGCAGTGGAAACTACAAGGCTAGAGTGCGTTCGGGGTAGAGGGAATTCCTGGTGTAGCGGTGAAATGC
GTAGATATCAGGAAGAACACCAGTGGCGAAGGCGCTCTACTAGGCCGCAACTGACACTGAGGGACGAAAGCTAGGGGAGC
>16SV_520
TGGGGAATCTTAGACAATGGGGGAAACCCTGATCTAGCCATGCCGCGTGATCGATGAAGGCCTTAGGGTTGTAAAGATCT
TTCAGTTGGGAAGATAATGACGGTACCAACAGAAGAAGCCCCGGCTAACTCCGTGCCAGCAGCCGCGGTAATACGGAGGG
GGCTAGCGTTATTCGGAATTACTGGGCGTAAAGCGCACGTAGGCGGACTGGAAAGTCAGAGGTGAAATCCCAGGGCTCAA
CCTTGGAACTGCCTTTGAAACTTCCAGTCTTGAGGTCGAGAGAGGTGAGTGGAATTCCGAGTGTAGAGGTGAAATTCGTA
GATATTCGGAGGAACACCAGTGGCGAAGGCGGCTCACTGGCTCGATACTGACGCTGAGGTGCGAAAGCGTGGGGAGCAAA
>16SV_458
TCGAGAATTTTTCACAATGGGGGAAACCCTGATGGAGCGACGCCGCGTGGAGGATGAAGGCGTTTTCGTCGTAAACTCCT
GTCAAACGGGAACAAGAAAGTGATAGTACCGTTAGAGGAAGGGACGGCTAACTCTGTGCCAGCAGCCGCGGTAATACAGA
GGTCCCAAGCGTTGTTCGGATTCATTGGGCGTAAAGGGTGCGTAGGTGGCATGGTAAGTTGAAGGTGAAATCTCGGAGCT
CAACTCCGAAACTGCCTTCAATACTGCTGAGCTCGAGGACTGTAGAGGAGAATGGAATTCACGGTGTAGCAGTGAAATGC
GTAGATATCGTGAGGAAGACCAGTGGCGAAGGCGATTCTCTGGGCAGTTCCTGACACTGAGGCACGAAGGCTAGGGGAGC
>16SV_748
TGGGGAATCTTGCACAATGGGCGAAAGCCTGATGCAGCCATGCCGCGTGAATGATGAAGGCCTTAGGGTTGTAAAATTCT
TTCGTCAGGGATGATAATGACCGTACCTGAAGAAGAAGCCCCGGCTAACTTCGTGCCAGCAGCCGCGGTAATACGAAGGG
GGCTAGCGTTGTTCGGAATTACTGGGCGTAAAGCGCACGTAGGCGGACTTTTAAGTCAGGTGTGAAATCCCGAGGCTCAA
CCTCGGAACTGCATTTGAAACTGGGAGTCTTGAGACCAGGAGAGGTTAGCGGAATACCGAGTGTAGAGGTGAAATTCGTA
GATATTCGGTGGAACACCAGTGGCGAAGGCGGCTAACTGGACTGGTACTGACGCTGAGGTGCGAAAGTGTGGGGAGCAAA
>16SV_760
TGGGGAATCTTGCGCAATGGCCGAGAGGCTGACGCAGCGACGCCGCGTGGGGGATGAAGCATTTCGGTGTGTAAACCCCT
GTTGCTCGGGACGAACGATCCTTTTCGAGGGATGTGACGGTACCGAGTGAGGAAGCACCGGCTAACTCCGTGCCAGCAGC
CGCGGTAATACGGAGGGTGCGAGCGTTGTCCGGAATCACTGGGCGTAAAGGGCGCGTAGGTGGTTGGATGCGCCGGTGGT
GAAAGCGCAGGGCTCAACCCTGCGTCGGCCATCGGGACGGTCCGACTGGAGCACTGTAGAGGCAGGTGGAATTCCGGGTG
TAGCGGTGGAATGCGTAGAGATCCGGAAGAACACCAGTGGCGAAGGCGGCCTGCTGGGCAGTTGCTGACACTGAGGCGCG
>16SV_775
TCGAGAATAATTCACAATGGGGGCAACCCTGATGGTGCAACGCCGCGTGGAGGATGACGGTCTTAGGATTGTAAACTCCT
GTCATCTGGGAGAAAGACCTGGGCATTAATAGTGCACAGGGTTGATAGTACCAGAAGAGGAAGGGACGGCTAACTTCGTG
CCAGCAGCCGCGGTAATACGAAGGTCCCGAGCGTTGTTCGGAATCACTGGGCGTAAAGGGAGCGTAGGCGGCGCGGTAAG
TCGGATGTGAAATCCCGGGGCTCAACCCCGGAACTGCATCTGATACTGCCGTGCTAGAGTAATGGAGGGGTAGCTGGAAT
TCTCGGTGTAGCAGTGAAATGCGTAGATATCGAGAGGAACACTCGTGGCGAAAGCGAGCTACTGGACATTTACTGACGCT
>16SV_541
TAGGGAATATTGGGCAATGGGCGGAAGCCTGACCCAGCCATGCCGCGTGCAGGAAGACGGCGTTCTGCGTTGTAAACTGC
TTTTATCAGGGAAGAAAAAGTCCGTGCGCGGAAAATTGCCGGTACCTGGTGAATAAGCACCGGCTAACTCCGTGCCAGCA
GCCGCGGTAATACGGAGGGTGCAAGCGTTGTCCGGATTTATTGGGTTTAAAGGGTGCGTAGGCGGCCTTTTAAGTCAGCG
GTGAAAGTTTTCGGCTCAACCGGAAAAATGCCGTTGATACTGTGGGGCTTGAGTCACGGAGGGGTACATGGAATTGGTGG
TGTAGCGGTGAAATGCATAGATACCATCAGGAACACCGAAAGCGAAGGCATTGTACTTGCCGTGAACTGACGCTGAGGCA
>16SV_841
TGAGGAATATTGGACAATGGGCGCAAGCCTGATCCAGCCATGCCGCGTGCAGGAAGACGGCCCTATGGGTTGTAAACTGC
TTTTGTACGGGAAGAAACCTACCCTCGTGAGGGTAGCTGACGGTACCGTAAGAATAAGCACCGGCTAACTCCGTGCCAGC
AGCCGCGGTAATACGGAGGGTGCAAGCGTTATCCGGAATCATTGGGTTTAAAGGGTCCGTAGGCGGGCTGATAAGTCAGT
GGTGAAATGCAGGGGCTCAACTCCGGCACTGCCATTGATACTGTTAGTCTTGAATTATTGTGAAGTGGTTAGAATATGTA
GTGTAGCGGTGAAATGCTTAGATATTACATAGAATACCGATTGCGAAGGCAGATCACTAACAATATATTGACGCTGATGG
>16SV_706
TTAGGAATCTTCCACAATGGGCGAAAGCCTGATGGAGCGACACTGCGTGAGGGATGAAGGTCTTCGGATTGTAAACCTCT
AAAACGGGGACGATAATGACGGTACCCGTTGAGAAGCACCGGCTAACTCCGTGCCAGCAGCCGCGGTAATACGGAGGGTG
CAAGCGTTATCCGGAATCACTGGGCGTAAAGGGCGCGTAGGCGGTCTTCTAAGTCCGATGTTAAAGACCGGGGCTCAACC
CCGGCACGGCGTTGGATACTGGTAGGCTTGACGGCTGGAGAGGCGAGTGGAATTACCAGTGTAGCGGTGGAATGCGTAGA
TACTGGTAGGAACACCTATGGCGAAGGCAGCTCGCTGGACAGCACGTGACGCTGAGGCGCGAAAGTGTGGGGAGCAAACC
>16SV_565
TGGGGAATATTGGACAATGGGCGCAAGCCTGATCCAGCCATACCGCGTGGGTGAAGAAGGCCTTCGGGTTGTAAAGCCCT
TTTGTTGGGAAAGAAATCCTGCCGATTAATACTCAGTAGGGATGACGGTACCCAAAGAATAAGCACCGGCTAACTTCGTG
CCAGCAGCCGCGGTAATACGAAGGGTGCAAGCGTTACTCGGAATTACTGGGCGTAAAGCGTGCGTAGGTGGTTGTTTAAG
TCTGCTGTGAAAGCCCTGGGCTCAACCTGGGAATTGCAGTGGATACTGGGCGACTAGAGTGTGGTAGAGGACAGTGGAAT
TTCCGGTGTAGCAGTGAAATGCGTAGAGATCGGAAGGAACACCCGTGGCGAAGGCGACTGTCTGGGCCAACACTGACACT
>16SV_880
TGGGGAATATTGCGCAATGGGCGAAAGCCTGACGCAGCGACGCCGCGTGGGGGATGAAGCATTTCGGTGTGTAAACCCCT
GTTGCTCGGGACGAACAAGCCTTTTCGAGGGCTCTGACGGTACCGGGTGAGGAAGCACCGGCTAACTCTGTGCCAGCAGC
CGCGGTAATACAGAGGGTGCGAGCGTTGTCCGGAATCACTGGGCGTAAAGGGCGCGTAGGCGGCCGATCAAGTGTGTGGT
GAAAGCCCGGGGCTCAACCCCGTGTCTGCCATGCAAACTGGTTGGCTAGAGCACTGTAGAGGCAGGTGGAATTCCGGGTG
TAGCGGTGGAATGCGTAGAGATCCGGAAGAACACCGGTGGCGAAGGCGGCCTGCTGGGCAGTAGCTGACGCTGAGGCGCG
>16SV_884
TGGGGAATATTGCGCAATGGGCGAAAGCCTGACGCAGCGACGCCGCGTGTGGGATGAAGGCCTTCGGGTTGTAAACCACT
GTCGGGAGGGACGAAGATCTGACGGTACCTCCAAAGGAAGCACCGGCTAACTCTGTGCCAGCAGCCGCGGTAATACAGAG
GGTGCAAGCGTTGTCCGGAATTACTGGGCGTAAAGGGCGCGTAGGCGGCCCGATAAGTAGGGGGTGAAATTCCGCGGCTC
AACCGCGGGGCGGCCTTCTAAACTGTCAGGCTTGAGCACGGTAGAGGCGAATGGAATTCCCGGTGTAGCGGTGGAATGCG
TAGAGATCGGGAAGAACACCAGTGGCGAAGGCGGTTCGCTGGGCCGTTGCTGACGCTGAGGCGCGACAGCGTGGGGAGCA
>16SV_289
TGGGGAATTTTGGACAATGGGCGCAAGCCTGATCCAGCCATGCCGCGTGCGGGAAGAAGGCCTTCGGGTTGTAAACCGCT
TTTGTCAGGGAAGAAACGGTCTGGGTTAATACCTTGGGCTAATGACGGTACCTGAAGAATAAGCACCGGCTAACTACGTG
CCAGCAGCCGCGGTAATACGTAGGGTGCAAGCGTTAATCGGAATTACTGGGCGTAAAGCGTGCGCAGGCGGCCATGCAAG
ACAGATGTGAAATCCCCGGGCTCAACCTGGGAACTGCATTTGTGACTGCATGGCTCGAGTACGGCAGAGGGGGATGGAAT
TCCGCGTGTAGCAGTGAAATGCGTAGATATGCGGAGGAACACCGATGGCGAAGGCAATCCCCTGGGCCTGTACTGACGCT
>16SV_113
TGAGGAATATTGGACAATGGGCGCAAGCCTGATCCAGCCATGCCGCGTGCAGGATGACGGTCCTATGGATTGTAAACTGC
TTTTATACAGGAAGAAACAACGCTACGTGTAGCGTCTTGACGGTACTGTAAGAATAAGGATCGGCTAACTCCGTGCCAGC
AGCCGCGGTAATACGGAGGATCCAAGCGTTATCCGGAATCATTGGGTTTAAAGGGTCCGTAGGCGGTCAAGTAAGTCAGT
GGTGAAAGCCCATCGCTCAACGGTGGAACGGCCATTGATACTGCTTGACTTGAATTATTAGGAAGTAACTAGAATATGTA
GTGTAGCGGTGAAATGCTTAGAGATTACATGGAATACCAATTGCGAAGGCAGGTTACTACTAATTAATTGACGCTGAGGG
>16SV_898
TCGAGAATAATTCACAATGGGGGCAACCCTGATGGTGCAACGCCGCGTGGAGGATGACGGTCTTCGGATTGTAAACTCCT
GTCATCGGGGAGTAAGACCTGGCAGTTAATAGCTGACAGGGTTGATAGTACCCGAAGAGGAAGGGACGGCTAACTTCGTG
CCAGCAGCCGCGGTAATACGAAGGTCCCGAGCGTTGTTCGGAATCACTGGGCGTAAAGGGAGCGTAGGCGGCGCGGTAAG
TCAGATGTGAAATCCCGGGGCTCAACCCCGGAACTGCATCCGATACTGCCGTGCTAGAGGATTGGAGAGGTAGCTGGAAT
TCTTGGTGTAGCAGTGAAATGCGTGGAGATCAAGAGGAACACTCGTGGCGAAAGCGAGCTACTGGACAATATCTGACGCT
>16SV_258
TGGGGAATTTTGGACAATGGGCGCAAGCCTGATCCAGCAATGCCGCGTGCAGGATGAAGGCCTTCGGGTTGTAAACTGCT
TTTGTACGGAACGAAACGGCTCTTTTTAATACAGAGGGCTAATGACGGTACCGTAAGAATAAGCACCGGCTAACTACGTG
CCAGCAGCCGCGGTAATACGTAGGGTGCGAGCGTTAATCGGAATTACTGGGCGTAAAGCGTGCGCAGGCGGTTATGTAAG
ACAGATGTGAAATCCCCGGGCTCAACCTGGGACCTGCATTTGTGACTGCATAGCTAGAGTACGGTAGAGGGGGATGGAAT
TCCGCGTGTAGCAGTGAAATGCGTAGATATGCGGAGGAACACCGATGGCGAAGGCAATCCCCTGGACCTGTACTGACGCT
>16SV_903
TGGGGAATATTGGACAATGGGCGCAAGCCTGATCCAGCAATGCCGCGTGTGTGAAGAAGGCCTTCGGGTTGTAAAGCACT
TTTGTACGGGAAGAAAACCCATTTCTTAATACGGGATGGGAATGACGGTACCGTAAGAATAAGCACCGGCTAACTTCGTG
CCAGCAGCCGCGGTAATACGAAGGGTGCAAGCGTTAATCGGAATTACTGGGCGTAAAGCGTGCGTAGGCGGTTTGTTAAG
TCCGATGTGAAAGCCCTGGGCTCAACCTGGGAATGGCATGGGAAACTGGCAAGCTAGAGTGCGGTAGAGGGGTGCGGAAT
TCCCGGTGTAGCGGTGAAATGCGTAGAGATCGGGAGGAACATCCGTGGCGAAGGCGGCACCCTGGACCAGCACTGACGCT
>16SV_894
TCGAGAATAATTCACAATGGGGGCAACCCTGATGGTGCAACGCCGCGTGGAGGATGACGGTCCTAGGATTGTAAACTCCT
GTCATCCGGGAGAAAGACCTGGTGGTTAATAGCCAACAGGGTTGATAGTACCGGAAGAGGAAGGGACGGCTAACTTCGTG
CCAGCAGCCGCGGTAATACGAAGGTCCCGAGCGTTATTCGGAATCACTGGGCGTAAAGGGAGCGTAGGCGGCGCGGTAAG
TCGGATGTGAAATCCCGGGGCTCAACCCCGGAACTGCATCTGATACTGCCGTGCTAGAGTAATGGAGGGGTAGCTGGAAT
TCTCGGTGTAGCAGTGAAATGCGTAGATATCGAGAGGAACACTCGTGGCGAAAGCGAGCTACTGGACATTTACTGACGCT
>16SV_907
TAAGGAATATTGGACAATGGGCGCAAGCCTGATCCAGCCATCCCGCGTGCAGGAAGACGGCCCTACGGGTTGTAAACTGC
TTTTATAGGCCAAGAAACCCCCTGATGCGTTAGGGGCTGACGGTAGCCTAAGAATAAGCACCGGCTAACTCCGTGCCAGC
AGCCGCGGTAATACGGAGGGTGCGAGCGTTATCCGGAATTACTGGGTTTAAAGGGTGCGTAGGCGGTTTAATAAGTCAGA
GGTGAAAGGCCGGCGCTCAACGTCGGGACTGCCTTTGATACTGTTAGACTTGAATTAGGTTGAGGTTGGCGGAATGTGAC
ATGTAGCGGTGAAATGCATAGATATGTCATAGAACACCGATTGCGAAGGCAGCTGACTGGACCTTGATTGACGCTGAGGC
>16SV_320
TGGGGAATCTTAGACAATGGGCGCAAGCCTGATCTAGCGATGCCGCGTGAGTGACGAAGGCCTTAGGGTCGTAAAGCTCT
TTCGCCAGGGATGATAATGACAGTACCTGGTAAAGAAACCCCGGCTAACTCCGTGCCAGCAGCCGCGGTAATACGGAGGG
GGTTAGCGTTGTTCGGAATTACTGGGCGTAAAGCGCACGTAGGCGGATTGACAAGTTGGGGGTGAAATCCCGGGGCTCAA
CCCCGGAACTGCCTCCAAAACTGTCAGTCTTGAGTTCGAGAGAGGTGAGTGGAATTCCGAGTGTAGAGGTGAAATTCGTA
GATATTCGGAGGAACACCAGTGGCGAAGGCGGCTCACTGGCTCGATACTGACGCTGAGGTGCGAAAGCGTGGGGAGCAAA
>16SV_839
TCGAGAATCTTCCGCAATGGGCGAAAGCCTGACGGAGCGACGCCGCGTGCGGGACTAAGGCCTTCGGGTTGTAAACCGCT
GTCGTAGGGGAGCAAATTTTGAGCGATCCTAGGAGGAAGCACCGGCTAAACTCGTGCCAGCAGCCGCGGTAATACGAGTG
GTGCGAACGTTATTCGGAATCACTGGGCTTAAAGGGTGCGTAGGCGGCTATGAAGGTCTGATGTGAAATACCACGGCTCA
ACCGTGGAATGGCATTGGAAACCACATAGCTGGAGTAAGACAGAGGTGAGCGGAACAGATGGTGGAGCGGTGAAATGCGT
TGATATCATCTGGAACACCGGTGGCGAAAGCGGCTCACTGGGTCTTTACTGACGCTGAGGCACGAAAGCTAGGGGAGCAA
>16SV_946
TCGAGAATTTTTCGCAATGGGGGAAACCCTGACGGAGCGACGCCGCGTGAAGGATGAAGGTCATTAGATTGTAAACTTCT
GTCATGCGAGAACAAGAAAGTGATAGTATCGCAAGAGGAAGGGGCGGCTAACTCTGTGCCAGCAGCCGCGGTAATACAGA
GGCCCCAAGCGTTGTTCGGATTCATTGGGCGTAAAGGGTGCGTAGGTGGTGTTGTTAGTCGAATGTGAAATCCCGGAGCT
CAACTCCGGAACTGCATTCGATACTGCAGCACTCGAGGATTGTAGGGGAGAGTGGAATTCACGGTGTAGCAGTGAAATGC
GTAGATATCGTGAGGAAGACCAGTGGCGAAGGCGACTCTCTGGGCAACTCCTGACACTGAGGCACGAAGGCTAGGGTAGC
>16SV_802
TAACGAATCTTCCGCAATGGGCGAAAGCCTGACGGAGCAATGCCGCGTGCAGGATGAAGCATCTTCGATGTGTAAACTGC
TGTCAGGGTTTAGGAACAATGACCAAACCCAAAGGAAGGGCCGGCTAACTCTGTGCCAGCAGCCGCGGTAATACAGAGGG
CCCGAGCGTTATTCGGAATCACTGGGCTTAAAGCGTACGCAGGCGGGCCTGAAGGCATCGTGTGAAATCCCTCGGCTTAA
CCGGGGAACTGCACGGTGAACCACAGGTCTTGAGGCAGGTAGGGGTCAGTGGAACCATGAGTGGAGCGGTGAAATGCGTA
GATATTCATGGGAACGCCAATGGCGAAGGCAGCTGACTGGGCCTGTTCTGACGCTCATGTACGAAAGCGTGGGGAGCAAA
>16SV_963
TGGGGAATCTTGCACAATGGGCGAAAGCCTGATGCAGCCATGCCGCGTGAATGATGAAGGCCTTAGGGTTGTAAAATTCT
TTCGCTAGGGATGATAATGACAGTACCTAGTAAAGAAGCCCCGGCTAACTTCGTGCCAGCAGCCGCGGTAATACGAAGGG
GGCTAGCGTTGTTCGGAATTACTGGGCGTAAAGCGCACGTAGGCGGACTTTTAAGTCAGATGTGAAATCCCAGGGCTCAA
CTCTGGAACTGCATTTGAAACTGGAAGTCTAGAGACCAGGAGAGGTTAGCGGAATACCGAGTGTAGAGGTGAAATTCGTA
GATATTCGGTGGAACACCAGTGGCGAAGGCGGCTAACTGGACTGGTACTGACGCTGAGGTGCGAAAGTGTGGGGAGCAAA
>16SV_136
TCGAGAATCTTCCGCAATGGGCGAAAGCCTGACGGAGCGACGCCGCGTGCGGGATGAAGGCCCTTGGGTTGTAAACCGCT
GTCAGAGGGGATGAAATCATGGTTGGCAATCCTTCCATGTTGACAGAGCCTCAGAGGAAGCACGGGCTAAGTACGTGCCA
GCAGCCGCGGTAACACGTACTGTGCGAACGTTATTCGGAATCACTGGGCTTAAAGGGTATGTAGGCGGTTTATCAAGTCA
GATGTGAAATGCCAGAGCTCAACTGTGGCACTGCGTTTGAAACTGATAGGCTAGAGTATTCCAGAGGTGTGCGGAACTGC
CAGTGGAGCGGTGAAATGCGTTGATATTGGCAGGAACACCAGAGGCGAAGGCGGCACACTGGGGGATAACTGACGCTGAG
>16SV_273
TCGAGAATTTTTCACAATGGGGGAAACCCTGATGGAGCGACGCCGCGTGGAGGATGAAGGCCCTCGGGTCGTAAACTCCT
GTCATGCGGGAACAAGAAAGTGATAGTACCGCAAGAGGAAGAGACGGCTAACTCTGTGCCAGCAGCCGCGGTAATACAGA
GGTCTCAAGCGTTGTTCGGATTCATTGGGCGTAAAGGGTGCGTAGGTGGCGATGTAAGTCTGGTGTGAAATTTCGGAGCT
CAACTCCGAAACTGCATTGGATACTGCGTTGCTAGAGGATTGTAGAGGAGAGTGGAATTCACGGTGTAGCAGTGAAATGC
GTAGATATCGTGAGGAAGACCAGTTGCGAAGGCGACTCTCTGGGCAATTCCTGACACTGAGGCACGAAGGCCAGGGGAGC
>16SV_1036
CGACGAATCTTCCGCAATGCACGAAAGTGTGACGGAGCAATGCCGCGTGTGGGATGAAGCGGCTACGCCGTGTAAACCAC
TGTCAGGGTCTAGGAAGAACTGACCAGACCCAGAGGAAGGGCCGGCTAATCTCGTGCCAGCAGCCGCGGTAATACGAGAG
GCCCAAGCGTTAGACGGAATCACTGGGCTTAAAGCGTGCGTAGGCGGATGCGTAAGCGTGTTGTGAAATCCCATGGCTCA
ACCATGGAATTGCGATGCGAACTGCGTATCTTGAGGAAGGTAGGGGTCAGTGGAACGTTCGGTGGAGCGGTGAAATGCGT
AGATATCGAACGGAACGCCAATGGTGAAGACAACTGACTGGGCCTTTCCTGACGCTGAGGTACGAAAGCGTGGGGAGCAA
>16SV_918
TGGGGAATATTGCACAATGGGCGAAAGCCTGATGCAGCGATGCCGCGTGCGGGAAGAAGGCCCTAGGGTTGTAAACCGCT
TTCAGCAGGGAAGAAAATGACGGTACCTGCAGAAGAAGGTGCGGCCAACTACGTGCCAGCAGCCGCGGTGACACGTAGGC
ACCAAGCGTTGTCCGGATTTATTGGGCGTAAAGAGCTCGTAGGCGGTTCAGTTAGTCGGGTGTGAAAACTCTGGGCTCAA
CCCAGAGACGCCACCCGATACTGCTGTGACTAGAGTACGGTAGGGGAGTGGGGAATTCCTGGTGTAGCGGTGAAATGCGC
AGATATCAGGAGGAACACCAGTGGCGAAGGCGCCACTCTGGGCCGTAACTGACGCTGAGGAGCGAAAGCATGGGTAGCAA
>16SV_592
TAAGGAATATTGGTCAATGGAGGAAACTCTGAACCAGCCATCCCGCGTGTAGGATGAATGCCCTCTGGGTTGTAAACTAC
TTTTATCTGGGAAGAAAAGCCTTGATTTATCGAGGTCTGACGGTACCAGAAGAATAAGCACCGGCTAACTCCGTGCCAGC
AGCCGCGGTAATACGGAGGGTGCAAGCGTTATCCGGAATTACTGGGTTTAAAGGGTGCGTAGGCGGCGCTGTGTGTCAGA
GGTGAAAGGTTCCGGCTTAACCGGAGAATTGCCTTTGAAACTGCAGTGCTAGGATTAGGTTGAGGTCGGCGGAATGTGAC
ATGTAGCGGTGAAATGCATAGATATGTCATAGAACACCAATTGCGAAGGCAGCTGACTGGACCTATATTGACGCTGAGGC
>16SV_984
TGGGGAATATTGGACAATGGGCGCAAGCCTGATCCAGCAATTCCGCGTGGGTGAAGAAGGTCTTCGGATTGTAAAGCCCT
TTCGACAGGGACGATGATGACGGTACCTGTAGAAGAAGCCCCGGCTAACTTCGTGCCAGCAGCCGCGGTAATACGAAGGG
GGCTAGCGTTGCTCGGAATGACTGGGCGTAAAGGGCGCGTAGGCGGCACACACAGTCAGGCGTGAAATTCCCGGGCTTAA
CCTGGGGACTGCGCTTGATACATGTGAGCTAGAGGATGGAAGAGGCTCGTGGAATTCCCAGTGTAGAGGTGAAATTCGTA
GATATTGGGAAGAACACCGGTGGCGAAGGCGGCGAGCTGGTCCATTACTGACGCTGAGGCGCGAAAGCGTGGGGAGCAAA
>16SV_1074
TGGGGAATCTTGCACAATGGGCGAAAGCCTGATGCAGCAACGCCGCGTGCGGGATGAAGGCCCTAGGGTTGTAAACCGCT
TTCAGTAGGGAAGAAAATGACGGTACCTACAGAAGAAGGTGCGGCCAACTACGTGCCAGCAGCCGCGGTGACACGTAGGC
ACCAAGCGTTATCCGGATTTATTGGGCGTAAAGAGCTCGTAGGCGGTTTGGTAAGTCGGGTGTGAAAACTCTGGGCTCAA
CCCAGAGAGGCCACTCGATACTGCTATGACTAGAGTACGGTAGGGGAGCGGGGAATTCATGGTGTAGCGGTGAAATGCGC
AGATATCATGAGGAACACCAGCGGCGAAGGCGCCGCTCTGGGCCGTAACTGACGCTGAGGAGCGAAAGCATGGGGAGCAA
>16SV_979
TCGAGAATAATTCACAATGGGGGCAACCCTGATGGTGCAACGCCGCGTGGAGGATGACGGTCTTCGGATTGTAAACTCCT
GTCATCTGGGAGTAAGGCATGGTTGTTAATAGCAAACATGATTGATAGTACCAGAAGAGGAAGGGACGGCTAACTTCGTG
CCAGCAGCCGCGGTAATACGAAGGTCCCGAGCGTTGTTCGGAATCACTGGGCGTAAAGGGAGCGTAGGCGGCGCGGTAAG
TCAGATGTGAAATCCCGGGGCTCAACCCCGGAACTGCATCCGATACTGCCGTGCTAGAGGATTGGAGAGGTAGCTGGAAT
TCTTGGTGTAGCAGTGAAATGCGTAGAGATCAAGAGGAACACTCGTGGCGAAAGCGAGCTACTGGACAATATCTGACGCT
>16SV_1006
TCGAGGATCTTCGGCAATGGGCGCAAGCCTGACCGAGCGATGCCGCGTGGGCGACGAAGGCCTTCGGGTTGTAAAGCCCT
GTCGAGGGGGAGGAACTTTGACCTATCCCTGGAGGAAGCTCGGGCTAAGTTCGTGCCAGCAGCCGCGGTAAGACGAACCG
AGCGAACGTTGTTCGGAATCACTGGGCTTAAAGGGCGCGTAGGCGGGCCGGTAAGTCCGGGGTGAAATCCTTCCGCTTAA
CGGGAGAACGGCCCCGGATACTATTGGTCTGGAGGCGGGTAGGGGCGTGCGGAACACTGGGTGGAGCGGTGAAATGCGTT
GATATCCAGTGGAACTCCGGTGGCGAAGGCGGCACGCTGGACCCGTTCTGACGCTGAGGCGCGAAAGCCAGGGGAGCGAA
>16SV_377
TGGGGAATCTTAGACAATGGGCGAAAGCCTGATCTAGCCATGCCGCGTGAGTGATGAAGGCCTTAGGGTCGTAAAGCTCT
TTCGCTGGGGAAGATAATGACTGTACCCAGTAAAGAAACCCCGGCTAACTCCGTGCCAGCAGCCGCGGTAATACGGAGGG
GGTTAGCGTTGTTCGGAATTACTGGGCGTAAAGCGCGCGTAGGCGGATTATTAAGTTAGGGGTGAAATCCCGGGGCTCAA
CCCCGGAACTGCCTCTAATACTGGTAGTCTTGAGGTCGAGAGAGGTGAGTGGAATTCCGAGTGTAGAGGTGAAATTCGTA
GATATTCGGAGGAACACCAGTGGCGAAGGCGGCTCACTGGCTCGATACTGACGCTGAGGTGCGAAAGTGTGGGGAGCAAA
>16SV_1025
TGGGGAATTTTGGACAATGGGCGAAAGCCTGATCCAGCCATGCCGCGTGCGGGAAGAAGGCCTTCGGGTTGTAAACCGCT
TTTGTCAGGGAAGAAACGCTTCGGGTTAATACCCCGGGGTAATGACGGTACCTGAAGAATAAGCACCGGCTAACTACGTG
CCAGCAGCCGCGGTAATACGTAGGGTGCAAGCGTTAATCGGAATTACTGGGCGTAAAGCGTGCGCAGGCGGTCTTGCAAG
ACAGATGTGAAATCCCCGGGCTCAACCTGGGAACTGCATTTGTGACTGCAAGGCTGGAGTACGGCAGAGGGGGATGGAAT
TCCGCGTGTAGCAGTGAAATGCGTAGATATGCGGAGGAACACCGATGGCGAAGGCAATCCCCTGGGCCTGTACTGACGCT
>16SV_1110
TGGGGAATATTGCGCAATGGCCGAAAGGCTGACGCAGCGACGCCGCGTGGGGGATGAAGCATTTCGGTGTGTAAACCCCT
GTTGCTCGGGACGAACAACCTATTTTGATAGGTCTGACGGTACCGGGTGAGGAAGCACCGGCTAACTCCGTGCCAGCAGC
CGCGGTAATACGGAGGGTGCGAGCGTTGTCCGGAATCACTGGGCGTAAAGGGCGCGTAGGCGGTCTGCTAAGCGTGTGGT
GAAAGCTCGGGGCTCAACCCTGAGTCGGCCATGCGAACTGGTGAACTAGAGCACTGTAGAGGCAGGTGGAATTCCGGGTG
TAGCGGTGGAATGCGTAGAGATCCGGAAGAACACCAGTGGCGAAGGCGGCCTGCTGGGCAGTAGCTGACGCTGAGGCGCG
>16SV_1115
TCGAGAATCATTCACAATGGGGGAAACCCTGATGGTGCGACGCCGCGTGGAGGATGACGGTCTTCGGATTGTAAACTCCT
GTCATCCGGGAACAAAGCACTTTGTGCCTGATAGTACCGGAAGAGGAAGAGACGGCTAACTCTGTGCCAGCAGCCGCGGT
AATACAGAGGTCTCAAGCGTTGTTCGGATTCATTGGGCGTAAAGGGTGCGTAGGCGGCGATGTAAGTCGGATGTGAAATC
CCGGGGCTCAACCTCGGAACTGCATTCGATACTGCATCGCTAGAGGACTGGAGAGGAGACTGGAATTCACAGTGTAGCAG
TGAAATGCGTAGATATTGTGAGGAAGGCCAGTGGCGAAAGCGGGTCTCTGGACAGTTCCTGACGCTGATGCACGAAGGCT
>16SV_982
TCGAGAATAATTCACAATGGACGCAAGTCTGATGGTGCAACGCCGCGTGGAGGATGACGGTCTTAGGATTGTAAACTCCT
GTCATCTGGGAGAAAAACCTGGGAGTTAATAGCTCACAGGGTTGATAGTACCAGAAGAGGAAGGGACGGCTAACTTCGTG
CCAGCAGCCGCGGTAATACGAAGGTCCCGAGCGTTATTCGGAATCACTGGGCGTAAAGGGAGCGTAGGCGGCGCGGTAAG
TCGGATGTGAAATCCCGGGGCTCAACCCCGGAACTGCATCTGATACTGCCGTGCTAGAGTAATGGAGGGGTAGCTGGAAT
TCTCGGTGTAGCAGTGAAATGCGTAGATATCGAGAGGAACACTCGTGGCGAAAGCGAGCTACTGGACATTTACTGACGCT
>16SV_1125
TGAGGAATATTGGACAATGGGCACACGCCTGATCCAGCCATGCCGCGTGCGGGAAGAAGGCCCTACGGGTCGTAAACCGC
TTTTACATGGGAAGAACCGCAGCTACGTGTAGCTGTTTGACGGTACCATGGGAATAAGGACCGGCTAACTCCGTGCCAGC
AGCCGCGGTAATACGGAGGGTCCGAGCGTTATCCGGAATTATTGGGTTTAAAGGGTCCGTAGGCGGGCCGTTAAGTCAGG
GGTGAAAGTCTGCGGCTCAACCGTAGAAATGCCCTTGATACTGGCGGTCTTGAATTATGGTGAAGTGGGCGGAATATGTA
GTGTAGCGGTGAAATGCATAGATATTACATAGAACACCGATTGCGAAGGCAGCTCACTAACCGTGGATTGACGCTGATGG
>16SV_1035
TGGGGAATCTTGGACAATGGGCGCAAGCCTGATCCAGCCATGCCGCGTGAGCGAAGAAGGCCTTAGGGTTGTAAAGCTCT
TTCGCCAGGGATGATAATGACAGTACCTGGTAAAGAAGCCCCGGCTAACTCCGTGCCAGCAGCCGCGGTAATACGGAGGG
GGCTAGCGTTGTTCGGAATTACTGGGCGTAAAGCGCACGTAGGCGGATCAGAAAGTTGGGGGTGAAATCCCGGGGCTCAA
CCCCGGAACGGCCTCCAAAACTCCTGGTCTAGAGTTCGAGAGAGGCGAGTGGAATTCCGAGTGTAGAGGTGAAATTCGTA
GATATTCGGAGGAACACCAGTGGCGAAGGCGGCTCGCTGGCTCGATACTGACGCTGAGGTGCGAAAGCGTGGGGAGCAAA
>16SV_1147
TAACGAATATTCCGCAATGCGCGAAAGCGTGACGGAGCAATGCCGCGTGTGGGATGAAGCATCTAGGTGTGTAAACCACT
GTCAGGTTTTAGGAAGTTCTGACCAGAACCAAAGGAAGAGCCGGCTAACTCTGTGCCAGCAGCCGCGGTAATACAGAGGG
CTCAAGCGTTAATCGGAATCACTGGGCTTAAAGGGTCCGCAGGCGGACTAGCAAGTACTTTGTGAAATACCATGGCTCAA
CCATGGAATTGCTTGGTAAACTGCTAGTCTTGAACACGGTAGGGGCCATCGGAACTCTAGGTGGAGCGGTGAAATGCGTA
GATATCTAGAGGAACGCCAAAGGCGAAGGCAGATGGCTGGGCCGTTGTTGACGCTCAGGGACGAAAGCGTGGGTAGCGAA
>16SV_1113
TCGAGAATCTTTGTCAATGGACGAAAGTCTGAACAAGCGACGCCGCGTGCGGGATGAAGGCCTTCGGGTTGTAAACCGCT
GTCGTAGGGGAACAAATGCTTAAGGGTACTCCCTTTTGTTTGAGTGATCCTAGGAGGAAGGACGGGCTAAGTTCGTGCCA
GCAGCCGCGGTAAGACGAACCGTCCAAACGTTATTCGGTATCACTGGGCTTAAAGAGTTCGTAGGCGGCCATGTAGGTCA
GGTGTGAAATCCCACAGCTCAACTGTGGAACTGCGCTTGAAACCCCATGGCTTGAGGGAGATAGAGGTGAGCGGAACAGA
TGGTGGAGCGGTGAAATGCGTTGATATCATCTGGAACACCGGTGGCGAAAGCGGCTCACTGGATCTCTTCTGACGCTGAG
>16SV_1103
TGAGGAATATTGCGCAATGGAGGAAACTCTGACGCAGCCACGCCGCGTGCAGGAAGACACCCCTCTGGGGCGTAAACTGC
TTTTGTACAAGAAGAACACCCTGTTCTGCAGGGTCTGACGGTACTGTACGAATAAGGACCGGCTAACTCCGTGCCAGCAG
CCGCGGTAATACGGAGGGTCCAAGCGTTGTCCGGAATCACTGGGTGTAAAGGGTGCGCAGGCGGGCGTGTAAGTCAGGGG
TGAAATCTACCGGCCTAACCGGTAAACTGCCCTTGATACTGCACGTCTTGAGTCCCGGAGAGGCTATCGGAATTCGTGGT
GTAGCGGTGAAATGCGTAAATATCACGAGGAACACCGGATGCGTAAGCGGATAGCTGGACGGGTACTGACGCTCAGGCAC
>16SV_1169
TGAGGAATATTGGACAATGGAGGAGACTCTGATCCAGCCATGCCGCGTGCAGGAAGAATGCCCTATGGGTAGTAAACTGC
TTTTATACGGGAAGAAAAAGGGGCACGTGTGCCCTGTTGACGGTACCGTAAGAATAAGGACCGGCTAACTCCGTGCCAGC
AGCCGCGGTAATACGGAGGGTCCGAGCGTTATCCGGAATTATTGGGTTTAAAGGGTCCGTAGGCGGGCGGTTAAGTCAGT
GGTGAAAGTCTGTAGCTCAACTATAGAATTGCCTTTGATACTGATCGTCTTGAGTTATGGTGAAGTTGGCGGAATATGTA
GTGTAGCGGTGAAATGCATAGATATTACATAGAACACCGATTGCGAAGGCAGCTGACTAACCATATACTGACGCTGATGG
>16SV_1184
TGAGGAATATTGGACAATGGACGCAAGTCTGATCCAGCCATGCCGCGTGCAGGAAGACGGTCCTATGGATTGTAAACTGC
TTTTATACGGGAAGAATAAGGACTACGTGTAGTCTGGTGACGGTACCGTAAGAATAAGGATCGGCTAACTCCGTGCCAGC
AGCCGCGGTAATACGGAGGATCCAAGCGTTATCCGGAATCATTGGGTTTAAAGGGTCCGTAGGCGGACTATTAAGTCAGG
GGTGAAAGTCTGCAGCTCAACTGTAGAATTGCCTTTGATACTGGTAGTCTTGAGTTATGGTGAAGTGGCTAGAATATGTA
GTGTAGCGGTGAAATGCATAGATATTACATAGAATACCGATTGCGAAGGCAGGTCACTAACCATATACTGACGCTGATGG
>16SV_1100
TGGGGAATCTTAGACAATGGGCGCAAGCCTGATCTAGCCATGCCGCGTGTGTGATGAAGGCCTTAGGGTCGTAAAGCACT
TTCACCAGGGATGATAATGACAGTACCTGGAAAAGAAACCCCGGCTAACTCCGTGCCAGCAGCCGCGGTAATACGGAGGG
GGTTAGCGTTGTTCGGAATTACTGGGCGTAAAGCGTACGTAGGCGGATCAGAAAGTAAGGGGTGAAATCCCAGGGCTCAA
CCCTGGAACGGCCTCTTAAACTCCTGGTCTTGAGTTCGAGAGAGGTGAGTGGAATTCCGAGTGTAGAGGTGAAATTCGTA
GATATTCGGAGGAACACCAGTGGCGAAGGCGGCTCACTGGCTCGATACTGACGCTGAGGTACGAAAGTGTGGGGAGCAAA
>16SV_1198
TCGAGAATCATTCACAATGGGGGAAACCCTGATGGTGCAACGCCGCGTGGAGGATAAGGTCTTCGGATTGTAAACTCCTG
TCATGTGAGAGCAAGATGTGTTGGTTAATAACCGATTGCATTTGATAGTATCACAAGAGGAAGAGACGGCTAACTCTGTG
CCAGCAGCCGCGGTAATACAGAGGTCTCAAGCGTTGTTCGGAATCACTGGGCGTAAAGGGTGCGTAGGCGGCGTGGTAAG
TCAGATGTGAAAGGCAGGGGCTCAACCCCTGGATTGCATCCGATACTGCCATGCTAGAGTATTGGAGAGGTGTCTAGAAT
TCTCGGTGTAGCAGTGAAATGCGTAGATATCGAGAGGAATACCAATGGCGAAGGCAGGACACTGGACAATTACTGACGCT
>16SV_1131
TCGAGAATCTTCGGCAATGGGCGAAAGCCTGACCGAGCGACGCCGCGTGCGGGATGAAGGCCTTCGGGTTGTAAACCGCT
GTCAGTTGGGAGGAAATATTAGGGGGTACTCCCTCTAGTTTGACCGATCTTCAGAGGAAGGACGGGCTAAGTTCGTGCCA
GCAGCCGCGGTAAGACGAACCGTCCAAACGTTATTCGGTATCACTGGGCTTAAAGCGTTCGTAGGCGGCTTAGTAGGTGA
GATGTGAAAGCCCACGGCTCAACCGTGGAACAGCGTTTCAAACCACTAGGCTCGAGGATGGCAGGGGTAATGGGAACTGA
TGGTGGAGCGGTGAAATGCGTTGATATCATCAGGAACACCGGTGGCGAAAGCGCATTACTGGGCCATTTCTGACGCTGAG
>16SV_772
TGGGGAATATTGCACAATGGGCGCAAGCCTGATGCAGCAACGCCGCGTGAGGGACGACGGCCTTCGGGTTGTAAACCTCT
TTTAGCAGGGAAGAAGCGAAAGTGACGGTACCTGCAGAAAAAGCACCGGCTAACTACGTGCCAGCAGCCGCGGTAATACG
TAGGGTGCAAGCGTTGTCCGGAATTATTGGGCGTAAAGAGCTCGTAGGCGGTTTGTCGCGTCTGCTGTGAAAACGCGAGG
CTCAACCTCGCGCCTGCAGTGGGTACGGGCACACTAGAGTGCGGTAGGGGAGATTGGAATTCCTGGTGTAGCGGTGGAAT
GCGCAGATATCAGGAGGAACACCAATGGCGAAGGCAGATCTCTGGGCCGTAACTGACGCTGAGGAGCGAAAGCATGGGGA
>16SV_1204
TGGGGAATATTGGACAATGGGGGAAACCCTGATCCAGCCATGCCGCGTGTGTGAAGAAGGTCTTCGGATTGTAAAGCACT
TTAAGTTGGGAGGAAGGGCTGATGCTTAATACGTATCAGTCTTGACGTTACCGACAGAATAAGCACCGGCTAACTCTGTG
CCAGCAGCCGCGGTAATACAGAGGGTGCAAGCGTTAATCGGAATTACTGGGCGTAAAGCGCGCGTAGGTGGCTAAGTAAG
ATGGGTGTGAAATCCCCGGGCTCAACCTGGGAACTGCATCCATAACTGCTGAGCTAGAGTACGGTAGAGGGTAGTGGAAT
TTCCTGTGTAGCGGTGAAATGCGTAGATATAGGAAGGAACACCAGTGGCGAAGGCGACTACCTGGACTGGTACTGACACT
>16SV_1214
TGGGGAATATTGGACAATGGGCGAAAGCCTGATCCAGCAATGCCGCGTGTGTGAAGAAGGCCTGCGGGTTGTAAAGCACT
TTTGCCAGGGAAGCACAGTGAGGCGCTAATACCGTTTCACACTGACGGTACCTGGAGAATAAGCACCGGCTAACTTCGTG
CCAGCAGCCGCGGTAATACGAAGGGTGCAAGCGTTAATCGGAATTACTGGGCGTAAAGCGTGCGTAGGCGGCGCGTTAAG
CCTGATGTGAAATCCCTGGGCTCAACCTGGGAATGGCATCGGGGACTGGCGGGCTAGAGTTTGGGAGAGGGTGGTGGAAT
TCCCGGTGTAGCGGTGAAATGCGTAGAGATCGGGAGGAACATCTGTGGCGAAGGCGGCCACCTGGCCTAAAACTGACGCT
>16SV_1237
TAGAGAATCTTGCACAATGGGCGAAAGCCTGATGCAGCCACGCCGCGTGGAGGAAGAAGGCCTTCGGGTTGTAAACTCCT
TTCAGGTGGGAAGAAGCGAAAGTGACGGTACCACCAGAAGAAGGTCCGGCCAACTACGTGCCAGCAGCCGCGGTAATACG
TAGGGACCGAGCGTTGTCCGGAATTATTGGGCGTAAAGCGCGTGTAGGCGGCCCGTTAAGTCGGCTGTGAAATCCTGGGG
CTCAACCCCAGAACTGCAGTCGATACTGGCGGGCTTGAGGTAGGTAGAGGAGAGTGGAATTCCCGGTGTAGCGGTGGAAT
GCGCAGATATCGGGAGGAACACCAATGGCGAAGGCAGCTCTCTGGGCCTTACCTGACGCTGAGACGCGAAAGCATGGGTA
>16SV_1217
TGGGGAATATTGGACAATGGGGGCAACCCTGATCCAGCCATGCCGCGTGTGTGAAGAAGGCTTTCGGGTTGTAAAGCACT
TTCAGCGAGGAGGAAAAGTTGGTCGTTAATAGCGGCCAGCCGTGACGTTACTCGCAGAAGAAGCACCGGCTAACTCCGTG
CCAGCAGCCGCGGTAATACGGAGGGTGCAAGCGTTAATCGGAATTACTGGGCGTAAAGCGCGCGTAGGTGGTTTGATAAG
CGAGATGTGAAAGCCTCGGGCTTAACCTGAGAACGGCATTTCGAACTGTCAGGCTAGAGTGTGGTAGAGGGTAGTGGAAT
TTCCTGTGTAGCGGTGAAATGCGTAGATATAGGAAGGAACACCAGTGGCGAAGGCGGCTACCTGGACCAACACTGACACT
>16SV_1139
TGGGGAATCTTAGACAATGGGCGCAAGCCTGATCTAGCCATGCCGCGTGAGTGATGAAGGCCTTAGGGTCGTAAAGCTCT
TTCGCTGGGGAAGATAATGACTGTACCCAGTAAAGAAACCCCGGCTAACTCCGTGCCAGCAGCCGCGGTAATACGGAGGG
GGTTAGCGTTGTTCGGAATTACTGGGCGTAAAGCGCGCGTAGGCGGGCATTTAAGTTAGAGGTGAAATCCCATGGCTCAA
CCGTGGAACTGCCTTTAATACTGGGTGCCTTGAGTTCGAGAGAGGTGAGTGGAATTCCGAGTGTAGAGGTGAAATTCGTA
GATATTCGGAGGAACACCAGTGGCGAAGGCGGCTCACTGGCTCGATACTGACGCTGAGGTGCGAAAGCGTGGGGAGCAAA
>16SV_1235
TGGGGAATATTGGACAATGGGCGCAAGCCTGATCCAGCCATGCCGCGTGTGTGAAGAAGGCTTTCGGGTTGTAAAGCACT
TTCAGCGAGGAGGAAGGCCTTAAGCTTAATACGCTTGAGGATTGACGTCACTCGCAGAAGAAGCACCGGCTAACTCCGTG
CCAGCAGCCGCGGTAATACGGAGGGTGCAAGCGTTAATCGGAATTACTGGGCGTAAAGCGCGCGTAGGTGGTTATGTAAG
CGAGATGTGAAAGCCCCGGGCTCAACCTGGGAACGGCACTTCGAACTGCATGGCTAGAGTGTGGTAGAGGGTAGTGGAAT
TTCCTGTGTAGCGGTGAAATGCGTAGATATAGGAAGGAACACCAGTGGCGAAGGCGGCTACCTGGACCAACACTGACACT
>16SV_632
TGAGGAATATTGCACAATGGGGGCAACCCTGATGCAGCAACGCCGCGTGGAGGATGAAGGCCTTCGGGTCGTAAACTCCT
TTTCTAGGGGAAGAGGAAGGACGGTACCCTGGGAATAAGTCACGGCTAACTACGTGCCAGCAGCCGCGGTAATACGTAGG
TGGCAAGCGTTATCCGGAATTACTGGGCGTAAAGCGCGCGCAGGCGGCTGAGAAAGTCTGACGTGAAAGCTCCCGGCTTA
ACTGGGAGAGGTCGTTGGAAACTTTTCAGCTTGAGGCAGTGAGAGGGGTGCAGAATTCCCGGTGTAGTGGTGGAATGCGT
AGATATCGGGAGGAATACCAGTGGCGAAAGCGGCACCCTGGCACTGAACTGACGCTCATGTGCGAAAGCGTGGGTAGCGA
>16SV_1252
TAACGAATATTCCGCAATGCGCGAAAGCGTGACGGAGCAATGCCGCGTGTAGGACGAAGCCCCTCGGGGTGTAAACTACT
GTCAGGATTCAGGAAATTTGACCAGATCCAAAGGAAGGACCGGCTAACTCTGTGCCAGCAGCCGCGGTAATACAGAGGGT
CCAAGCGTTGATCGGAATCACTGGGCTTAAAGGGTACGCAGGCGGACATGTAAGTGTGGTGTGAAAGCCCACGGCTCAAC
CGTGGAACAGCACTGCATACTGCATGTCTTGAGCATGGTAGGGGCTGTCAGAACTCTAGGTGGAGCGGTGAAATGCGTAG
ATATCTAGAGGAATGCCAAAAGGGAAGCCAGACAGCTGGGCCATTGCTGACGCTCAGGTACGAAAGCGTGGGGAGCGAAC
>16SV_1148
TGGGGAATCTTGGACAATGGGCGCAAGCCTGATCCAGCCATGCCGCGTGGACGATGAAGGCCCTAGGGTTGTAAAGTCCT
TTCAGCGGGGACGATAATGACGGTACCCGCAGAAGAAGCCCCGGCTAACTCCGTGCCAGCAGCCGCGGTAATACGGAGGG
GGCTAGCGTTGTTCGGAATTACTGGGCGTAAAGCGCGCGTAGGCGGATGATTAAGTCGGGGGTGAAATCCCGGGGCTCAA
CCCCGGAACTGCCTTCGATACTGGTCGTCTGGAGGTCGAGAGAGGTGAGTGGAATTCCGAGTGTAGAGGTGAAATTCGTA
GATATTCGGAGGAACACCAGTGGCGAAGGCGGCTCACTGGCTCGATACTGACGCTGAGGCGCGAAAGCGTGGGGAGCAAA
>16SV_683
CAAGGAATTTTCCCCAATGGGCGCAAGCCTGAGGGAGCAACGCCGCGTGGAGGACGACGGCCTTCGGGTTGTAAACTCCT
TTTGGGCGGGAAGATGATGACGGTACCGCCCGAATAAGCCCCGGCTAACTCCGTGCCAGCAGCCGCGGTAAGACGGAGGG
GGCAAGCGTTGTCCGGACTCACTGGGCGTAAAGGGTCCGTAGGCGGTTCTGTGCGTCGGTGCTGAAAGCGCCAGGCTTAA
CCTGGCGAGGCGTGCCGATACGATGGAACTTGAGGCAGGCAGAGGGTGGCGGAATTCCGGGTGTAGTGGTGAAATGCGTA
GAGATCCGGAGGAACGCCGGTGGCGCAAGCGGCCACCTGGGCCTGACCTGACGCTGAGGGACGAAAGCGTGGGGAGCGAA
>16SV_1294
TCGAGAATAATTCACAATGGACGAAAGTCTGATGGTGCAACGCCGCGTGGAGGATGACGGTCTTCGGATTGTAAACTCCT
GTCATCTGGGAGAAAGACCTGGGAGTTAATAGCTCACAGGGTTGATAGTACCAGAAGAGGAAGGGACGGCTAACTTCGTG
CCAGCAGCCGCGGTAATACGAAGGTCCCGAGCGTTGTTCGGAATCACTGGGCGTAAAGGGAGCGTAGGCGGCGCGGTAAG
TCGGATGTGAAATCCCGGGGCTCAACCCCGGAACTGCATCTGATACTGCCGTGCTAGAGTAATGGAGGGGTAGCTGGAAT
TCTCGGTGTAGCAGTGAAATGCGTAGATATCGAGAGGAACACTCGTGGCGAAAGCGAGCTACTGGACATTTACTGACGCT
>16SV_1233
TGGGGAATATTGGACAATGGGCGAAAGCCTGATCCAGCAATGCCGCGTGAGTGATGAAGGCCTTAGGGTTGTAAAGCTCT
TTTACCAGGGATGATAATGACAGTACCTGGAGAATAAGCTCCGGCTAACTCCGTGCCAGCAGCCGCGGTAATACGGAGGG
AGCTAGCGTTGTTCGGAATTACTGGGCGTAAAGCGCGCGTAGGCGGCTTTTTAAGTCAGGGGTGAAATCCCAGAGCTCAA
CTCTGGAACTGCCCTTGAAACTGGAGAGCTAGAATACTGGAGAGGTGAGTGGAATTCCGAGTGTAGAGGTGAAATTCGTA
GATATTCGGAAGAACACCAGTGGCGAAGGCGACTCACTGGACAGTTATTGACGCTGAGGTGCGAAAGCGTGGGGAGCAAA
>16SV_203
TGGGGAATCTTGCGCAATGGGCGAAAGCCTGACGCAGCCATGCCGCGTGTATGATGAAGGTCTTAGGATTGTAAAATACT
TTCACCGGTGAAGATAATGACTGTAGCCGGAGAAGAAGCCCCGGCTAACTTCGTGCCAGCAGCCGCGGTAATACGAAGGG
GGCTAGCGTTGCTCGGAATTACTGGGCGTAAAGGGAGCGTAGGCGGACATTTAAGTCAGAGGTGAAATCCCGGAGCTTAA
CTTCGGAACTGCCTTTGATACTGGGTGTCTTGAGTGTGAGAGAGGTATGTGGAACTCCGAGTGTAGAGGTGAAATTCGTA
GATATTCGGAAGAACACCAGTGGCGAAGGCGACATACTGGCTCATTACTGACGCTGAGGCTCGAAAGCGTGGGGAGCAAA
>16SV_1196
TGGGGAATCTTAGACAATGGGCGCAAGCCTGATCTAGCCATGCCGCGTGTGTGATGAAGGTCTTAGGATCGTAAAGCACT
TTCGCCAGGGATGATAATGACAGTACCTGGTAAAGAAACCCCGGCTAACTCCGTGCCAGCAGCCGCGGTAATACGGAGGG
GGTTAGCGTTGTTCGGAATTACTGGGCGTAAAGCGTACGTAGGCGGATCAGAAAGTATAGGGTGAAATCCCAGGGCTCAA
CCCTGGAACTGCCTTATAAACTCCTGGTCTTGAGTTCGAGAGAGGTGAGTGGAATTCCAAGTGTAGAGGTGAAATTCGTA
GATATTTGGAGGAACACCAGTGGCGAAGGCGGCTCACTGGCTCGATACTGACGCTGAGGTACGAAAGTGTGGGGAGCAAA
>16SV_65
TAGGGAATATTGGGCAATGGGCGGGAGCCTGACCCAGCCATGCCGCGTGCAGGAAGAAGGCGTTATGCGTTGTAAACTGC
TTTTATACGGGAAGAAAAGGCCCATGCGTGGGACATTGCCGGTACCGTATGAATAAGCACCGGCTAACTCCGTGCCAGCA
GCCGCGGTAATACGGAGGGTGCAAGCGTTGTCCGGATTTATTGGGTTTAAAGGGTGCGTAGGCGGCTTTTTAAGTCAGCG
GTGAAAGTCTGTGGCTCAACCATAGAAGCGCCGTTGATACTGGGAGGCTTGAGTGCCGTATGGGTACATGGAATTGATGG
TGTAGCGGTGAAATGCATAGATACCATCAGGAACACCGATAGCGTAGGCATTGTACTGTGCGGCAACTGACGCTGAGGCA
>16SV_109
TGGGGAATCTTAGACAATGGGCGCAAGCCTGATCTAGCCATGCCGCGTGAGTGATGAAGGCCTTAGGGTCGTAAAGCTCT
TTCGCTAGGGAAGATAATGACGGTACCTAGTAAAGAAGTCCCGGCTAACTCCGTGCCAGCAGCCGCGGTAATACGGAGGG
GACTAGCGTTGTTCGGAATTACTGGGCGTAAAGCGCGCGTAGGCGGATTGGAAAGTTGGGGGTGAAATCCCAGGGCTCAA
CCCTGGAACTGCCTCCAAAACTATCAGTCTAGAGTTCGAGAGAGGTGAGTGGAATTCCGAGTGTAGAGGTGAAATTCGTA
GATATTCGGAGGAACACCAGTGGCGAAGGCGGCTCACTGGCTCGATACTGACGCTGAGGTGCGAAAGTGTGGGGAGCAAA
>16SV_1291
TGGGGAATCTTAGACAATGGGCGCAAGCCTGATCTAGCCATGCCGCGTGAGTGACGAAGGCCTTAGGGTCGTAAAGCTCT
TTCGCCAGGGAAGATAATGACTGTACCTGGTAAAGAAACCCCGGCTAACTCCGTGCCAGCAGCCGCGGTAATACGGAGGG
GGTTAGCGTTGTTCGGAATTACTGGGCGTAAAGCGCACGTAGGCGGATCAGAAAGTTAGAGGTGAAATCCCAGGGCTCAA
CCCTGGAACTGCCTTTAAAACTCCTGGTCTTGAGTTCGAGAGAGGTGAGTGGAATTCCGAGTGTAGAGGTGAAATTCGTA
GATATTCGGAGGAACACCAGTGGCGAAGGCGGCTCACTGGCTCGATACTGACGCTGAGGTGCGAAAGCGTGGGGAGCAAA
>16SV_860
TAACGAATCTTCCGCAATGCACGAAAGTGTGACGGAGCGACGCCGCGTGTGGGACGAAGTTCTTCGGAATGTAAACCACT
GTCAGGGGTAAGAAAGTTCTGATCTACCCCAGAGGAAGGCACGGCTAACTCTGTGCCAGCAGCCGCGGTAAGACAGAGGT
GCCGAGCGTTAGGCGGAATCACTGGGCTTAAAGCGTGTGTAGGCGGGATTGTAAGTACCTTGTGAAATCCCATGGCTCAA
CCATGGAACTGCTCGGTATACTGCGATTCTTGAGCCACTTAGGGGCAACCGGAACAAATGGTGGAGCGGTGAAATGCGTA
GATATCATTTGGAACGCCAATGGTGAAAACAGGTTGCTGGGAGTGTGCTGACGCTGAGACACGAAAGCCAGGGGAGCGAA
>16SV_528
TGAGGAATATTCGTCAATGGGGGCAACCCTGAACGAGCAACGCCGCGTGGAGGAAGAAGGCCCTTGGGTTGTAAACTCCT
TTTCTGTGGGAAGAGTAAGGACGGTACCACAGGAATAAGTCACGGCTAACTACGTGCCAGCAGCCGCGGTAATACGTAGG
TGGCGAGCGTTATCCGGAATTACTGGGCGTAAAGCGCACGCAGGTGGTTACTTAAGTCTGATGTGAAAGCTCCTGGCTTA
ACTGGGAGAGGTCGTTGGAAACTGGGTAACTTGAGGTGATGAGAGGGGTGTGGAATTCCCGGTGTAGTGGTGGAATGCGT
AGATATCGGGGGGAACACCAGTGGCGAAAGCGGCACCCTGGCATTGACCTGACGCTCAGGTGCGAAAGCGTGGGTAGCGA
>16SV_1373
TGGGGAATATTGCACAATGGGCGCAAGCCTGATGCAGCGATGCCGCGTGCGGGATGAAGGCCTTAGGGTTGTAAACCGCT
TTCAGCAGGGAAGAAAATGACGGTACCTGCAGAAGAAGGTGCGGCCAACTACGTGCCAGCAGCCGCGGTGACACGTAGGC
ACCAAGCGTTGTCCGGATTTATTGGGCGTAAAGAGCTCGTAGGCGGTTCAGTTAGTCGGGTGTGAAAACTCTGGGCTCAA
CCCAGAGACGCCACCCGATACTGCTGTGACTAGAGTACGGTAGGGGAGTGGGGAATTCCTGGTGTAGCGGTGAAATGCGC
AGATATCAGGAGGAACACCAGTGGCGAAGGCGCCACTCTGGGCCGTAACTGACGCTGAGGAGCGAAAGCATGGGTAGCAA
>16SV_1232
TGGGGAATCTTGGACAATGGGGGAAACCCTGATCCAGCCATGCCGCGTGGACGATGAAGGCCTTAGGGTTGTAAAGTCCT
TTCGCCAGGGAAGATAATGACGGTACCTGGTAAAGAAGCCCCGGCTAACTCCGTGCCAGCAGCCGCGGTAATACGGAGGG
GGCTAGCGTTGTTCGGAATTACTGGGCGTAAAGCGCACGTAGGCGGATCAGTCAGTCAGGGGTGAAATCCCGGGGCTCAA
CCCCGGAACTGCCTTTGATACTGCTGGTCTGGAGGTCGAGAGAGGTGAGTGGAATTCCGAGTGTAGAGGTGAAATTCGTA
GATATTCGGAGGAACACCAGTGGCGAAGGCGGCTCACTGGCTCGATACTGACGCTGAGGTGCGAAAGCGTGGGGAGCAAA
>16SV_777
TAAGGAATATTGGTCAATGGAGGAAACTCTGAACCAGCCATCCCGCGTGTAGGATGAATGCCCTCTGGGTTGTAAACTAC
TTTTATCTGGGAAGAAAAGCCTTGATTTATCGAGGTCTGACGGTACCAGAAGAATAAGCACCGGCTAACTCCGTGCCAGC
AGCCGCGGTAATACGGAGGGTGCAAGCGTTATCCGGAATTACTGGGTTTAAAGGGTGCGTAGGCGGCGCTGTGTGTCAGA
GGTGAAAGGTTCCGGCTTAACCGGAGAATTGCCTTTGAAACTGCAGTGCTAGGATTAGGTTGAGGTTGGCGGAATGTGAC
ATGTAGCGGTGAAATGCATAGATATGTCATAGAACACCAATTGCGAAGGCAGCTGACTGGACCTAAATTGACGCTGAGGC
>16SV_1425
TGGGGAATCTTAGACAATGGGCGCAAGCCTGATCTAGCCATGCCGCGTGTGTGATGAAGGTCTTAGGATCGTAAAGCACT
TTCGCCAGGGATGATAATGACAGTACCTGGTAAAGAAACCCCGGCTAACTCCGTGCCAGCAGCCGCGGTAATACGGAGGG
GGTTAGCGTTGTTCGGAATTACTGGGCGTAAAGCGTACGTAGGCGGATCAGAAAGTAAGGGGTGAAATCCCAGGGCTCAA
CCCTGGAACTGCCTCTTAAACTCCTGGTCTTGAGTTCGAGAGAGGTGAGTGGAATTCCAAGTGTAGAGGTGAAATTCGTA
GATATTTGGAGGAACACCAGTGGCGAAGGCGGCTCACTGGCTCGATACTGACGCTGAGGTACGAAAGTGTGGGGAGCAAA
>16SV_72
TCGAGAATCATTCACAATGGGGGCAACCCTGATGGTGCAACGCCGCGTGGAGGATGAAGGCCCTAGGGTCGTAAACTCCT
GTCATAGCAGAGTAAGACATATGCGTTAATAGCGTGTATGTTTGATAGTATGCTAAGAGGAAGGGACGGCTAACTTCGTG
CCAGCAGCCGCGGTAATACGAAGGTCCCGAGCGTTATTCGGAATCACTGGGCGTAAAGGGAGCGTAGGCGGCGCGGTAAG
TCAGATGTGAAATCTGGAGGCTCAACCTCCAAACTGCATTCGATACTGCCGTGCTAGAGTAATGGAGAGGTAACTGGAAT
TCTCAGTGTAGCAGTGAAATGCGTAGATATTGAGAGGAAGACCAATGGCGAAAGCAGGTTACTGGACATTTACTGACGCT
>16SV_1356
TGAGGAATATTGGACAATGGGCGAGAGCCTGATCCAGCCATGCCGCGTGCAGGAAGACGGCCCTATGGGTTGTAAACTGC
TTTTGTACGGGAAGAAACCCATCTACGTGTAGATGGCTGACGGTACCGTAAGAATAAGCACCGGCTAACTCCGTGCCAGC
AGCCGCGGTAATACGGAGGGTGCAAGCGTTATCCGGAATCATTGGGTTTAAAGGGTCCGTAGGCGGGACGGTAAGTCAGT
GGTGAAATGCAGGGGCTCAACTCCGGCACTGCCATTGATACTGTCGTTCTTGAATTATTGTGAAGTGGCTAGAATATGTA
GTGTAGCGGTGAAATGCTTAGATATTACATAGAATACCGATTGCGAAGGCAGGTCACTAACAATACATTGACGCTGAGGG
>16SV_1107
TGGGGAATCTTGCACAATGGGCGAAAGCCTGATGCAGCGACGCCGCGTGGGGGATGAAGGCCTTAGGGTCGTAAACCCCT
TTCAGTAGGGAAGAAAATGACGGTACCTACAGAAGAAGCTCCGGCCAACTACGTGCCAGCAGCCGCGGTAAGACGTAGGG
GGCGAGCGTTGTCCGGATTTATTGGGCGTAAAGGGCTCGTAGGCGGTTACGTAAGTCGGATGTGAAAACTCGAGGCTCAA
CTTCGAGACGCCATCCGATACTGCGTTGACTTGAGTCCGGTAGAGGAGTGTGGAATTCCTAGTGTAGCGGTGAAATGCGC
AGATATTAGGAGGAACACCTATTGCGAAGGCAGCACTCTGGGCCGGTACTGACGCTGAGGAGCGAAAGCATGGGTAGCAA
>16SV_333
TGGGGAATATTGCGCAATGGGCGAAAGCCTGACGCAGCCACGCCGCGTGAGCGATGAAGGCCTTCGGGTCGTAAAGCTCT
GTGGGGAGAGACGAAGAAAGCCTGTGAAGAGCAGGCCTTGACGGTATCTCCTTAGCAAGCACCGGCTAACTCCGTGCCAG
CAGCCGCGGTAATACGGAGGGTGCAAACGTTGCTCGGAATCATTGGGCGTAAAGCGCACGTAGGCGGCGAAGCAAGTTGG
GTGTGAAAGCCCTGGGCTCAACCCAGGAAGTGCATTCAAAACTGCTTCGCTTGAATCTCGGAGGGGGTCAGAGAATTCCC
GGTGTAGAGGTGAAATTCGTAGATATCGGGAGGAATACCAGTGGCGAAGGCGCTGACCTGGACGAAGATTGACGCTGAGG
>16SV_104
TGGGGAATCTTAGACAATGGGGGAAACCCTGATCTAGCCATGCCGCGTGATCGATGAAGGCCTTAGGGTTGTAAAGATCT
TTCAGTGGGGAAGATAATGACTGTACCCACAGAAGAAGCCCCGGCTAACTCCGTGCCAGCAGCCGCGGTAATACGGAGGG
GGCTAGCGTTGTTCGGAATTACTGGGCGTAAAGCGCACGTAGGCGGATCAGAAAGTCAGAGGTGAAATCCCAGGGCTCAA
CCTTGGAACTGCCTTTGAAACTCCTGATCTTGAGGTCGAGAGAGGTGAGTGGAATTCCGAGTGTAGAGGTGAAATTCGTA
GATATTCGGAGGAACACCAGTGGCGAAGGCGGCTCACTGGCTCGATACTGACGCTGAGGTGCGAAAGCGTGGGGAGCAAA
>16SV_1488
TCGAGAATCTTCGGCAATGGTCGACAGACTGACCGAGCGACGCCGCGTGGAGGACGAAGGCCTTCGGGTTGTAAACTCCT
GTCGAGGGGGAACAAGGGGGTGTGAAGAGCATCCCTTGAGTGATCCCTGGAGGAAGCACGGGCTAAGTTCGTGCCAGCAG
CCGCGGTAAGACGAACCGTGCGAACGTTATTCGGAATCACTGGGCTTAAAGCGCGTGTAGGCGGATGGCCGCGTCGGCGT
TGAAATCCCCCGGCTCAACCGGGGGCGCGGCGCCGAAACGGGTCGTCTGGAGGGGTGTAGGGGGAGCTGGAACTTCCGGT
GGAGCGGTGAAATGCGTTGAGATCGGAAGGAACGCCCGCGGCGAAAGCGAGCTCCTGGACACCCACTGACGCTGAGACGC
>16SV_390
CAACGAATATTCCGCAATGGGCGCAAGCCTGACGGAGCAATGCCGCGTGTGGGATGAATCGGCTACGCCGTGTAAACCAC
TGTCAGGGTGCAGGAACACTGACCGCACCCAAAGGAAGGGCCGGCTAACCTCGTGCCAGCAGCCGCGGTAATACGAGGGG
CCCGAGCGTTACTCGGAATCACTGGGCTTAAAGCGTACGCAGGCGGACTGGTAGGCATTTTGTGAAATCCCACGGCTCAA
CCGTGGAACAGCAGAGTGAACCACCAGTCTTGAGGAAGGTAGGGGCGGATGGAACTATGTATGGAGCGGTGAAATGCGTA
GATATACATGGGAACGCCAATGGCGAAGGCAGTCCGCTGGGCCTTACCTGACGCTCAGGTACGAAAGCGTGGGGAGCAAA
>16SV_376
TCGAGAATAATTCACAATGGGGGAAACCCTGATGGTGCAACGCCGCGTGGAGGATGACGGTCTTCGGATTGTAAACTCCT
GTCATCTGGGAGAAAGACCTGGGAGTTAATAGCTCACAGGGTTGATAGTACCAGAAGAGGAAGGGACGGCTAACTTCGTG
CCAGCAGCCGCGGTAATACGAAGGTCCCAAGCGTTGTTCGGAATCACTGGGCGTAAAGGGAGCGTAGGCGGCGCGGTAAG
TCGGATGTGAAATCCCGAGGCTCAACCTCGGAACTGCATCTGATACTGCCGTGCTAGAGTAATGGAGGGGTAGCTGGAAT
TCTCGGTGTAGCAGTGAAATGCGTAGATATCGAGAGGAACACTCGTGGCGAAAGCGAGCTACTGGACATTTACTGACGCT
>16SV_1457
TGGGGAATATTGCGCAATGGGCGAAAGCCTGACGCAGCGACGCCGCGTGAGGGATGAAGGCCTTCGGGTTGTAAACCTCT
TTCAGCAGGGACGAAGCGAGAGTGACGGTACCTGCAGAAGAAGCACCGGCCAACTACGTGCCAGCAGCCGCGGTAATACG
TAGGGTGCAAGCGTTGTCCGGAATTATTGGGCGTAAAGAGCTCGTAGGCGGTCTGTCGCGTCGGCTGTGAAATCTCGGGG
CTCAACCCCGAGCCTGCAGTCGATACGGGCAGACTAGAGTGCTGTAGGGGAGACTGGAATTCCTGGTGTAGCGGTGAAAT
GCGCAGATATCAGGAGGAACACCGGTGGCGAAGGCGGGTCTCTGGGCAGTAACTGACGCTGAGGAGCGAAAGCGTGGGGA
>16SV_624
TCGAGAATAATTCACAATGGACGCAAGTCTGATGGTGCAACGCCGCGTGGAGGATGACGGTCTTAGGATTGTAAACTCCT
GTCATCCGGGAGAAAGACCTGACGATTAATAGTCGGCAGGGTTGATAGTACCGGAAGAGGAAGGGACGGCTAACTTCGTG
CCAGCAGCCGCGGTAATACGAAGGTCCCGAGCGTTATTCGGAATCACTGGGCGTAAAGGGAGCGTAGGCGGCGCGGTAAG
TCGGATGTGAAATCCCGGGGCTCAACCCCGGAACTGCATCTGATACTGCCGTGCTAGAGTAATGGAGGGGTAGCTGGAAT
TCTCGGTGTAGCAGTGAAATGCGTAGATATCGAGAGGAACACTCGTGGCGAAAGCGAGCTACTGGACATTTACTGACGCT
>16SV_1120
TGGGGAATATTGGACAATGGGCGCAAGCCTGATCCAGCCATGCCGCGTGTGTGATGACGGCCTTAGGGTTGTAAAGCACT
TTCAACGGTGAAGATAATGACGGTAACCGTAGAAGAAGCCCCGGCTAACTTCGTGCCAGCAGCCGCGGTAATACGAAGGG
GGCTAGCGTTGTTCGGAATAACTGGGCGTAAAGCGCACGTAGGCGGATTGTTAAGTGAGGGGTGAAATCCCAGGGCTCAA
CCCTGGAACTGCCTTTCATACTGGCAATCTTGAGTTCGAGAGAGGTGAGTGGAATTCCGAGTGTAGAGGTGAAATTCGTA
GATATTCGGAGGAACACCAGTGGCGAAGGCGGCTCACTGGCTCGATACTGACGCTGAGGTGCGAAAGCGTGGGGAGCAAA
>16SV_493
TGGGGAATCTTAGACAATGGGCGCAAGCCTGATCTAGCCATGCCGCGTGAGTGATGAAGGCCCTAGGGTCGTAAAGCTCT
TTCGCCAGAGATGATAATGACAGTATCTGGTAAAGAAACCCCGGCTAACTCCGTGCCAGCAGCCGCGGTAATACGGAGGG
GGTTAGCGTTGTTCGGAATTACTGGGCGTAAAGCGCACGTAGGCGGATATTTAAGTCAGAGGTGAAATCCCAGGGCTCAA
CCCTGGAACGGCCTTTGATACTGGGTATCTTGAGTTCGAGAGAGGTGAGTGGAATTCCGAGTGTAGAGGTGAAATTCGTA
GATATTCGGAGGAACACCAGTGGCGAAGGCGGCTCACTGGCTCGATACTGACGCTGAGGTGCGAAAGCGTGGGGAGCAAA
>16SV_1564
TCGAGAATCTTCCGCAATGGGCGAAAGCCTGACGGAGCGACACCGCGTGTAGGATGAAGGCCCTCGGGTCGTAAACTACT
GTCACGCTATAGGAATAAGTCTTTATGACTCTGACCAAAGCGAGAGGAAGCACCGGCTAACTCCGTGCCAGCAGCCGCGG
TAATACGGAGGGTGCAAACGTTACTCGGAATCACTGGGCATAAAGCGCACGTAGGCGGCCCGTTAAGTTGGATGTGAAAT
CCCTCGGCTCAACCGAGGAACTGCATTCGATACTGGCGGGCTCGAGGGTGGTTGGGGTGAGTGGAACTCCAGGTGGAGCG
GTGAAATGCGTAGATATCTGGAGGAACACCGGTGGCGAAGGCGGCTCACTGGACCACTACTGACGCTGAGGTGCGAAAGC
>16SV_1324
TGGGGAATCTTAGACAATGGGCGCAAGCCTGATCTAGCCATGCCGCGTGATCGATGAAGGCCTTAGGGTTGTAAAGATCT
TTCAGATGGGAAGATAATGACGGTACCATCAGAAGAAGCCCCGGCTAACTCCGTGCCAGCAGCCGCGGTAATACGGAGGG
GGCTAGCGTTATTCGGAATTACTGGGCGTAAAGCGCACGTAGGCGGATCAGATAGTCAGAGGTGAAATCCCAGGGCTCAA
CCTTGGAACTGCCTTTGAAACTCCTGGTCTTGAGTTCGAGAGAGGTGAGTGGAATTCCGAGTGTAGAGGTGAAATTCGTA
GATATTCGGAGGAACACCAGTGGCGAAGGCGGCTCACTGGCTCGATACTGACGCTGAGGTGCGAAAGCGTGGGGAGCAAA
>16SV_1106
TGGGGAATATTGGACAATGGGCGAAAGCCTGATCCAGCAATGCCGCGTGAGTGATGAAGGCCTTAGGGTTGTAAAGCTCT
TTTACTGGGGATGATAATGACAGTACCCAGAGAATAAGCTCCGGCTAACTCCGTGCCAGCAGCCGCGGTAATACGGAGGG
AGCTAGCGTTGTTCGGAATTACTGGGCGTAAAGCGCGCGTAGGCGGTTTATCAAGTCAGAGGTGAAATCCCGGGGCTCAA
CCCCGGAACTGCCTTTGAAACTAGTAAACTAGAATCTTGGAGAGGTCAGTGGAATTCCGAGTGTAGAGGTGAAATTCGTA
GATATTCGGAAGAACACCAGTGGCGAAGGCGACTGACTGGACAAGTATTGACGCTGAGGTGCGAAAGCGTGGGGAGCAAA
>16SV_816
TGGGGAATATTGGACAATGGGGGAAACCCTGATCCAGCAATGCCGCGTGTGTGAAGAAGGCCTGCGGGTTGTAAAGCACT
TTTGTCGGGAAAGAAAATCACAGGACTAATAATTCTGTGCCTTGACGGTACCCGAAGAATAAGCACCGGCTAACTCCGTG
CCAGCAGCCGCGGTAATACGGAGGGTGCAAGCGTTAATCGGAATTACTGGGCGTAAAGCGAGTGTAGGCGGCTATGTAAG
TCGGATGTGAAATCCCCGGGCTCAACCTGGGAACTGCATTCGATACTGCATGGCTAGAGTCTGATAGAGGGAAGTGGAAT
TCCAGGTGTAGCGGTGAAATGCGTAGATATCTGGAAGAACACCAGTGGCGAAGGCGGCTTCCTGGATCAAGACTGACGCT
>16SV_1542
TCGAGAATCTTCGGCAATGGACGCAAGTCTGACCGAGCGACGCCGCGTGCGGGATGAAGGCCCTTGGGTTGTAAACCGCT
GTCAGAGGGGATGAAATTTCTTGGGGCTATCCCCTTGAATTGACAGAGCCTCAGAGGAAGCCCGGGCTAAGTACGTGCCA
GCAGCCGCGGTAATACGTACTGGGCGAACATTATTCGGAATCACTGGGCTTACAGGGTGCGTAGGCGGCTTGTCAGGTCT
GATGTGAAAGTCCACGGCTCAACCGTGGAATTGCATTGGAAACCGGCAGGCTTGAGTCAGCTAGGGGTACGCGGAACTTC
CGGTGGAGCGGTGAAATGTGTTGATATCGGAAGGAACGCCGGTGGCGAAAGCGGCGTACTGGGGCTGAACTGACGCTGAG
>16SV_1562
TGAGGAATATTGGACAATGGGCGCAAGCCTGATCCAGCCATGCCGCGTGCAGGATGACGGTCCTATGGATTGTAAACTGC
TTTTATACAGGAAGAAACCCCTCTACGTGTAGAGGCTTGACGGTACTGTAAGAATAAGGATCGGCTAACTCCGTGCCAGC
AGCCGCGGTAATACGGAGGATCCAAGCGTTATCCGGAATCATTGGGTTTAAAGGGTCCGTAGGCGGTCAAGTAAGTCAGT
GGTGAAAGCCCATCGCTCAACGGTGGAACGGCCATTGATACTGCTTGACTTGAATTATTAGGAAGTAACTAGAATATGTA
GTGTAGCGGTGAAATGCTTAGAGATTACATGGAATACCAATTGCGAAGGCAGGTTACTACTAATTAATTGACGCTGAGGG
>16SV_1367
TGGGGAATATTGGACAATGGGCGCAAGCCTGATCCAGCCATGCCGCGTGTGTGAAGAAGGCTTTCGGGTTGTAAAGCACT
TTCAGCGAGGAGGAAGGCCTTAAGATTAATACTCTTGAGGATTGACGTCACTCGCAGAAGAAGCACCGGCTAACTCCGTG
CCAGCAGCCGCGGTAATACGGAGGGTGCAAGCGTTAATCGGAATTACTGGGCGTAAAGCGCGCGTAGGTGGTTATGTAAG
CGAGATGTGAAAGCCCCGGGCTCAACCTGGGAACGGCACTTCGAACTGCATGGCTAGAGTGTGGTAGAGGGTAGTGGAAT
TTCCTGTGTAGCGGTGAAATGCGTAGATATAGGAAGGAACACCAGTGGCGAAGGCGGCTACCTGGACCAACACTGACACT
>16SV_547
TGGGGAATATTGGACAATGGGCGCAAGCCTGATCCAGCAATGCCGCGTGGATGAAGAAGGTCTTCGGATTGTAAAGTCCT
TTCGACGGGGACGATGATGACGGTACCCGTAGAAGAAGCCCCGGCTAACTTCGTGCCAGCAGCCGCGGTAATACGAAGGG
GGCTAGCGTTACTCGGAATTACTGGGCGTAAAGGGCGCGTAGGCGGCATGATAAGTCAGGCGTGAAATTCCCGGGCTCAA
CCTGGGGACTGCGCTTGAGACTGTTGAGCTAGAGGATGGAAGAGGGTCGTGGAATTCCCAGTGTAGAGGTGAAATTCGTA
GATATTGGGAAGAACACCGGTGGCGAAGGCGGCGACCTGGTCCATTACTGACGCTGAGGCGCGACAGCGTGGGGAGCAAA
>16SV_1606
TGAGGAATATTGGACAATGGAGGAAACTCTGATCCAGCCATGCCGCGTGCAGGATGACGGCCCTATGGGTTGTAAACTGC
TTTTATATGGGAATAAACCCCTCTACGTGTAGAGGGCTGAAGGTACCATAAGAATAAGGACCGGCTAACTCCGTGCCAGC
AGCCGCGGTAATACGGAGGGTCCAAGCGTTATCCGGATTTATTGGGTTTAAAGGGTCCGCAGGCGGGATATTAAGTCAGT
GGTGAAAGCCTACAGCTTAACTGTAGCACTGCCATTGATACTGGTATTCTTGAGTGTGGTTGAAGTGGGCGGAATATGTC
ATGTAGCGGTGAAATGCATAGATATGACATAGAACACCTATTGCGAAGGCAGCTCACTAAGCCATTACTGACGCTCAGGG
>16SV_1626
TGAGGAATATTGGGCAATGGGCGAAAGCCTGACCCAGCCACGCCGCGTGAGTGATGAAGGCCTTCGGGTTGTAAAGCTCT
GTGGGGAGAGAAGAAAAAGCGGGAGAGTAACTGCTCTCGTGTTGACGGTATCTCCTTAGCAAGCACCGGCTAACTCTGTG
CCAGCAGCCGCGGTAATACAGAGGGTGCAAACGTTGCTCGGAATTACTGGGCGTAAAGCGCGCGTAGGCTGACACGCAAG
TCGGGTGTGAAATCCCAGGGCTCAACCTTGGAACTGCATTCGAAACTGCATGTCTTGAGTACTGGAGAGGGAAGCGGAAT
TCCGGGTGTAGAGGTGAAATTCGTAGATATCCGGAGGAACACCAGTGGCGAAGGCGGCTTCCTGGACAGTAACTGACGCT
>16SV_625
TCGAGAATCTTTGTCAATGGACGAAAGTCTGAACAAGCGACGCCGCGTGCGGGATGAAGGCCTTCGGGTTGTAAACCGCT
GTCGTAGGGGAACAAATGTATTAGGGTACTCCCTTTTACTTGAGTGATCCTAGGAGGAAGGACGGGCTAAGTTCGTGCCA
GCAGCCGCGGTAAGACGAACCGTCCGAACGTTATTCGGTATCACTGGGCTTAAAGAGTTCGTAGGCGGCCAAGCAGGTCA
GGTGTGAAATCCCACAGCTCAACTGTGGAACTGCGCTTGAAACCGCATGGCTTGAGGGGGATAGAGGTGAGCGGAACAGA
TGGTGGAGCGGTGAAATGCGTTGATATCATCTGGAACACCGGTGGCGAAAGCGGCTCACTGGATCCCTTCTGACGCTGAG
>16SV_150
TAAGGAATATTGGACAATGGGCGAAAGCCTGATCCAGCCATGCCGCGTGGTGGATGACGGCCCTCTGGGTTGTAAACACC
TTTTATCTGGGAATAATGTGGTTCTATACGAACCATTGCAGGTACCAGAGGAATAAGCACCGGCTAACTACGTGCCAGCA
GCCGCGGTAATACGTAGGGTGCAAGCGTTGTCCGGATTTATTGGGTTTAAAGGGTGCGTAGGCGGCCCGTTAAGTTAGTG
GTGAAATAGTTCGGCTTAACCGAATAACCGCCATTAAGACTGGCAGGCTTGAGTGCGTTTAAGGAAGTTGGAACGCGTAG
TGTAGCGGTGAAATGCTTAGATATTACGCAGAACGCCAATTGCGAAGGCAGACTTCTGGGACGTTACTGACGCTGAGGCA
>16SV_966
TGGGGAATATTGCGCAATGGGCGAAAGCCTGACGCAGCCACGCCGCGTGAGTGATGAAGGCCTTCGGGTTGTAAAGCTCT
GTCGGGAGGGAAGAAGATCTGACGGTACCTCCCAAGAAAGCACCGGCCAACTCCGTGCCAGCAGCCGCGGTAATACGGAG
GGTGCAAGCGTTGCTCGGAATTACTGGGCGTAAAGCGGACGCAGGCGGCTTGCCAAGTCGGGTGTGAAAGCCCGGGGCTC
AACCCCGGAACTGCATTCGAAACTGGCAACCTAGAGTACGGGAGAGGAGAGCGGAATTCCTGGAGTAGAGGTGAAATTCG
TAGATATCAGGAGGAACACCGGTGGCGAAAGCGGCTCTCTGGCCCGATACTGACGCTCATGTCCGAAAGCGTGGGTAGCA
>16SV_1681
TCGAGAATCATTCACAATGGGGGAAACCCTGATGGTGCGACGCCGCGTGGAGGATGACAGCCTTCGGGTTGTAAACTCCT
GTCATCCGGGAACAAAGCTCTTTGAGCCTGATAGTACCGGAAGAGGAAGAGACGGCTAACTCTGTGCCAGCAGCCGCGGT
AATACAGAGGTCTCAAGCGTTGTTCGGATTCATTGGGCGTAAAGGGTGCGTAGGCGGCGATGTAAGTCGGATGTGAAATC
CCGGGGCTCAACCTCGGAACTGCATTCGATACTGCATCGCTAGAGGACTGGAGAGGAGACTGGAATTCACAGTGTAGCAG
TGAAATGCGTAGATATTGTGAGGAAGGCCAGTGGCGAAAGCGGGTCTCTGGACAGTTCCTGACGCTGATGCACGAAGGCT
>16SV_1712
TCGAGAATTTTTCGCAATGGGGGAAACCCTGACGGAGCGACGCCGCGTGAAGGATGACGGTCATTAGATTGTAAACTTCT
GTCATGCGAGAACAAGAAAGTGATAGTATCGCAAGAGGAAGGGGCGGCTAACTCTGTGCCAGCAGCCGCGGTAATACAGA
GGCCCCAAGCGTTGTTCGGATTCATTGGGCGTAAAGGGTGCGTAGGTGGCGTTGTTAGTCGAATGTGAAATCCCGGAGCT
CAACTCCGGAACTGCATTCGATACTGCAGCGCTCGAGGATTGTAGGGGAGAGTGGAATTCACGGTGTAGCAGTGAAATGC
GTAGATATCGTGAGGAAGACCAGTGGCGAAGGCGACTCTCTGGGCAAATCCTGACACTGAGGCACGAAGGCTAGGGTAGC
>16SV_1591
TGGGGAATATTGCGCAATGGCCGAAAGGCTGACGCAGCGACGCCGCGTGTGGGATGACGCTTTTCGGAGTGTAAACCACT
GTCAGGGGAGAAGAACTCCGCATGTGCGAATAGCGCACGCGGCTGACGGTACCCCCAAAGGAAGCGCCGGCTAACTCCGT
GCCAGCAGCCGCGGTAAGACGGAGGGCGCAAGCGTTGTTCGGAATTACTGGGCGTAAAGCGCGCGCAGGCGGTTTCTTAA
GTCCTTTGTGAAAATCCGGAGCTCAACTCCGTGAAATGCAGAGGATACTGGGAGACTAGAGACCGGTAGAGGCTGGCGGA
ATTCCTGGTGTAGCGGTGGAATGCGTAGATATCAGGAAGAACACCGGTGGCGAAGGCGGCCAGCTGGGCCGGGTCTGACG
>16SV_1701
TGAGGAATATTGGACAATGGACGAAAGTCTGATCCAGCCATGCCGCGTGCAGGAAGAATGCCCTCTGGGTTGTAAACTGC
TTTTATATGGGAATAAACCCCCGGACGTGTCCGGGGCTGAATGTACCATACGAATAAGCACCGGCTAACTCCGTGCCAGC
AGCCGCGGTAATACGGAGGGTGCAAGCGTTATCCGGATTTATTGGGTTTAAAGGGTCCGTAGGTGGAATCGTAAGTCAGT
GGTGAAATCTTTCAGCTCAACTGGAAAATTGCCATTGATACTGCAATTCTTGAGTATACTTGAAGTAGGCGGAATATGTC
ATGTAGCGGTGAAATGCATAGATATGACATAGAACACCGATAGCGAAGGCAGCTTACTAAATTATAACTGACACTGAGGG
>16SV_1041
TGGGGAATATTGCACAATGGGCGAAAGCCTGATGCAGCAACGCCGCGTGAGGGACGACGGCCTTCGGGTTGTAAACCTCT
TTTAGTAGGGAAGAAGCGAAAGTGACGGTACCTGCAGAAAAAGCACCGGCTAACTACGTGCCAGCAGCCGCGGTAATACG
TAGGGTGCAAGCGTTGTCCGGAATTATTGGGCGTAAAGAGCTCGTAGGCGGTTTGTCGCGTCTGCTGTGAAATCCGGAGG
CTCAACCTCCGGCCTGCAGTGGGTACGGGCAGACTAGAGTGCGGTAGGGGAGATTGGAATTCCTGGTGTAGCGGTGGAAT
GCGCAGATATCAGGAGGAACACCAATGGCGAAGGCAGATCTCTGGGCCGTAACTGACGCTGAGGAGCGAAAGCATGGGGA
>16SV_201
TGAGGAATATTGGACAATGGGCGCAAGCCTGATCCAGCCATGCCGCGTGCAGGAAGACTGCCCTATGGGTTGTAAACTGC
TTTTATACAGGAAGAATAAGGAGTACGTGTACTCTGATGACGGTACTGTAAGAATAAGGACCGGCTAACTCCGTGCCAGC
AGCCGCGGTAATACGGAGGGTCCGAGCGTTATCCGGAATTATTGGGTTTAAAGGGTCCGTAGGCGGGCTGTTAAGTCAGG
GGTGAAAGTCTTCGGCTCAACCGAAGAATTGCCTTTGATACTGGCGGTCTTGAGTTATGGTGAAGTGGCTAGAATATGTA
GTGTAGCGGTGAAATGCATAGATATTACATAGAATACCGATTGCGAAGGCAGGTCACTAACCATTAACTGACGCTGATGG
>16SV_1329
TGGGGAATCTTAGACAATGGGCGCAAGCCTGATCTAGCCATGCCGCGTGAGTGATGAAGGTCTTAGGATCGTAAAGCTCT
TTCGCCAGAGATGATAATGACAGTATCTGGTAAAGAAACCCCGGCTAACTCCGTGCCAGCAGCCGCGGTAATACGGAGGG
GGTTAGCGTTGTTCGGAATTACTGGGCGTAAAGCGCACGTAGGCGGATATTTAAGTCAGAGGTGAAATCCCAGGGCTCAA
CCCTGGAACTGCCTTTGATACTGGATGTCTTGAGTTCGAGAGAGGTGAGTGGAATTCCGAGTGTAGAGGTGAAATTCGTA
GATATTCGGAGGAACACCAGTGGCGAAGGCGGCTCACTGGCTCGATACTGACGCTGAGGTGCGAAAGCGTGGGGAGCAAA
>16SV_1698
TCGAGAATCTTCGGCAATGGGCGACAGCCTGACCGAGCGACGCCGCGTGGAGGATGAAGGCCTTCGGGTTGTAAACTCCT
GTCGAGGGGGAACAAGGGCGTATGAAGAATGCGTCTTGAGTGATCCCTGGAGGAAGCACGGGCTAAGTTCGTGCCAGCAG
CCGCGGTAAGACGAACCGTGCGAACGTTATTCGGAATCACTGGGCTTAAAGCGCGTGTAGGCGGATGGCCGCGTCGGTTG
CTGAAAGTCCCCGGCTCAACCGGGGAATGGGCGCCGATACGGGCCGTCTGGAGGGGCGTAGGGGGAGCTGGAACTCACGG
TGGAGCGGTGAAATGCGTTGAGATCGTGAGGAACGCCCGTGGCGAAAGCGAGCTCCTGGACGCCTACTGACGCTGAGACG
>16SV_1697
TGGGGAATCTTAGACAATGGGCGCAAGCCTGATCTAGCCATGCCGCGTGATCGATGAAGGCCTTAGGGTTGTAAAGATCT
TTCAGATGGGAAGATAATGACGGTACCATCAGAAGAAGCCCCGGCTAACTCCGTGCCAGCAGCCGCGGTAATACGGAGGG
GGCTAGCGTTATTCGGAATTACTGGGCGTAAAGCGCACGTAGGCGGATTGGAAAGTTGGAGGTGAAATCCCAGGGCTCAA
CCTTGGAACTGCCTTCAAAACTTCCAGTCTTGAGTTCGAGAGAGGTAAGTGGAATTCCGAGTGTAGAGGTGAAATTCGTA
GATATTCGGAGGAACACCAGTGGCGAAGGCGGCTTACTGGCTCGATACTGACGCTGAGGTGCGAAAGCGTGGGGAGCAAA
>16SV_1759
TTTCGAATCATTCACAATGGGCGAAAGCCTGATGGTGCGACGCCGCGTGAGGGATGAAGGCCTTCGGGTTGTAAACCTCT
GTCACCGGGGAAGAAACGCTTCAAGTTAATAGTTTGAAGCCTGACTTAACCCGGAGAGGAAGCAGTGGCTAACTCTGTGC
CAGCAGCCGCGGTAATACAGAGACTGCAAGCGTTATTCGGATTCACTGGGCGTAAAGGGTGCGCAGGCGGCCGTGTGTGT
GAGGCGTGAAAGCCCGATGCTTAACATCGGAATTGCACCTCAAACTACATGGCTAGAGCATTGGAGAGGGTAGCAGAATT
CATGGTGTAGCAGTGAAATGCGTAGATATCATGAGGAATACCAGAGGCGAAGGCGGCTACCTGGACAATTGCTGACGCTC
>16SV_1783
TCGAGAATAATTCACAATGGACGAAAGTCTGATGGTGCAACGCCGCGTGGAGGATGACGGTCTTAGGATTGTAAACTCCT
GTCATCCGGGAGAAAGACCTGGCTGTGAATAGCAGACAGGGTTGATAGTACCGGAAGAGGAAGGGACGGCTAACTTCGTG
CCAGCAGCCGCGGTAATACGAAGGTCCCGAGCGTTGTTCGGAATCACTGGGCGTAAAGGGAGCGTAGGCGGCGCGGTAAG
TCGGATGTGAAATCCCGGGGCTCAACCCCGGAACTGCATCTGATACTGCCGTGCTAGAGTAATGGAGGGGTAGCTGGAAT
TCTTGGTGTAGCAGTGAAATGCGTGGATATCAAGAGGAACACTCGTGGCGAAAGCGAGCTACTGGACATTTACTGACGCT
>16SV_166
TGGGGAATCTTGCACAATGGGCGAAAGCCTGATGCAGCAACGCCGCGTGCGGGAAGAAGGCCCTAGGGTTGTAAACCGCT
TTCAGTAGGGAAGAAAATGACGGTACCTACAGAAGAAGGTGCGGCCAACTACGTGCCAGCAGCCGCGGTGACACGTAGGC
ACCAAGCGTTATCCGGATTTATTGGGCGTAAAGAGCTCGTAGGCGGTTTGGTAAGTCGGGTGTGAAAACTCTGGGCTCAA
CCCAGAGAGGCCACTCGATACTGCTATGACTAGAGTACGGTAGGGGAGCGGGGAATTCATGGTGTAGCGGTGAAATGCGC
AGATATCATGAGGAACACCAGCGGCGAAGGCGCCGCTCTGGGCCGTAACTGACGCTGAGGAGCGAAAGCATGGGTAGCAA
>16SV_1836
TAAGGAATATTGGACAATGGGCGCAAGCCTGATCCAGCCATCCCGCGTGCAGGATGACGGCGCTACGCGTTGTAAACTGC
TTTTGTGTAAGATGAAACCTGGGGATTTATCCTCAATTGACGTTATTACAAGAATAAGCACCGGCTAACTCCGTGCCAGC
AGCCGCGGTAATACGGAGGGTGCAAGCGTTATCCGGAATCACTGGGTTTAAAGGGTGCGTAGGCGGGCCGATAAGTCAGA
GGTGAAATCCCACAGCTTAACTGTGGAATTGCCTTTGATACTGTTGGTCTTGAATTAGGTTGAGGTTAGCGGAATGTGGC
ATGTAGCGGTGAAATGCTTAGATATGCCATAGAACACCGATTGCGAAGGCAGCTAACTGGCCCTTGATTGACGCTGAGGC
>16SV_1476
CAACGAATCTTCCGCAATGCACGAAAGTGTGACGGAGCAATGCCGCGTGCGGGATGAAGCGGCTTCGCCGTGTAAACCGC
TGTCAGGACCAAGGAATACTGACCTGGTCCAAAGGAAGGGCCGGCTAATCTCGTGCCAGCAGCCGCGGTAATACGAGAGG
CCCGAGCGTTATTCGGAATCACTGGGCTTAAAGGGTGCGTAGGCGGCCATGTAGGCGTCCTGTGAAATCCCACGGCTCAA
CCGTGGAATTGCGGGGCGAACCACATGGCTTGAACCTGGTAGGGGCTGTCGGAACGATCGGTGGAGCGGTGAAATGCGTA
GATATCGATCGGAACGCCGAAGGTGAAGACGGGCAGCTGGGCCAGAGTTGACGCTGAGGCACGAAAGCGTGGGGATCAAA
>16SV_761
TCGAGAATCTTCCGCAATGGGCGAAAGCCTGACGGAGCGACGCCGCGTGATGGACGAAGGCCCTCGGGTTGTAAACATCT
GTCGTAGGGGAGGAAATTTTGACCGATCCTAGGAGGAAGCACAGGCTAAGTTCGTGCCAGCAGCCGCGGTAATACGAACT
GTGCAAACGTTATTCGGAATCACTGGGCTTAAAGGGTGCGTAGGCGGGCAGGTAGGTCAGATGTGAAATCCCACGGCTCA
ACCGTGGAATTGCGTTTGAAACCACTTGTCTTGAGGGGATCAGAGGAGAGCGGAACTGATGGTGGAGCGGTGAAATGCGT
TGATATCATCAGGAACACCGGTGGCGAAAGCGGCTCTCTGGGATCTTTCTGACGCTGAGGCACGAAAGCTAGGGGAGCGA
>16SV_1873
TGGGGAATTTTGGACAATGGGCGAAAGCCTGATCCAGCAATGCCGCGTGCAGGAAGAAGGCCTTCGGGTTGTAAACTGCT
TTTGTACGGAACGAAAAGGTCTTGGTTAATACCTGGGGCTCATGACGGTACCGTAAGAATAAGCACCGGCTAACTACGTG
CCAGCAGCCGCGGTAATACGTAGGGTGCGAGCGTTAATCGGAATTACTGGGCGTAAAGCGTGCGCAGGCGGTTTTGTAAG
ACAGTCGTGAAATCCCCGGGCTCAACCTGGGAATTGCGATTGTGACTGCAAGGCTGGAGTGCGGCAGAGGGGGATGGAAT
TCCGCGTGTAGCAGTGAAATGCGTAGATATGCGGAGGAACACCGATGGCGAAGGCAATCCCCTGGGCCTGCACTGACGCT
>16SV_908
TCGAGAATCTTCGGCAATGGACGAAAGTCTGACCGAGCGATGCCGCGTGCGGGATTAAGGCCTTCGGGTTGTAAACCGCT
TTCGGAGGGGAGGAAATCGTAAGTTGACCGATCCTTTAAAGAAGTCCGGGCTAAGTTCGTGCCAGCAGCCGCGGTAAGAC
GAACCGGACGAACGTTATTCGGAATCACTGGGCTTAAAGGGTGCGTAGGCGGCTTAGAAAGTTGGGTGTGAAAGCCCTCG
GCTCAACCGAGGAATTGCGCTCAAAACTACTAGGCTTGAGGGAGATAGGGGTGAGTGGAACTGATGGTGGAGCGGTGAAA
TGCGTTGATATCATCAGGAACACCGGTGGCGAAGGCGACTCACTGGATCTCTTCTGACGCTGAGGCACGAAAGCTAGGGT
>16SV_1865
TGGGGAATATTGGACAATGGGCGAAAGCCTGATCCAGCCATGCCGCGTGTGTGAAGAAGGTCTTCGGATTGTAAAGCACT
TTAAGTTGGGAGGAAGGGCAGTAAATTAATACTTTGCTGTTTTGACGTTACCGACAGAATAAGCACCGGCTAACTCTGTG
CCAGCAGCCGCGGTAATACAGAGGGTGCAAGCGTTAATCGGAATTACTGGGCGTAAAGCGCGCGTAGGTGGTTCGTTAAG
TTGGATGTGAAATCCCCGGGCTCAACCTGGGAACTGCATTCAAAACTGTCGAGCTAGAGTATGGTAGAGGGTGGTGGAAT
TTCCTGTGTAGCGGTGAAATGCGTAGATATAGGAAGGAACACCAGTGGCGAAGGCGACCACCTGGACCGATACTGACACT
>16SV_1874
TGGGGAATATTGGACAATGGGGGCAACCCTGATCCAGCCATGCCGCGTGTATGAAGAAGGCCTTCGGGTTGTAAAGTACT
TTCAGTGGTGAGGAAGGGGATGGCTTTAATAGAGTCGTTCATTGACGTTAGCCACAGAAGAAGCACCGGCAAACTCCGTG
CCAGCAGCCGCGGTAATACGGAGGGTGCGAGCGTTAATCGGAATTACTGGGCGTAAAGCGCGCGTAGGCGGTTACATAAG
CGAGATGTGAAATTCCCGGGCTTAACCTGGGGACTGCATTTCGAACTGTGTGGCTAGAGTTTTGGAGAGGAGAGTAGAAT
TCCCAGTGTAGCGGTGAAATGCGTAGAGATTGGGAGGAATACCAGTGGCGAAGGCGGCTCTCTGGCCAAGAACTGACGCT
>16SV_986
TAGGGAATATTGGGCAATGGGCGGAAGCCTGACCCAGCCATGCCGCGTGCAGGAAGACGGCGTTCTGCGTTGTAAACTGC
TTTTATCAGGGAAGAAAAAGTCCGTGCGCGGAAAATTGCCGGTACCTGGTGAATAAGCACCGGCTAACTCCGTGCCAGCA
GCCGCGGTAATACGGAGGGTGCAAGCGTTGTCCGGATTTATTGGGTTTAAAGGGTGCGTAGGCGGCCGTTTAAGTCAGCG
GTGAAAGTTTTCGGCTCAACCGGAAAAATGCCGTTGATACTGGGGGGCTTGAGTCACGGAGGGGTACATGGAATTGGTGG
TGTAGCGGTGAAATGCATAGATACCATCAGGAACACCGAAAGCGAAGGCATTGTACTTGCCGTGAACTGACGCTGAGGCA
>16SV_1413
TGGGGAATTTTGGACAATGGGCGCAAGCCTGATCCAGCAATGCCGCGTGCAGGATGAAGGCCTTCGGGTTGTAAACTGCT
TTTGTACGGAACGAAACGGCTCTTTCTAATACGGAGGGCTAATGACGGTACCGTAAGAATAAGCACCGGCTAACTACGTG
CCAGCAGCCGCGGTAATACGTAGGGTGCGAGCGTTAATCGGAATTACTGGGCGTAAAGCGTGCGCAGGCGGTTATGTAAG
ACAGATGTGAAATCCCCGGGCTCAACCTGGGACCTGCATTTGTGACTGCATAGCTAGAGTACGGTAGAGGGGGATGGAAT
TCCGCGTGTAGCAGTGAAATGCGTAGATATGCGGAGGAACACCGATGGCGAAGGCAATCCCCTGGACCTGTACTGACGCT
>16SV_1954
TAGGGAATATTGGGCAATGGACGAGAGTCTGACCCAGCCATGCCGCGTGCAGGAAGACGGCGTTCTGCGTTGTAAACTGC
TTTTATCTGGGAAGAAAAGGTCCATGCGTGGAACATTGCCGGTACCAGATGAATAAGCACCGGCTAACTCCGTGCCAGCA
GCCGCGGTAATACGGAGGGTGCAAGCGTTGTCCGGATTTATTGGGTTTAAAGGGTGCGTAGGCGGCTGATTAAGTCAGTG
GTGAAAGTTTTGGGCTCAACCCAGAAATTGCCATTGATACTGGTCGGCTTGAGTATTGGAGGGGTACATGGAATTGATGG
TGTAGCGGTGAAATGCATAGATACCATCAGGAACACCGATAGCGAAGGCATTGTACTGGCCAATAACTGACGCTGATGCA
>16SV_2012
TCGAGAATAATTCACAATGGGGGCAACCCTGATGGTGCAACGCCGCGTGGAGGATGACGGTCTTCGGATTGTAAACTCCT
GTCATCCGGGAGAAAGACCTGGGAGTTAATAGCTCACAGGGTTGATAGTACCGGAAGAGGAAGGGACGGCTAACTTCGTG
CCAGCAGCCGCGGTAATACGAAGGTCCCGAGCGTTGTTCGGAATCACTGGGCGTAAAGGGAGCGTAGGCGGCGCGGTAAG
TCAGATGTGAAATCCCGGGGCTCAACCCCGGAACTGCATCCGATACTGCCGTGCTAGAGTAATGGAGGGGTAGCTGGAAT
TCTCGGTGTAGCAGTGAAATGCGTAGATATCGAGAGGAACACTCGTGGCGAAAGCGAGCTACTGGACATTTACTGACGCT
>16SV_1869
TGGGGAATTTTGGACAATGGGGGCAACCCTGATCCAGCCATGCCGCGTGAGTGAAGAAGGCCTTCGGGTTGTAAAGCTCT
TTCAGCCGGAACGAAATCGCATTCTTTAATAGAGGGTGTGGATGACGGTACCGGAAGAAGAAGCACCGGCTAACTACGTG
CCAGCAGCCGCGGTAATACGTAGGGTGCAAGCGTTAATCGGAATTACTGGGCGTAAAGCGTGCGCAGGCGGTTTTATAAG
CCAGATGTGAAATCCCCGGGCTTAACCTGGGAACTGCATTTGGGACTGTAAGGCTTGAGTATGGCAGAGGGAGGTGGAAT
TCCACGTGTAGCAGTGAAATGCGTAGAGATGTGGAGGAACACCGATGGCGAAGGCAGCCTCCTGGGCCAATACTGACGCT
>16SV_50
TGGGGAATCTTGCGCAATGGGCGAAAGCCTGACGCAGCCATGCCGCGTGTATGATGAAGGTCTTAGGATTGTAAAATACT
TTCACCGGTGAAGATAATGACTGTAGCCGGAGAAGAAGCCCCGGCTAACTTCGTGCCAGCAGCCGCGGTAATACGAAGGG
GGCTAGCGTTGCTCGGAATTACTGGGCGTAAAGGGAGCGTAGGCGGACATTTAAGTCAGGGGTGAAATCCCAGAGCTCAA
CTCTGGAACTGCCTTTGATACTGGGTGTCTTGAGTGTGAGAGAGGTATGTGGAACTCCGAGTGTAGAGGTGAAATTCGTA
GATATTCGGAAGAACACCAGTGGCGAAGGCGACATACTGGCTCATTACTGACGCTGAGGCTCGAAAGCGTGGGGAGCAAA
>16SV_1706
TGGGGAATCTTAGACAATGGGCGCAAGCCTGATCTAGCCATGCCGCGTGTGTGATGAAGGCCTTAGGGTCGTAAAGCACT
TTCGCCAGGGATGATAATGACAGTACCTGGTAAAGAAACCCCGGCTAACTCCGTGCCAGCAGCCGCGGTAATACGGAGGG
GGTTAGCGTTGTTCGGAATTACTGGGCGTAAAGCGTACGTAGGCGGATCAGAAAGTAAGGGGTGAAATCCCTGGGCTCAA
CCCAGGAACTGCCTCTTAAACTCCTGGTCTTGAGTTCGAGAGAGGTGAGTGGAATTCCGAGTGTAGAGGTGAAATTCGTA
GATATTCGGAGGAACACCAGTGGCGAAGGCGGCTCACTGGCTCGATACTGACGCTGAGGTACGAAAGTGTGGGGAGCAAA
>16SV_1558
TGGGGAATATTGGACAATGGACGAAAGTCTGATCCAGCAATGCCGCGTGAGTGAAGAAGGCCTTCGGGTTGTAAAGCTCT
TTTACCCGGGATGATAATGACAGTACCGGGAGAATAAGCTCCGGCTAACTCCGTGCCAGCAGCCGCGGTAATACGGAGGG
AGCTAGCGTTGTTCGGAATTACTGGGCGTAAAGCGTACGTAGGCGGCCGATCAAGTCAGAGGTGAAAGCCCACGGCTCAA
CCGTGGAACTGCCTTTGAAACTAGTTGGCTTGAAGATGGGAGAGGTGAGTGGAATTCCGAGTGTAGAGGTGAAATTCGTA
GATATTCGGAAGAACACCAGTGGCGAAGGCGGCTCACTGGACCATTCTTGACGCTGAGGTACGAAAGCGTGGGGAGCAAA
>16SV_2044
TAACGAATCTTCCGCAATGCACGAAAGTGTGACGGAGCGACGCCGCGTGAAGGACGAAGTCCTTCGGGATGTAAACTTCA
AAAGAGTCAGGGAAAGTTCTGATCCCGACTCAGTAAGGGGCGACTAACTCTGTGCCAGCAGTCGCGGTAATACAGAGGCC
CCGAGCGTTAGGCGGAATCACTGGGCTTAAAGCGCGTGTAGGTGGATGACCAAGTACCTTGTGAAATCCCACAGCTCAAC
TGTGGAACTGCTGGGTATACTGGTTGTCTTGAGGGACTTAGGGGCGAGCGGAACTGACGGTGGAGCGGTGAAATGCATAG
ATATCGTCAGGAACGCCAATGGTGAAGACAGCTCGCTGGGAGTCTTCTGACACTGAGACGCGAAAGCTAGGGTAGCGAAC
>16SV_1998
TGGGGAATATTGGACAATGGGCGCAAGCCTGATCCAGCAATGCCGCGTGTGTGAAGAAGGCCTTCGGGTTGTAAAGCACT
TTTGTACGGGAAGAAAACCCATTTCTTAATACGGGATGGGAATGACGGTACCGTAAGAATAAGCACCGGCTAACTTCGTG
CCAGCAGCCGCGGTAATACGAAGGGTGCAAGCGTTAATCGGAATTACTGGGCGTAAAGCGTGCGTAGGCGGTTTGTTAAG
TCTGATGTGAAAGCCCTGGGCTCAACCTGGGAATGGCATTGGAAACTGGCGAGCTAGAGTGCGGTAGAGGGGTGCGGAAT
TCCCGGTGTAGCGGTGAAATGCGTAGAGATCGGGAGGAACATCCGTGGCGAAGGCGGCACCCTGGACCAGCACTGACGCT
>16SV_2083
TGAGGAATATTGGACAATGGGCGAGAGCCTGATCCAGCCATGCCGCGTGCAGGAAGACTGCCCTATGGGTTGTAAACTGC
TTTTGTACGGGAAGAAACACCCCCTCGTGAGGGGGCTTGACGGTACCGTAAGAATAAGGATCGGCTAACTCCGTGCCAGC
AGCCGCGGTAATACGGAGGATCCAAGCGTTATCCGGAATCATTGGGTTTAAAGGGTCCGTAGGTGGGCCGTTAAGTCAGA
GGTGAAATCCTGCAGCTCAACTGTAGAATTGCCTTTGATACTGGCGGTCTTGAATCATTGTGAAGTGGTTAGAATATGTG
GTGTAGCGGTGAAATGCATAGATATCACATGGAATACCGATTGCGAAGGCAGATCACTAACAATGCATTGACACTGATGG
>16SV_1688
TGGGGAATATTGGACAATGGGGGAAACCCTGATCCAGCAATGCCGCGTGAGTGATGAAGGCCTTCGGGTTGTAAAGCTCT
TTTACCTGTGAAGATAATGACTGTAACAGGGGAATAAGCCCCGGCTAACTTCGTGCCAGCAGCCGCGGTAATACGAAGGG
GGCTAGCGTTGTTCGGAATTACTGGGCGTAAAGGGCGCGTAGGCGGCGCTGTAAGTGAGATGTGAAAGACCTGGGCTCAA
CCTAGGAAGTGCATTTCATACTGCAGTGCTTGAGTACGAGAGAGGAAAGTGGAATAACGCATGTAGAGGTGAAATTCGTA
GATATGCGTTGGAACACCAGTGGCGAAGGCGACTTTCTGGCTCGTAACTGACGCTGAGGCGCGAAAGCGTGGGGAGCAAA
>16SV_2059
TGGGGAATCTTGGACAATGGGGGCAACCCTGATCCAGCGATGCCGCGTGGGTGATGAAGGCCTTCGGGTTGTAAACCCCT
TTTATCCGGGAAGATGATGACGGTACCGGATGAATAAGCACCGGCTAACTCCGTGCCAGCAGCCGCGGTAATACGGAGGG
TGCTAGCGTTGTTCGGATTTACTGGGCGTAAAGGGCGCGTAGGCGGCTGATCAAGTTGGGTGTGAAAGCCCGGGGCTCAA
CCCCGGAACTGCATTCAAAACTGGTCGGCTGGAGGACGAGAGAGGAAAGTGGAATACCCAGTGTAGAGGTGAAATTCGTA
GATATTGGGTGGAACACCGGTGGCGAAAGCGGCTTTCTGGCTCGTTTCTGACGCTGAGGCGCGAAAGCGTGGGGAGCAAA
>16SV_2116
TGGGGAATCTTGCACAATGGGCGAAAGCCTGATGCAGCGACGCCGCGTGGGGGATGAAGGCCTTAGGGTCGTAAACCCCT
TTCAGTAGGGAAGAAAATGACGGTACCTACAGAAGAAGCTCCGGCCAACTACGTGCCAGCAGCCGCGGTAAGACGTAGGG
GGCGAGCGTTGTCCGGATTTATTGGGCGTAAAGGGCTCGTAGGCGGTTACGTGAGTCGGATGTGAAAACTCGAGGCTCAA
CTTCGAGACGCCATCCGATACTGCGTTGACTTGAGTCCGGTAGAGGAGTGTGGAATTCCTAGTGTAGCGGTGAAATGCGC
AGATATTAGGAGGAACACCTATTGCGAAGGCAGCACTCTGGGCCGGTACTGACGCTGAGGAGCGAAAGCATGGGTAGCAA
>16SV_1676
TAAGGAATATTGGACAATGGACGCAAGTCTGATCCAGCCATCCCGCGTGCAGGATGAAGGCGCTACGCGTTGTAAACTGC
TTTTGTGTAAGATGAAACCTGAGGATTTATCCCCAGCTGACGTTATTACAAGAATAAGCACCGGCTAACTCCGTGCCAGC
AGCCGCGGTAATACGGAGGGTGCAAGCGTTATCCGGAATCACTGGGTTTAAAGGGTGCGTAGGTGGACTAGTAAGTCAGA
GGTGAAATCCCGCAGCTTAACTGCGGAACTGCCTTTGATACTGCTTGTCTTGAATCAGGTTGAGGTATGCGGAATGTGGC
ATGTAGCGGTGAAATGCGTAGATATGCCATAGAACACCGATTGCGAAGGCAGCATACTGGCCCTGTATTGACACTGAGGC
>16SV_2141
TGGGGAATCTTAGACAATGGGCGCAAGCCTGATCTAGCCATGCCGCGTGAGTGACGAAGGCCTTAGGGTCGTAAAGCTCT
TTCGCCAGAGATGATAATGACAGTATCTGGTAAAGAAACCCCGGCTAACTCCGTGCCAGCAGCCGCGGTAATACGGAGGG
GGTTAGCGTTGTTCGGAATTACTGGGCGTAAAGCGTACGTAGGCGGATTAGAAAGTATGGGGTGAAATCCCGAGGCTCAA
CCTCGGAACTGCCTTGTAAACTACTAGTCTAGAGTTCGAGAGAGGTGAGTGGAATTCCAAGTGTAGAGGTGAAATTCGTA
GATATTTGGAGGAACACCAGTGGCGAAGGCGGCTCACTGGCTCGATACTGACGCTGAGGTACGAAAGTGTGGGGAGCAAA
>16SV_1886
TGGGGAATCTTGGACAATGGGGGAAACCCTGATCCAGCGACGCCGCGTGACCGATGAAGGCCCTAGGGTCGTAAAGGTCT
TTCAGTGGGGACAATAATGATGGTACCCACAGAAGCAGGAGCGGCTAACTACGTGCCAGCAGCCGCGGTAATACGTAGGC
TCCAAGCGTTGTTCGGAATTACTGGGCGTAAAGCGAGTGTAGGCGGTCCGTCAAGTCGATTGTGAAATCTCCCGGCTCAA
CTGGGAGGGTGCGGTCGAAACTGACGGACTAGAGTTCGGGAGAGGAGAGTGGAATTCCTGGTGTAGCGGTGAAATGCGTA
GATATCAGGAGGAACACCGGTGGTGAAGACGGCTCTCTGGACCGATACTGACGCTGAGACTCGAAAGCGTGGGTAGCAAA
>16SV_262
TGGGGAATATTGGACAATGGGCGCAAGCCTGATCCAGCAATGCCGCGTGGATGAAGAAGGTCTTCGGATTGTAAAGTCCT
TTCGGCGGGGACGATGATGACGGTACCCGCAGAAGAAGCCCCGGCTAACTTCGTGCCAGCAGCCGCGGTAATACGAAGGG
GGCTAGCGTTGCTCGGAATGACTGGGCGTAAAGGGCGCGTAGGCGGATTGATTAGTTAGGCGTGAAATTCCTGGGCTCAA
CCTGGGGACTGCGCTTAATACAGTCAGTCTAGAGTGTGAAAGAGGGTCGTGGAATTCCCAGTGTAGAGGTGAAATTCGTA
GATATTGGGAAGAACACCGGTGGCGAAGGCGGCGACCTGGTTCATTACTGACGCTGAGGCGCGAAAGCGTGGGGAGCAAA
>16SV_336
TGGGGAATATTGGACAATGGGCGCAAGCCTGATCCAGCCATGCCGCGTGAGTGATGAAGGCCTTAGGGTTGTAAAGCTCT
TTTATCCGGGACGATAATGACGGTACCGGAAGAATAAGCCCCGGCTAACTTCGTGCCAGCAGCCGCGGTAATACGAAGGG
GGCTAGCGTTGCTCGGAATCACTGGGCGTAAAGGGCGCGTAGGCGGATATTTAAGTCGGGGGTGAAAGCCCGGGGCTCAA
CCCCGGAATTGCCTCCGATACTGGGTATCTCGAGACCGGAAGAGGTAAGTGGAACTGCGAGTGTAGAGGTGAAATTCGTA
GATATTCGCAAGAACACCAGTGGCGAAGGCGGCTTACTGGTCCGGTTCTGACGCTGAGGCGCGAAAGCGTGGGGAGCAAA
>16SV_681
TAAGGAATATTGGTCAATGGACGGAAGTCTGAACCAGCCATGCCGCGTGGAGGATGAAGGTCCTCTGGATTGTAAACTTC
TTTTATAGGGGGCGAAAACGGGTCATTCTTGATTTTTTGACGGTACCCTATGAATAAGCACCGGCTAACTCCGTGCCAGC
AGCCGCGGTAATACGGAGGGTGCAAGCGTTATCCGGATTTACTGGGTTTAAAGGGAGCGCAGGCGGAGCGTTAAGTCCGT
GGTGAAAGCCCTCAGCTCAACTGAGGAACTGCCATGGATACTATCGTTCTTGAATATCGTTGAGGTTTGCGGAATGGGTC
ATGTAGCGGTGAAATGCTTAGATATGACCCGGAACACCAATTGCGAAGGCAGCAGGCTAAACGATTATTGACGCTGAGGC
>16SV_2100
TCGAGAATCATTCACAATGGGGGAAACCCTGATGGTGCAACGCCGCGTGGAGGATAAGGTCTTCGGATTGTAAACTCCTG
TCATGTGAGAGCAAGATACGTTGGTTAATAACCGGTTGTATTTGATAGTATCACAAGAGGAAGAGACGGCTAACTCTGTG
CCAGCAGCCGCGGTAATACAGAGGTCTCAAGCGTTGTTCGGAATCACTGGGCGTAAAGGGTGCGTAGGCGGCGTGGTAAG
TCAGATGTGAAAGGCAGGGGCTCAACCCCTGGATTGCATCCGATACTGCCATGCTAGAGTATTGGAGAGGTGTCTAGAAT
TCTCGGTGTAGCAGTGAAATGCGTAGATATCGAGAGGAATACCAATGGCGAAGGCAGGACACTGGACAATTACTGACGCT
>16SV_1809
TCGAGAATAATTCACAATGGACGCAAGTCTGATGGTGCAACGCCGCGTGGAGGATGACGGTCTTAGGATTGTAAACTCCT
GTCATCTGGGAGAAAAACCTGACGATTAATAGTCGGCAGGGTTGATAGTACCAGAAGAGGAAGGGACGGCTAACTTCGTG
CCAGCAGCCGCGGTAATACGAAGGTCCCGAGCGTTATTCGGAATCACTGGGCGTAAAGGGAGCGTAGGCGGCGCGGTAAG
TCGGATGTGAAATCCCGGGGCTCAACCCCGGAACTGCATCTGATACTGCCGTGCTAGAGTAATGGAGGGGTAGCTGGAAT
TCTCGGTGTAGCAGTGAAATGCGTAGATATCGAGAGGAACACTCGTGGCGAAAGCGAGCTACTGGACATTTACTGACGCT
>16SV_2135
TGGGGAATCTTAGACAATGGGGGCAACCCTGATCTAGCCATGCCGCGTGATCGATGAAGGCCTTAGGGTTGTAAAGATCT
TTCAGGTGGGAAGATAATGACGGTACCACCAGAAGAAGCCCCGGCTAACTCCGTGCCAGCAGCCGCGGTAATACGGAGGG
GGCTAGCGTTATTCGGAATTACTGGGCGTAAAGCGCACGTAGGCGGATTTGAAAGTCAGAGGTGAAATCCCGGGGCTCAA
CCCTGGAACTGCCTTTGAAACTCCAAGTCTTGAGTTCGAGAGAGGTGAGTGGAATTCCGAGTGTAGAGGTGAAATTCGTA
GATATTCGGAGGAACACCAGTGGCGAAGGCGGCTCACTGGCTCGATACTGACGCTGAGGTGCGAAAGCGTGGGGAGCAAA
>16SV_1122
TGGGGAATCTTAGACAATGGGGGAAACCCTGATCTAGCCATGCCGCGTGAGTGACGAAGGCCCTAGGGTCGTAAAGCTCT
TTCGCCAGAGATGATAATGACAGTATCTGGTAAAGAAACCCCGGCTAACTCCGTGCCAGCAGCCGCGGTAATACGGAGGG
GGTTAGCGTTGTTCGGAATTACTGGGCGTAAAGCGCACGTAGGCGGATTAGTCAGTCAGAGGTGAAATCCCAGGGCTCAA
CCCTGGAACTGCCTTTGATACTGCTAGTCTTGAGTTCGAGAGAGGTGAGTGGAATTCCGAGTGTAGAGGTGAAATTCGTA
GATATTCGGAGGAACACCAGTGGCGAAGGCGGCTCACTGGCTCGATACTGACGCTGAGGTGCGAAAGCGTGGGGAGCAAA
>16SV_585
TCGAGGATCTTCGGCAATGGGCGAAAGCCTGACCGAGCGATGCCGCGTGTACGATGAAGGCCTTCGGGTTGTAAAGTACA
AAAGAGGTGAGAAAGGGAAACTTGATCGAGCCTCAGTAAGCTTGGGCTAAGTTCGTGCCAGCAGCCGCGGTAAGACGAAC
CAAGCAAACGTTGTTCGGAATCACTGGGCATAAAGGGCGCGTAGGCGGGCGATTAAGTCCGTGGTGAAATCCTCCAGCTT
AACTGGAGAACTGCCTCGGATACTGGTCGTCTAGAGGAAGATAGGGGCGTACGGAACTAAGGGTGGAGCGGTGAAATGCG
TAGATATCCTTAGGAACTCCGGTGGCGAAGGCGGTACGCTGGATCTTTTCTGACGCTGAGGCGCGAAAGCTAGGGGAGCA
>16SV_1266
TCGAGAATAATTCACAATGGGGGCAACCCTGATGGTGCAACGCCGCGTGGAGGATGACGGTCTTCGGATTGTAAACTCCT
GTCATCCGGGAGTAAGGCATGGTTGTTAATAGCAAACATGATTGATAGTACCGGAAGAGGAAGGGACGGCTAACTTCGTG
CCAGCAGCCGCGGTAATACGAAGGTCCCGAGCGTTGTTCGGAATCACTGGGCGTAAAGGGAGCGTAGGCGGCGCGGTAAG
TCAGATGTGAAATCCCGGGGCTCAACCCCGGAACTGCATCCGATACTGCCGTGCTAGAGGATTGGAGAGGTAGCTGGAAT
TCTTGGTGTAGCAGTGAAATGCGTAGAGATCAAGAGGAACACTCGTGGCGAAAGCGAGCTACTGGACAATATCTGACGCT
>16SV_244
TGAGGAATATTGGACAATGGGCGCAAGCCTGATCCAGCCATGCCGCGTGCAGGATGACGGTCCTATGGATTGTAAACTGC
TTTTATACAGGAAGAAACACCTCTACGTGTAGAGACTTGACGGTACTGTAAGAATAAGGATCGGCTAACTCCGTGCCAGC
AGCCGCGGTAATACGGAGGATCCAAGCGTTATCCGGAATCATTGGGTTTAAAGGGTCCGTAGGCGGTCAGGTAAGTCAGT
GGTGAAAGCCCATCGCTCAACGGTGGAACGGCCATTGATACTGTCTGACTTGAATTATTAGGAAGTAACTAGAATATGTA
GTGTAGCGGTGAAATGCTTAGAGATTACATGGAATACCAATTGCGAAGGCAGGTTACTACTAATTGATTGACGCTGATGG
>16SV_1810
TGGGGAATTTTCCGCAATGGGCGCAAGCCTGACGGAGCAACGCCGCGTGAGGGACGAAGGCCTCTGGGCTGTAAACCTCT
TTTCTCAAGGAAGAAGACATGACGGTACTTGAGGAATAAGCCACGGCTAATTCCGTGCCAGCAGCCGCGGTAATACGGGA
GTGGCAAGCGTTATCCGGAATTATTGGGCGTAAAGCGTCCGCAGGCGGCCCAGAAAGTCTGTTGTTAAAAAGTGGAGCTC
AACTCCATCCAGGCAATGGAAACTACTGGGCTAGAGTGTGGTAGGGGCAGAGGGAATTCCCGGTGTAGCGGTGAAATGCG
TAGATATCGGGAAGAACACCAGTGGCGAAGGCGCTCTGCTGGGCCATAACTGACGCTCATGGACGAAAGCTAGGGGAGCG
>16SV_2070
TAACGAATATTCCGCAATGCACGAAAGTGTGACGGAGCAATGCCGCGTGTGGGATGAAGCATCTAGGTGTGTAAACCACT
GTCAGGTTTTAGGAAGTTCTGACCAGAACCAAAGGAAGAGCCGGCTAACTCTGTGCCAGCAGCCGCGGTAATACAGAGGG
CTCAAGCGTTAATCGGAATCACTGGGCTTAAAGGGTCCGCAGGCGGACTAGCAAGTATCTTGTGAAATACCATCGCTCAA
CGATGGAATTGCTTGGTAAACTGCTAGTCTTGAACACGGTAGGGGCCATCGGAACTCTAGGTGGAGCGGTGAAATGCGTA
GATATCTAGAGGAACGCCAGAGGCGAAGGCGGATGGCTGGGCCGTTGTTGACGCTCAGGGACGAAAGCGTGGGTAGCGAA
>16SV_363
TCGAGAATCATTCGCAATGGACGAAAGTCTGACGGTGCGACGCCGCGTGGAGGATGAAGGACCTAGGTCTGTAAACTCCT
GTCATCAGCGAGTAAGGCCATGTGCAGTAACTGGTACATGGTTTGATAGTAGCTGAAGAGGAAGGGACGGCTAACTTCGT
GCCAGCAGCCGCGGTAATACGAAGGTCCCGAGCGTTGTTCGGAATCACTGGGCGTAAAGCGTATGTAGGCGGCGGGGTAA
GTCAGATGTGAAAGCCCGGGGCTCAACCCCGGAACTGCATCCGATACTGCCTTGCTAGAGTAATGGAGGGGAGTCTGGAA
TTCACGGTGTAGCAGTGAAATGCGTAGATATCGTGAGGAACACTAGTGGCGAAGGCGAGACTCTGGACATTTACTGACGC
>16SV_1509
CAAGGAATTTTCCCCAATGGCCTAACGGCTGAGGGAGCAACGTCGCGTGCAGGACGACGGCCTTCGGGTTGTAAACTGCT
TTTGGGGGGGAAGATAATGACGGTACCCCCCGAATAAGCCCCGGCTAACTCCGTGCCAGCAGCCGCGGTAAGACGGAGGG
GGCAAGCGTTGTCCGGAATCACTGGGCGTAAAGAGCACGTAGGTGGTGTAATGCGTCGGCGCTGAAAGCGCCAGGCTTAA
CCTGGCGAGGCGTGCCGATACGATTATACTAGAGGCAGGGAGAGGGTAGCGGAATTCCGGGTGTAGTGGTGAAATGCGTA
GAGATCCGGAGGAACGCCAGAAGCGCAAGCGGCTACCTGGCCCTGACCTGACACTGAGGTGCGAAAGCGTGGGGAGCGAA
>16SV_2154
TGGGGAATATTGGACAATGGGCGAAAGCCTGATCCAGCAATGCCGCGTGAGTGATGAAGGCCTTAGGGTTGTAAAGCTCT
TTTACTGGGGATGATAATGACAGTACCCAGAGAATAAGCTCCGGCTAACTCCGTGCCAGCAGCCGCGGTAATACGGAGGG
AGCTAGCGTTGTTCGGAATTACTGGGCGTAAAGCGCACGTAGGCGGCTATTCAAGTCAGAGGTGAAAGCCCGGGGCTCAA
CCCCGGAACTGCCTTTGAAACTAGATAGCTTGAATCTTGGAGAGGCGAGTGGAATTCCGAGTGTAGAGGTGAAATTCGTA
GATATTCGGAAGAACACCAGTGGCGAAGGCGACTCGCTGGACAAGTATTGACGCTGAGGTGCGAAAGCGTGGGGAGCAAA
>16SV_749
TCGAGAATAATTCACAATGGGGGCAACCCTGATGGTGCAACGCCGCGTGGAGGATGACGGTCTTCGGATTGTAAACTCCT
GTCATCCGGGAGTAAGACCTGGCAGTTAATAGCTGACAGGGTTGATAGTACCGGAAGAGGAAGGGACGGCTAACTTCGTG
CCAGCAGCCGCGGTAATACGAAGGTCCCGAGCGTTGTTCGGAATCACTGGGCGTAAAGGGAGCGTAGGCGGCGTGGTAAG
TCAGATGTGAAATCCCGGGGCTCAACCCCGGAACTGCATCCGATACTGCCGTGCTAGAGTGATGGAGAGGTAGCTGGAAT
TCTTGGTGTAGCAGTGAAATGCGTGGATATCAAGAGGAACACTCGTGGCGAAAGCGAGCTACTGGACATTTACTGACGCT
>16SV_2226
TGAGGAATATTGCCCAATGGACGAAAGTCTGAGGCAGCGACGCCGCGTGGGTGAAGAAGGCCTTCGGGTCGTAAAGCCCT
TTTCTAGGTGACGAGCAAGGACGGTAGCCTAGGAATAAGTCTCGGCTAACTACGTGCCAGCAGCCGCGGTAAAACGTAGG
AGGCAAACGTTATCCGGAGTTACTGGGCGTAAAGCGCGCGCAGGCGGAATGGTAAGTGAGGCGTGAAAGCGCCCGGCTAA
ACCGGGCGAGGACGAATCAGACTGCCGTTCTAGAGTCAGATAGAGGAGCGTGGAATTCCGGGTGTAGCGGTGAAATGTGT
AGAGATCCGGAGGAACACCAGTGGTGCAGACGGCGCTCTGGGTCTGAACTGACGCTGAGGCGCGAAAGCGTAGGGAGCGA
>16SV_2281
TGGGGAATCTTAGACAATGGGGGCAACCCTGATCTAGCCATGCCGCGTGAGTGACGAAGGCCTTAGGGTCGTAAAGCTCT
TTCGCTGGGGAAGATAATGACTGTACCCAGTAAAGAAGTCCCGGCTAACTCCGTGCCAGCAGCCGCGGTAATACGGAGGG
GACTAGCGTTGTTCGGAATTACTGGGCGTAAAGCGCACGTAGGCGGACCGAAAAGTCAGAGGTGAAATCCCAGGGCTCAA
CCTTGGAACTGCCTTTGAAACTGCCGGTCTAGAGTTCGAGAGAGGTGAGTGGAATTCCGAGTGTAGAGGTGAAATTCGTA
GATATTCGGAGGAACACCAGTGGCGAAGGCGGCTCACTGGCTCGATACTGACGCTGAGGTGCGAAAGCGTGGGGAGCAAA
>16SV_2297
TCTAGAGGCTTCGGCAATGGGGGAAACCCTGACCGAGCGACGCCGCGTGGAGGATGACGGTTTTCGGATTGTAAACTCCT
TTCGGCAAGAAGAAAGGCGCGGATGGTGAATTCGCGATTGATCGACTTGCGGAAGAAGCCCCGGCTAACTTCGTGCCAGC
AGCCGCGGTAATACGAAGGGGGCGAGCGTTATTCGGATTTATTGGGCGTAAAGGGCATCTAGGCGGCTTGGGAAGTCCGG
TGTGAAAACGCTACCGCTTAACGGAGCGACTGCGCTGGAAACTCCCGAACTTGAGTCACGGAGAGGTGGACAGAATACCC
GGTGTAGCGGTGGAATGCGTAGATATCGGGTAGAATACCGGAGGCGAAGGCGGTCCACTGGCTGTTGACTGACGCTGAAG
>16SV_2331
TGGGGAATATTGCGCAATGGGCGAAAGCCTGACGCAGCGACGCCGCGTGGGGGATGAAGCATTTCGGTGTGTAAACCCCT
GTTGCTCGGGACGAACAAGCCTTTTCGAGGGCTCTGACGGTACCGGGTGAGGAAGCACCGGCTAACTCTGTGCCAGCAGC
CGCGGTAATACAGAGGGTGCGAGCGTTGTCCGGAATCACTGGGCGTAAAGGGCGCGTAGGCGGCCGATTAAGTGTGTGGT
GAAAGCCCGGGGCTCAACCCCGGGTCTGCCGTGCAAACTGGTTGGCTTGAGCACTGTAGAGGCAGGTGGAATTCCGGGTG
TAGCGGTGGAATGCGTAGAGATCCGGAAGAACACCGGTGGCGAAGGCGGCCTGCTGGGCAGTAGCTGACGCTGAGGCGCG
>16SV_2039
TGGGGAATATTGCGCAATGGGCGAAAGCCTGACGCAGCCATGCCGCGTGTGTGAAGAAGGCCTTCGGGTTGTAAAGCACT
TTCAATTGGGAAGAAAGGTAGCTGCTTAATACGCAGTTGCTGTGACATTACCTTTAGAAGAAGCACCGGCTAACTCCGTG
CCAGCAGCCGCGGTAATACGGAGGGTGCGAGCGTTAATCGGAATTACTGGGCGTAAAGCGCGCGTAGGCGGTTTGTTAAG
TCGGATGTGAAAGCCCTGGGCTCAACCTAGGAACTGCACCCGATACTGGCCGACTGGAGTGCGAGAGAGGGAGGTAGAAT
TCCACGTGTAGCGGTGAAATGCGTAGATATGTGGAGGAATACCGGTGGCGAAGGCGGCCTCCTGGCTCGACACTGACGCT
>16SV_2272
TGGGGAATATTGGACAATGGGGGCAACCCTGATCCAGCCATGCCGCGTGTATGAAGAAGGCCTTCGGGTTGTAAAGTACT
TTCAGTGGTGAGGAAGGGGATGGCTTTAATAGAGTTGTTCATTGACGTTAGCCACAGAAGAAGCACCGGCAAACTCCGTG
CCAGCAGCCGCGGTAATACGGAGGGTGCGAGCGTTAATCGGAATTACTGGGCGTAAAGCGCGCGTAGGCGGTGACATCAG
CGAGATGTGAAATTCCCGGGCTTAACCTGGGGACTGCATTTCGAACTGTGTCGCTAGAGTTTTGGAGAGGAGAGTAGAAT
TCCCAGTGTAGCGGTGAAATGCGTAGAGATTGGGAGGAATACCAGTGGCGAAGGCGGCTCTCTGGCCAAGAACTGACGCT
>16SV_1675
TGGGGAATATTGGACAATGGGCGAAAGCCTGATCCAGCCATGCCGCGTGAGTGACGAAGGCCTTAGGGTTGTAAAACTCT
TTTGGCGGGGACGATAATGACGGTACCCGCAGAATAAGCCCCGGCTAACTTCGTGCCAGCAGCCGCGGTAATACGAAGGG
GGCTAGCGTTGTTCGGAATCACTGGGCGTAAAGCGCACGTAGGCGGATCGATCAGTTGGGGGTGAAATCCCAGGGCTCAA
CCCTGGAACTGCCTTCAATACTGTCGATCTTGAGTCCGAGAGAGGTGAGTGGAATTCCTAGTGTAGAGGTGAAATTCGTA
GATATTAGGAAGAACACCAGTGGCGAAGGCGGCTCACTGGCTCGGTACTGACGCTGAGGTGCGAAAGCGTGGGGAGCAAA
>16SV_2389
TCGAGAATCATTCGCAATGGGGGAAACCCTGACGGTGCGACGCCGCGTGAAGGATGAAGGCCCTCGGGTCGTAAACTTCT
GTCATGAGAGAGCAAGACCTTTTATTTAATAGATAAAAGAGTTGATAGTATCTCAAGAGGAAGAGGCGGCTAACTCTGTG
CCAGCAGCCGCGGTAATACAGAGGCCTCGAGCGTTGTTCGGATTCATTGGGCGTAAAGGGTGCGTAGGCGGCATTGTAAG
TCAGATGTGAAATCTCGGGGCTCAACCCCGAGACTGCATCCGATACTGCAGTGCTTGAGGATTGGAGAGGAGATTGGAAT
TCACGGTGTAGCAGTGAAATGCGTAGATATCGTGAGGAAGACCAGTGGCGAAGGCGGATCTCTGGACAATACCTGACGCT
>16SV_2162
TGGGGAATTTTCCGCAATGGGCGAGAGCCTGACGGAGCAACGCCGCGTGAGGGAGGAAGGCCTGTGGGTTGTAAACCTCT
TTTCTCAGGGAAGAAGTTCTGACGGTACCTGAGGAATCAGCATCGGCTAACTCCGTGCCAGCAGCCGCGGTAAGACGGAG
GATGCAAGCGTTATCCGGAATTATTGGGCGTAAAGCGTCCGTAGGCGGCCTATAAAGTCTGCTGTCAAAGCTCACAGCTC
AACTGTGAATCGGCAGTGGAAACTCATAGGCTAGAGAGTGGTAGGGGTAGAGGGAATTCCTAGTGTAGCGGTGAAATGCG
TAGATATTAGGAAGAACACCAGTGGCGAAGGCGCTCTACTGGGCCATTACTGACGCTGATGGACGAAAGCTAGGGGAGCG
>16SV_1979
TCGAGAATAATTCACAATGGGGGCAACCCTGATGGTGCAACGCCGCGTGGAGGATGACGGTCTTAGGATTGTAAACTCCT
GTCATCCGGGAGAAAGGCATGGTTGTTAATAGCAAACATGATTGATAGTACCGGAAGAGGAAGGGACGGCTAACTTCGTG
CCAGCAGCCGCGGTAATACGAAGGTCCCGAGCGTTATTCGGAATCACTGGGCGTAAAGGGAGCGTAGGCGGCGCGGTAAG
TCGGATGTGAAATCCCAGGGCTCAACCCTGGAACTGCATCTGATACTGCCGTGCTAGAGTAATGGAGGGGTAGCTGGAAT
TCTCGGTGTAGCAGTGAAATGCGTAGATATCGAGAGGAACACTCGTGGCGAAAGCGAGCTACTGGACATTTACTGACGCT
>16SV_2439
TCGAGGATCTTCGGCAATGTGCGCAAGCACGACCGAGCGACGCCGCGTGGGCGACGAAGGCCTTCGGGTTGTAAAGCCCT
GTCGAGGGGGAGAAAAGCCGCAAGGCGTGATCCATCCCTGGAGGAAGCACGGGCTAAGTTCGTGCCAGCAGCCGCGGTAA
GACGAACCGTGCGAACGTTGTTCGGAATCACTGGGCTTAAAGGGCGCGTAGGCGGGCTGCCGCGTCCGGGGTGAAATCCT
CCCGCTCAACGGGAGAACGGCCTCGGGTACGGGCGGCCTCGAGGGAGGTAGGGGCGTGCGGAACTGTGGGTGGAGCGGTG
AAATGCGTTGAGATCCACAGGAACTCCGGTGGCGAAGGCGGCACGCTGGACCTCTTCTGACGCTGAGGCGCGAAAGCCAG
>16SV_2343
TAACGAATCTTCCGCAATGCGCGAAAGCGTGACGGAGCAATGCCGCGTGTGGGATGAAGCGGTTACGCCGTGTAAACCAC
TGTCAGGACTTAGGAAGAACTGACCGAGTCCAAAGGAAGGGCCGGCTAATCTCGTGCCAGCAGCCGCGGTAATACGAGAG
GCCCGAGCGTTAGGCGGAATCACTGGGCTTAAAGGGTGCGTAGGCGGACCAGTAAGCATTTTGTGAAATCCCTCGGCTCA
ACCGAGGAATTGCAGAGTGAACTACTGGTCTTGAGGTAGGCAGAGGTCATCGGAACGTACGGTGGAGCGGTGAAATGCGT
AGATATCGTACGGAACGCCGAAGGGGTAGCCAGGTGACTGGGCCTTACCTGACGCTGAGGCACGAAAGCGTGGGGATCAA
>16SV_13
TAGGGAATATTGGACAATGGGTGCGAGCCTGATCCAGCCATGCCGCGTGCAGGAAGACGGCCTTCTGGGTTGTAAACTGC
TTTTACCAGGGGATAAAAAGACCATGCGTGGTCAATTGAAGGTACCTGGTGAATAAGCCACGGCTAACTACGTGCCAGCA
GCCGCGGTAATACGTAGGTGGCAAGCGTTGTCCGGATTTATTGGGTTTAAAGGGTGCGTAGGCGGTTTTGTAAGTCAGTG
GTGAAATACTCCAGCTCAACTGGAGAGGTGCCATTGATACTGCAGAACTTGAGTACAGACGAGGTAGGCGGAATTGACGG
TGTAGCGGTGAAATGCTTAGATATCGTCAAGAACACCGATAGCGAAGGCAGCTTACTAGACTGTAACTGACGCTGATGCA
>16SV_2205
TGGGGAATCTTGGACAATGGGGGCAACCCTGATCCAGCCATGCCGCGTGAACGATGAAGGCCCTAGGGTTGTAAAGTTCT
TTCAGCGGGGAAGATAATGACGGTACCCGCAGAAGAAGCCCCGGCTAACTCCGTGCCAGCAGCCGCGGTAATACGGAGGG
GGCTAGCGTTGTTCGGAATTACTGGGCGTAAAGCGCACGTAGGCGGACCATCAAGTCAGAGGTGAAATCCCGGAGCTCAA
CTCCGGAACTGCCTTTGAAACTGCTGGTCTGGAGATCGAGAGAGGTGAGTGGAATTCCGAGTGTAGAGGTGAAATTCGTA
GATATTCGGAGGAACACCAGTGGCGAAGGCGGCTCACTGGCTCGATACTGACGCTGAGGTGCGAAAGCGTGGGGAGCAAA
>16SV_1696
TCGAGAATCTTCGGCAATGGGGGAAACCCTGACCGAGCGACGCCGCGTGCGGGATGAAGGCCTTCGGGTTGTAAACCGCT
GTCGTAGAGGAGGAAGTGCAGGGGGGTTCTCCCCTCTGTTTGACCTATTCTAGGAGGAAGGACGGGCTAAGTTCGTGCCA
GCAGCCGCGGTAAGACGAACCGTCCAAACGTTACTCGGAATTACTGGGCTTAAAGGGTGCGTAGGCTGCGCGGAAAGTTG
GGTGTGAAATCCCTCGGCTCAACCGGGGAATTGCATCCAAAACTGCCGTGCTCGAGGGAGACAGAGGTAAGCGGAACTCA
AGGTGGAGCGGTGAAATGCGTTGATATCTTGAGGAACACCGGTGGCGAAGGCGGCTTACTGGGTCTCTTCTGACGCTGAG
>16SV_1830
TGGGGAATCTTAGACAATGGGCGCAAGCCTGATCTAGCCATGCCGCGTGAGTGATGAAGGCCTTAGGGTCGTAAAGCTCT
TTCGCTGGGGAAGATAATGACTGTACCCAGTAAAGAAACCCCGGCTAACTCCGTGCCAGCAGCCGCGGTAATACGGAGGG
GGTTAGCGTTGTTCGGAATTACTGGGCGTAAAGCGCACGTAGGCGGATATTTAAGTTAGAGGTGAAATCCCAGGGCTCAA
CCCTGGAACTGCCTTTAATACTGGGTGTCTTGAGTTCGAGAGAGGTGAGTGGAATTCCGAGTGTAGAGGTGAAATTCGTA
GATATTCGGAGGAACACCAGTGGCGAAGGCGGCTCACTGGCTCGATACTGACGCTGAGGTGCGAAAGCGTGGGGAGCAAA
>16SV_1322
TCGAGGATCTTCGGCAATGGGGGCAACCCTGACCGAGCGACGCCGCGTGTGCGATGAAGGCCTTCGGGTTGTAAAGCACT
GTCGAGGGGGAGAAAGGGAAACTTGATCTATCCCTGGAGGAAGCACGGGCTAAGTTCGTGCCAGCAGCCGCGGTAAGACG
AACCGTGCGAACGTTGTTCGGAATCATTGGGCTTAAAGGGCGCGTAGGCGGGCTTACAAGTCCGGGTTGAAATACTTCAG
CTTAACTGGAGAACTGGCCTGGATACTGTAGGTCTCGAGGAAGGTAGGGGCATCTGGAACTGATGGTGGAGCGGTGAAAT
GCGTTGATATCATCAGGAACTCCGGTGGCGAAGGCGAGGTGCTGGACCTTTTCTGACGCTGAGGCGCGAAAGCCAGGGGA
>16SV_1965
TGGGGAATCTTGCACAATGGGCGAAAGCCTGATGCAGCCATGCCGCGTGAATGATGAAGGCCTTAGGGTTGTAAAATTCT
TTCGTCAGGGATGATAATGACCGTACCTGAAGAAGAAGCCCCGGCTAACTTCGTGCCAGCAGCCGCGGTAATACGAAGGG
GGCTAGCGTTGTTCGGAATTACTGGGCGTAAAGCGCACGTAGGCGGACTTTTAAGTCAGGTGTGAAATCCCGGGGCTCAA
CCTCGGAACTGCATTTGAAACTGGAAGTCTTGAGACCAGGAGAGGTTAGCGGAATACCGAGTGTAGAGGTGAAATTCGTA
GATATTCGGTGGAACACCAGTGGCGAAGGCGGCTAACTGGACTGGTACTGACGCTGAGGTGCGAAAGTGTGGGGAGCAAA
>16SV_2433
TGAGGAATATTGGTCAATGGACGCAAGTCTGAACCAGCCATGCCGCGTGCAGGATGACGGTCCTATGGATTGTAAACTGC
TTTTGTACGAGAAGAAACACTCCTTCGTGAAGGAGCTTGACGGTATCGTAAGAATAAGGATCGGCTAACTCCGTGCCAGC
AGCCGCGGTAATACGGAGGATCCAAGCGTTATCCGGAATCATTGGGTTTAAAGGGTCCGTAGGCGGCCTATCAAGTCAGT
GGTGAAATCTCCCCGCTCAACGGGGAAACGGCCATTGATACTAGTAGGCTTGAATTATTAGGAAGTAACTAGAATATGTA
GTGTAGCGGTGAAATGCTTAGATATTACATGGAATACCAATTGCGAAGGCAGGTTACTACTAATGGATTGACGCTGATGG
>16SV_2497
TGAAGAATTTTTCGCAATGGGCGGAAGCCTGACGAAGCAATGCCGCGTGAAGGAAGACGGTCCAAGGATTGTAAACTTCT
TTTCTTACAGAAGATAATGACGGTATGTGAGGAATAAGCACTGGCTAACTATGTGCCAGCAGTCGCGGTAATACATTGGG
TGCAAGCGTTATCCGGAATGATTGGGCGTAAAGGGTTCGTAGGTGGTTTAGAAAGTCTATTGTCAAAGACTAAGGCTTAA
CCTTAGGCCGGCAATGGAAACTTCTAATCTTGAGAATGGTAGAGGTAAAGGGAATTACCGGTGTAGCGGTGAAATGCGCA
GATATCGGTAAGAACACCAACGGCGAAAGCACTTTACTGGACCAGAAACTGACACTAAGTGAACGAAAGCCAGAGTAGCG
>16SV_2113
TGAGGAATATTGCGCAATGGGGGAAACCCTGACGCAGCGACGCCGCGTGGATGATGAAGGCCTTCGGGTCGTAAAATCCT
GTCAGATGGAAAGAAGTGTATAGATGTTAATACCATCTATATTTGACGGTACCATCAAAGGAAGCACCGGCTAACTCCGT
GCCAGCAGCCGCGGTAATACGGAGGGTGCAAGCGTTGTTCGGAATTACTGGGCGTAAAGCGCGCGTAGGCGGTTTTATAA
GTCAGATGTGAAAGTCCACGGCTCAACCATGGAAGTGCATTTGAAACTGTATTACTTGAGTACTGGAGGGGGTGGTGGAA
TTCCCGGTGTAGAGGTGAAATTCGTAGATATCGGGAGGAATACCGGTGGCGAAGGCGACCACCTGGCCAGATACTGACGC
>16SV_956
TCGAGAATCATGCACAATGGACGAAAGTCTGATGCTGCAACGCCGCGTGGAGGATGAAGGCCCTAGGGTCGTAAACTCCT
GTCATCAAAGAGTATGGGGGTGCTGGTTAATAATTAGTGCTCTTGATAGTATTTGAAGAGGAAGGGACGGCTAACTTCGT
GCCAGCAGCCGCGGTAATACGAAGGTCCCGAGCGTTATTCGGAATCACTGGGCGTAAAGAGTATGTAGGCGGCGTGGAAA
GTCAGGTGTGAAAGCCCGAGGCTCAACCTCGGAACTGCACCCGATACTCCCACGCTAGAGTAATGGAGGGGAGTCTGGAA
TTCACGGTGTAGCAGTGAAATGCGTGGATATCGTGAGGAACACTAGTGGCGAAGGCGAGACTCTGGACATTTACTGACGC
>16SV_2263
TGGGGAATATTGGACAATGGGCGAAAGCCTGATCCAGCAATGCCGCGTGAGTGATGAAGGCCTTAGGGTTGTAAAGCTCT
TTTACTGGGGATGATAATGACAGTACCCAGAGAATAAGCTCCGGCTAACTCCGTGCCAGCAGCCGCGGTAATACGGAGGG
AGCTAGCGTTGTTCGGAATTACTGGGCGTAAAGCGCGCGTAGGCGGCTTATCAAGTCAGGGGTGAAATCCCGGGGCTCAA
CCCCGGAACTGCCTCTGAAACTGGTAGACTAGAATACTGGAGAGGCGAGTGGAATTCCGAGTGTAGAGGTGAAATTCGTA
GATATTCGGAAGAACACCAGTGGCGAAGGCGACTCGCTGGACAGTTATTGACGCTGAGGTGCGAAAGCGTGGGGAGCAAA
>16SV_2577
TCGAGAATCTTCGGCAATGGGCGCAAGCCTGACCGAGCGACGCCGCGTGGAGGATGAAGGCCTTCGGGTTGTAAACTCCT
GTCGAGGGGGAACAAGGGCCGGTGCAGAGCCGGTCTTGAGTGATCCCTGGAGGAAGCACGGGCTAAGTTCGTGCCAGCAG
CCGCGGTAAGACGAACCGTGCTAACGTTATTCGGAATCACTGGGCTTAAAGCGCGTGTAGGCGGCCCGACGCGTCCGTCG
CTGAAAGCCCCCGGCTCAACCGGGGAAGTGGCGTGGATACGGTCAGGCTGGAGGGGGGTAGGGGGATCGGGAACTTCCGG
TGGAGCGGTGAAATGCGTTGAGATCGGAAGGAACGCCCGTGGCGAAAGCGCGGTCCTGGACCCCACCTGACGCTGAGACG
>16SV_2522
TAAGGAATATTGGGCAATGGACGCAAGTCTGACCCAGCCATCCCGCGTGCAGGATGAAGGCGCTTCGCGTCGTAAACTGC
TTTTGTGTAAGATGAAACACCTGGATTTATCTGGGCTTGACGTTATTACAAGAATAAGCACCGGCTAACTCCGTGCCAGC
AGCCGCGGTAATACGGAGGGTGCAAGCGTTATCCGGAATCACTGGGTTTAAAGGGTGCGTAGGTGGACCAGTAAGTCAGA
GGTGAAAGCCCGTCGCTTAACGACGGAACTGCCTTTGATACTGTTGGTCTTGAATCAGGTTGAGGTATGCGGAATGTGGC
ATGTAGCGGTGAAATGCGTAGATATGCCATAGAACACCGATTGCGAAGGCAGCATACTGGCCCTGTATTGACACTGAGGC
>16SV_2278
TCGAGAATCTTCCGCAATGGACGAAAGTCTGACGGAGCGACGCCGCGTGGTGGATGAAGCCCTTAGGGGCGTAAACACCT
TTTATGAAGGAGGAATTTTATTGACGTTACTTCATGAATAAGGGGCTCCCAACTCTGTGCCAGCAGGAGCGGTAATACAG
AGGCCCCAAGCATTATCCGGATTCACTGGGCGTAAAGGGTGCGTAGGCGGTGTTATTAGTCGGGTGTTAAATCCTGGGGC
TCAACCTCAGAATCGCATTCGAAACGGTAACACTAGAAGAAGTTAGAGGTGAGCAGAACTCTCGGTGTAGGGGTGAAATC
CGTTGATATCGAGGGGAATACCAAATGCGAAGGCAGCTCACTGGGACTTTCTTGACGCTGAGGCACGAAAGCATGGGTAG
>16SV_1276
TGGGGAATATTGCACAATGGGCGCAAGCCTGATGCAGCAACGCCGCGTGAGGGACGACGGCCTTCGGGTTGTAAACCTCT
TTTAGCAGGGAAGAAGCGCAAGTGACGGTACCTGCAGAAAAAGCACCGGCTAACTACGTGCCAGCAGCCGCGGTAATACG
TAGGGTGCAAGCGTTGTCCGGAATTATTGGGCGTAAAGAGCTCGTAGGCGGTTTGTCGCGTCTGCTGTGAAAACGCGAGG
CTCAACCTCGCGCCTGCAGTGGGTACGGGCAGACTAGAGTGCGGTAGGGGAGATTGGAATTCCTGGTGTAGCGGTGGAAT
GCGCAGATATCAGGAGGAACACCAATGGCGAAGGCAGATCTCTGGGCCGTAACTGACGCTGAGGAGCGAAAGCATGGGGA
>16SV_763
TAACGAATATTCCGCAATGCACGAAAGTGTGACGGAGCAATGCCGCGTGCGGGATGAAGCGTCTACGACGTGTAAACCGC
TGTCAGGAGATAGTAATACTGAACATCTCCAAAGGAAGGGGCGACTAACTCTGTGCCAGCAGTCGCGGTAATACAGAGGC
CCCAAGCGTTAATCGGAATTACTGGGCTTAAAGGGTGCGTAGGCGGACCCGTAAGTGTCTTGTGAAAGCCCTCGGCTCAA
CCGGGGAATTGCAGGGCATACTGCGGGTCTTGAGGGACCTAGAGGCCGGCGGAACGATAGGTGGAGCGGTGGAATGCGTA
GAGATCTATCGGAACGCCAAAGGTGAAGACAGCCGGCTGGGGGTCATCTGACGCTGAGGCACGAAAGCGTGGGGAGCAAA
>16SV_2507
TAACGAATCTTCCGCAATGGGCGCAAGCCTGACGGAGCAATACCGCGTGTGGGATGAAGCTTCTACGAAGTGTAAACCAC
TGTCAGGGTCTAGTACCAACGAACAGACCCAAAGGAAGGACCGGCTAATTTCGTGCCAGCAGCCGCGGTAATACGAAAGG
TCCAAGCGTTAATCGGAATCACTGGGCTTAAAGCGTGCGCAGGCGGACTGGTAGGCATTCTGTGAAATCCCACGGCTCAA
CCGTGGAACTGCAGGGTGAACCCCCAGTCTCGAGGCAGGTAGGGGTGAGTGGAACTATGGGTGGAGCGGTGAAATGCGTA
GATATCCATGGGAACGCCAATGGCGAAGGCAACTCACTGGGCCTGTCCTGACGCTCAGGCACGAAAGCGTGGGGAGCAAA
>16SV_435
TCGAGAATCTTCGGCAATGGGGGAAACCCTGACCGAGCGACGCCGCGTGCGGGATGAAGGCCCTCGGGTTGTAAACCGCT
GTCGTAAGGGAACAAATCTATGAGGGTACTCTCTCATAGTTGAGTGATCTTAGGAGGAAGGACGGGCTAAGTTCGTGCCA
GCAGCCGCGGTAAGACGAACCGTCCGAACGTTATTCGGTATCACTGGGCTTAAAGAGTTCGTAGGCGGCCCGACAGGTGA
GGTGTGAAATCCCTCGGCTCAACCGAGGAATTGCGCTTCAAACCGTCAGGCTTGAGGGAGATAGAGGTGAGCGGAACAGA
TGGTGGAGCGGTGAAATGCGTTGATATCATCTGGAACACCGGTGGCGAAAGCGGCTTACTGGATCTTTTCTGACGCTGAG
>16SV_1687
TGAGGAATATTGCTCAATGGGCGAAAGCCTGAAGCAGCAACGCCGCGTGGACGAAGAAGGTTTTCGGATCGTAAAGTCCT
TTTCTGTGTGACGAGAACGGACGGTAGCACAGGAATAAGTGTCGGCTAACTACGTGCCAGCAGCCGCGGTAATACGTAGG
ACGCGAGCATTATCCGGAATTACTGGGCGTAAAGAGCAAGCAGGCGGTTGTTTAAGTCAATTATGAAAGCCCCAGGCTAA
ACTTGGGGAGGCTAGTTGATACTGAACGACTAGAGTGAAGAAGAGGGATGTAGAATTCCGCGTGTAGTGGTGAAATGCGT
AGATATGCGGAGGAATACCAGAGGCGAAGGCGACATCCTGGTCTTTAACTGACGCTGAGGTGCGAAAGCATGGGTAGCGA
>16SV_2490
TGGGGAATCTTGCACAATGGGCGAAAGCCTGATGCAGCGATGCCGCGTGCGGGAAGAAGGCCCTAGGGTTGTAAACCGCT
TTCAGGAGGGAAGAAAATGACGGTACCTCCAGAAGAAGGTGCGGCCAACTACGTGCCAGCAGCCGCGGTGACACGTAGGC
ACCAAGCGTTATCCGGATTTATTGGGCGTAAAGAGCTCGTAGGCGGTTTGGTAAGTCGGGTGTGAAAACTCTGGGCTCAA
CCCAGAGAGGCCACTCGATACTGCTATGACTAGAGTACGGTAGGGGAGCGGGGAATTCCTGGTGTAGCGGTGAAATGCGC
AGATATCAGGAGGAACACCAGCGGCGAAGGCGCCGCTCTGGGCCGTAACTGACGCTGAGGAGCGAAAGCATGGGTAGCAA
>16SV_2581
TCGAGGATCTTCGGCAATGGGCGAAAGCCTGACCGAGCGATGCCGCGTGGATGATGAAGGCCTTCGGGTTGTAAAGTCCA
AAGGGGATGAGAAAAGCGTAAGTTTGATCGAATCCCAGTAAGCACGGGCTAAATTCGTGCCAGCAGCCGCGGTAATACGA
ATCGTGCGAACGTTGTTCGGAATCACTGGGCTTAAAGGGCGCGTAGGCGGCCCGGCCAGTCCGTGGTGAAATCCACCGGC
TCAACCGGTGAACTGCCTCGGAAACTGCCGGGCTCGAGGGTGAAAGGGGCGTGCGGAACGAGTGGTGGAGCGGTGAAATG
TGTTGATATCACTCGGAACTCCGGTGGCGAAGGCGGCACGCTGGGTCACTTCTGACGCTGAGGCGCGAAAGCCAGGGGAG
>16SV_2513
TCGAGAATAATTCACAATGGACGCAAGTCTGATGGTGCAACGCCGCGTGGAGGATGACGGTCTTAGGATTGTAAACTCCT
GTCATCTGGGAGAAAAACCTGGAGGTTAATAGCCTACAGGGTTGATAGTACCAGAAGAGGAAGGGACGGCTAACTTCGTG
CCAGCAGCCGCGGTAATACGAAGGTCCCGAGCGTTGTTCGGAATCACTGGGCGTAAAGGGAGCGTAGGCGGCGCGGTAAG
TCGGATGTGAAATCCCGGGGCTCAACCCCGGAACTGCATCTGATACTGCCGTGCTAGAGTAATGGAGGGGTAGCTGGAAT
TCTCGGTGTAGCAGTGAAATGCGTAGATATCGAGAGGAACACTCGTGGCGAAAGCGAGCTACTGGACATTTACTGACGCT
>16SV_2550
TCGAGAATAATTCACAATGGGCGAAAGCCTGATGGTGCAACGCCGCGTGGAGGATGACGGTCTTCGGATTGTAAACTCCT
GTCATCCGGGAGAAAGACCTGACGATTAATAGTCGGCAGGGTTGATAGTACCGGAAGAGGAAGGGACGGCTAACTTCGTG
CCAGCAGCCGCGGTAATACGAAGGTCCCGAGCGTTGTTCGGAATCACTGGGCGTAAAGGGAGCGTAGGCGGCGCGGTAAG
TCGGATGTGAAATCCCGGGGCTCAACCCCGGAACTGCATCTGATACTGCCGTGCTAGAGCAATGGAGGGGTAGCTGGAAT
TCTCGGTGTAGCAGTGAAATGCGTAGATATCGAGAGGAACACTCGTGGCGAAAGCGAGCTACTGGACATTTGCTGACGCT
>16SV_2600
TAACGAATATTCCGCAATGCGCGAAAGCGTGACGGAGCAATGCCGCGTGCAGGATGAAGCCCCTCGGGGTGTAAACTGCT
GTCAGGGTTTAGGAATCCAATGACCAGACCCAAAGGAAGGACCGGCTAACTCTGTGCCAGCAGCCGCGGTAATACAGAGG
GTCCAAGCGTTGATCGGAATCACTGGGCTTAAAGAGTTCGTAGGCGGATGGGCAAGTATCTTGTGAAATCCCACGGCTCA
ACCGTGGAATTGCTTGGTAGACTGCCCGTCTTGAGCACAACAGGGGCCATCAGAACTCTAGGTGGAGCGGTGAAATGCGT
AGATATCTAGAGGAATGCCGAAGGTGAAGACAGATGGCTGGGTTGTCGCTGACGCTCAGGAACGAAAGCATGGGTAGCGA
>16SV_653
TGGGGAATATTGCGCAATGGGCGAAAGCCTGACGCAGCCATGCCGCGTGTGTGAAGAAGGCCTTCGGGTTGTAAAGCACT
TTCACTTGGGAAGAAAGGCTAGGGGCTAATACCTTTTAGCTGTGACATTACCTTGAGAAGAAGCACCGGCTAACTCCGTG
CCAGCAGCCGCGGTAATACGGAGGGTGCAAGCGTTAATCGGAATTACTGGGCGTAAAGCGCGCGTAGGCGGTTGGTTAAG
TCAGCTGTGAAAGCCCTGGGCTCAACCTGGGAACTGCAGTTGATACTGGCTGACTAGAGTACGAGAGAGGGAGGTAGAAT
TCCACGTGTAGCGGTGAAATGCGTAGATATGTGGAGGAATACCGGTGGCGAAGGCGACCTCCTGGCTCGATACTGACGCT
>16SV_2596
TCGAGAATCTTCCGCAATGGGCGAAAGCCTGACGGAGCGACGCCGCGTGCGGGATGAAGGCCTTCGGGTTGTAAACCGCT
GTCGAAGGGGAGCAAATTTGAGCGATCCTTGGAGGAAGCACAGGCTAAATTCGTGCCAGCAGCCGCGGTAATACGAATTG
TGCGAACGTTATTCGGAATCACTGGGCTTAAAGGGTGCGTAGGCGGTCAAGAAGGTCTGATGTGAAATCCCACGGCTCAA
CCGTGGAACTGCGTTGGAAACCCCTTGACTGGAGTAGGACAGAGGTGAGCGGAACAGATGGTGGAGCGGTGAAATGCGTT
GATATCATCTGGAACACCGGTGGCGAAAGCGGCTCACTGGGTCCTAACTGACGCTGAGGCACGAAAGCCAGGGGAGCAAA
>16SV_9
TGGGGAATTTTCCGCAATGGGCGAAAGCCTGACGGAGCAAGACCGCGTGGGGGATGAAGGCTCTTGGGTTGTAAACCCCT
TTTCTCAGGGAAGAAGAACTGACGGTACCTGAGGAATAAGCATCGGCTAACTCCGTGCCAGCAGCCGCGGTAAGACGGAG
GATGCAAGCGTTATCCGGAATTATTGGGCGTAAAGCGTTCGTAGGTGGCTGTTCAAGTCTGCCGTTAAAGACCGGGGCTT
AACTCCGGAAAAACTGTGGAAACTGAACAGCTAGAGTATGGTAGGGGTAAGGGGAATTCCTGGTGTAGCGGTGAAATGCG
TAGATATCAGGAAGAACACCGGTGGCGAAGGCGCCTTACTGGGCCATAACTGACACTGAGGGACGAAAGCTAGGGGAGCG
>16SV_1186
TTTCGAATCATTCACAATGGGCGAAAGCCTGATGGTGCGACGCCGCGTGAGGGATGAAGGTCTTCGGATTGTAAACCTCT
GTCACTAGGGAAGAAAAGCTATGACCTAACACGTCATGGTCTGACTTAACCTGGAGAGGAAGCAGTGGCTAACTCTGTGC
CAGCAGCCGCGGTAATACAGAGACTGCAAGCGTTATTCGGATTCACTGGGCGTAAAGGGTGCGCAGGCGGCCAGGTGTGT
CAGGTGTGAAATCCCGGGGCTCAACCCCGGAACTGCGCCTGAAACTACTTGGCTAGAGCATTGGAGAGGGAAGTGGAATT
CACGGTGTAGCAGTGAAATGCGTAGATATCGTGAGGAACACCAGAGGCGAAGGCGACTTCCTGGACAATTGCTGACGCTC
>16SV_2183
TAACGAATATTCCGCAATGCGCGAAAGCGTGACGGAGCAATGCCGCGTGCAGGATGAAGCATCTAGGTGTGTAAACTGCT
GTCAGGGACTAGGAATTTTGACCAATCCCAGAGGAAGAACCGGCTAACTCGGTGCCAGCAGCCGCGGTAATACCGAGGGT
TCAAGCGTTAATCGGAATCACTGGGCTTAAAGGGTGCGCAGGCGGACAATCAAGTATCTTGTGAAATCCCACCGCTCAAC
GGTGGAATTGCTCGATAGACTGATTGTCTTGATCTCGACAGGGGCCGTCGGAACTGTAGGTGGAGCGGTGAAATGCGTAG
ATATCTACAGGAACGCCAAAGGCGAAGGCAGACGGCTGGGTCGACGATGACGCTCAGGCACGAAAGCGTGGGTAGCGAAC
>16SV_1141
TCGCGAATCTTTCGCAATGGACGCAAGTCTGACGAAGCCACGCCGTGTGCATGATGAAGGCCCTTTGGGTTGTAAAGTGC
TGTCAGGAGAGAGGAACCGTTGTGCATGAATAGTGTACGATCTGACTGCTCTCCAAAGGAAGCCCCGGCTAAACATGTGC
CAGCAGCCGCGGTAATACATGTGGGGCAAGCGTTGTTCGGAATTACTGGGCATAAAGGGTGCGTAGGCGGCGCTCTACGT
CTGTGGTGAAAGTCTTCGGCCCAACCGGAGAATAGCCGCGGATACGGGAGTGCTTGAGTGTGTAAGGGGTAGGGGGAACG
AGCAGTGTAGCGGTGAAATGCGTAGATATTGCTCGGAAGGCCAGCGCCGAAGGGGCCCTACTGGTACACAACTGACGCTG
>16SV_2601
TGGGGAATATTGGACAATGGGCGCAAGCCTGATCCAGCCATGCCGCGTGTGTGAAGAAGGCCTTCGGGTTGTAAAGCACT
TTTGTTGGGGAAGAAAAGACCGGGGTTAATAACTTCGGTTTCTGACGGTACCCAAAGAATAAGCACCGGCTAACTTCGTG
CCAGCAGCCGCGGTAATACGAAGGGTGCAAGCGTTACTCGGAATTACTGGGCGTAAAGCGTGCGTAGGCGGTTTGTTAAG
TCTGTCGTGAAAGCCCCGGGCTCAACCTGGGAATGGCGGTGGATACTGGCAGGCTAGAGTACGGTAGAGGATGGTGGAAT
TCCCGGTGTAGCAGTGAAATGCGTAGAGATCGGGAGGAACATCTATGGCGAAGGCAGCCATCTGGACCAGTACTGACGCT
>16SV_2599
TGGGGAATTTTGGACAATGGGCGCAAGCCTGATCCAGCAATGCCGCGTGGGTGAAGAAGGCCTTCGGGTTGTAAATCCCT
GTCGGCTGGGAAAAATTCTTTCATATAACTTATGGAAGTTGATGGTACCAGCAAAGGAAGAGGCGGCTAACTCTGTGCCA
GCAGCCGCGGTAATACAGAGGCCTCAAGCGTTGTTCGGAATCACTGGGCGTAAAGCGGGTGTAGGCGGTCATGCAAGTCA
GATGTGAAATCCCTGGGCTTAACCCAGGACGTGCGTCTGATACTGTGTGACTCGAGTGCGGTAGAGGAGAGTGGAATTCC
TAGTGTAGGGGTGAAATCCGTAGATATTAGGAGGAATACCAATGGCGAAGGCAGCTCTCTGGTCCGTAACTGACGCTCAG
>16SV_2470
TCGAGAATCTTCGGCAATGGGCGCAAGCCTGACCGAGCGATGCCGCGTGCGGGATGAAGGCCTTCGGGTTGTAAACCGCT
GTCAGTTGGGAGGAAATCCCTTGGGGCTATCCCCTTGGGTTGACCTATCTTCAGAGGAAGGACGGGCTAAGTTCGTGCCA
GCAGCCGCGGTAATACGAACCGTCCAAACGTTATTCGGAATTATTGGGCTTAAAGGGTACGTAGGCGGCAATGTAGGTGG
GGTGTGAAATCCCTCGGCTCAACCGAGGAATTGCGCCCCAAACCACACTGCTTGAGGGAGACAGAGGTAAGCGGAACTGA
TGGTGGAGCGGTGAAATGCGTTGATATCATCAGGAACACCAGTGGCGAAAGCGGCTTACTGGGTCTCTTCTGACGCTGAG
>16SV_2665
TGGGGAATATTGGACAATGGGGGCAACCCTGATCCAGCCATGCCGCGTGTGTGAAGAAGGCCCTCGGGTTGTAAAGCACT
TTCAGCGAGGAAGAACGCCTGTCGGTTAATACCCGGTAGGAAAGACATCACTCGCAGAAGAAGCACCGGCTAACTCCGTG
CCAGCAGCCGCGGTAATACGGAGGGTGCAAGCGTTAATCGGAATTACTGGGCGTAAAGCGCGCGTAGGTGGCTTGATAAG
CCGGTTGTGAAAGCCCCGGGCTCAACCTGGGAACGGCATCCGGAACTGTCAGGCTAGAGTACAGGAGAGGAAGGTAGAAT
TCCCGGTGTAGCGGTGAAATGCGTAGAGATCGGGAGGAATACCAGTGGCGAAGGCGGCCTTCTGGACTGATACTGACACT
>16SV_2802
TGAGGAATCTTGCGCAATGGACGAAAGTCTGACGCAGCCACGCCGCGTGCAGGAAGACACCCCTCAGGGGCGTAAACTGC
TTTTATACGGGAAGAACACCCTCCTCGGGAGGGTCTGACGGTACCGTACGAATAAGGACCGGCTAACTCCGTGCCAGCAG
CCGCGGTAATACGGAGGGTCCAAGCGTTGTCCGGAATCACTGGGTGTAAAGGGTGTGTAGGCGGGCCTACAAGTCAGAGG
TGAAAGCCCCCGGCCTAACCGGGGAACTGCCTTTGAGACTGTAGGTCTTGAGTCCTGGAGGGGTCACTAGAATTCGTGGT
GTAGCGGTGAAATGCGTAGATATCACGAGGAATACCAGAGGCGAAGGCGGGTGACTGGACAGGTACTGACGCTGAGGCAC
>16SV_2722
TAGGGAATATTGGGCAATGGACGAGAGTCTGACCCAGCCATGCCGCGTGCAGGAAGACGGCGTTCTGCGTTGTAAACTGC
TTTTATCTGGGAAGAAAAAGTCCATGCGTGGAAAATTGCCGGTACCAGATGAATAAGCACCGGCTAACTCCGTGCCAGCA
GCCGCGGTAATACGGAGGGTGCAAGCGTTGTCCGGATTTATTGGGTTTAAAGGGTGCGTAGGCGGCTGTTTAAGTCAGCG
GTGAAAGTTTTGGGCTCAACCCAGAAATTGCCATTGATACTGGACAGCTTGAGTATTGGAGGGGTACATGGAATTGATGG
TGTAGCGGTGAAATGCATAGATACCATCAGGAACACCGATAGCGAAGGCATTGTACTGGCCAATAACTGACGCTGATGCA
>16SV_2755
TGGGGAATCTTAGACAATGGGGGAAACCCTGATCTAGCCATGCCGCGTGAGTGATGAAGGCCTTAGGGTCGTAAAGCTCT
TTCGCCAGAGATGATAATGACAGTATCTGGTAAAGAAACCCCGGCTAACTCCGTGCCAGCAGCCGCGGTAATACGGAGGG
GGTTAGCGTTGTTCGGAATTACTGGGCGTAAAGCGCACGTAGGCGGATTAGAAAGTTGGGGGTGAAATCCCAGGGCTCAA
CCCTGGAACTGCCTCCAAAACTTCTAGTCTAGAGTTCGAGAGAGGTGAGTGGAATTCCGAGTGTAGAGGTGAAATTCGTA
GATATTCGGAGGAACACCAGTGGCGAAGGCGGCTCACTGGCTCGATACTGACGCTGAGGTGCGAAAGCGTGGGGAGCAAA
>16SV_2091
TGAGGAATATTGCACAATGGGGGAAACCCTGATGCAGCAACGCCGCGTGAAGGATGAAGGCTTTCGAGTTGTAAACTTCT
TTTCTGGGGGAAGAGGAAGGACGGTACCCCAGGAATAAGACACGGCTAACTACGTGCCAGCAGCCGCGGTAATACGTAGG
TGTCGAGCGTTATCCGGAATTACTGGGCGTAAAGGGCACGCAGGCGGCTGCTCAAGTTCGGCGTGAAAGCTCCCGGCTTA
ACTGGGAGAGGCCGTTGAAAACTGAGTAGCTTGAGGCAATGAGAGGGATGCGGAATTCCCGGTGTAGTGGTGGAATGCGT
AGATATCGGGAAGAACACCAGTGGCGAAAGCGGCATCCTGGCATTGAACTGACGCTGAGGTGCGAAAGCGTGGGTAGCGA
>16SV_1667
TGGGGAATTTTCCGCAATGGGCGAGAGCCTGACGGAGCAACGCCGCGTGAGGGAGGAAGGCCTGTGGGTTGTAAACCTCT
TTTCTCAGGGAAGAAGTTCTGACGGTACCTGAGGAATCAGCATCGGCTAACTCCGTGCCAGCAGCCGCGGTAAGACGGAG
GATGCAAGCGTTATCCGGAATTATTGGGCGTAAAGCGTCCGTAGGTGGTTTTAAAAGTCTGTTGTTAAAGCCCACAGCTC
AACTGTGGATCGGCAATGGAAACTGTAAGACTTGAGTGTGGTAGGGGTAGAGGGAATTCCTAGTGTAGCGGTGAAATGCG
TAGATATTAGGAAGAACACCAGTGGCGAAGGCGCTCTACTGGGCCATAACTGACACTGATGGACGAAAGCTAGGGGAGCG
>16SV_1312
TAGGGAATATTGGTCAATGGGCGAGAGCCTGAACCAGCCATGCCGCGTGTAGGATGACGGCCTTCTGGGTTGTAAACTAC
TTTTCTACAGGAAGAAAAAGCTTATGCGTAAGCAATTGACGGTACTGTAGGAATAAGCACCGGCTAACTCCGTGCCAGCA
GCCGCGGTAATACGGAGGGTGCAAGCGTTGTCCGGATTTATTGGGTTTAAAGGGTGCGTAGGCGGCCAATTAAGTCAGTG
GTGAAATCCTTCCGCTTAACGGGAGAACTGCCATTGAAACTGGTTGGCTTGAGTACGGTTGAAGTAGGCGGAATTTATGG
TGTAGCGGTGAAATGCATAGATACCATAAAGAACACCGATAGCGTAGGCAGCTTACTAAGCCGTAACTGACGCTGAGGCA
>16SV_2701
TGGGGAATCTTAGACAATGGGCGCAAGCCTGATCTAGCCATGCCGCGTGTGTGATGAAGGTCTTAGGATCGTAAAGCACT
TTCGCTGGGGAAGATAATGACTGTACCCAGTAAAGAAGTCCCGGCTAACTCCGTGCCAGCAGCCGCGGTAATACGGAGGG
GACTAGCGTTGTTCGGAATTACTGGGCGTAAAGCGTACGTAGGCGGATCAGAAAGTTAGGGGTGAAATCCCGAGGCTCAA
CCTCGGAACTGCCTCTAAAACTGCTGGTCTTGAGTTCGAGAGAGGTGAGTGGAATTCCAAGTGTAGAGGTGAAATTCGTA
GATATTTGGAGGAACACCAGTGGCGAAGGCGGCTCACTGGCTCGATACTGACGCTGAGGTACGAAAGTGTGGGGAGCAAA
>16SV_2745
TCGAGAATAATTCACAATGGACGCAAGTCTGATGGTGCAACGCCGCGTGGAGGATGACGGTCTTAGGATTGTAAACTCCT
GTCATCTGGGAGAAAAACCTGACGATTAATAGTCGGCAGGGTTGATAGTACCAGAAGAGGAAGGGACGGCTAACTTCGTG
CCAGCAGCCGCGGTAATACGAAGGTCCCGAGCGTTATTCGGAATCACTGGGCGTAAAGGGAGCGTAGGCGGCGCGGTAAG
TCGGATGTGAAATCCCGGGGCTCAACCCCGGAACTGCATCTGATACTGCCGTGCTAGAGTAATGGAGGGGTAGCTGGAAT
TATCGGTGTAGCAGTGAAATGCGTAGATATCGATAGGAACACTCGTGGCGAAAGCGAGCTACTGGACATTTACTGACGCT
>16SV_2573
TCGAGAATCATTCACAATGGGGGAAACCCTGATGGTGCGACGCCGCGTGAAGGATGAAGGTCTTCGGATTGTAAACTTCT
GTCATTTGAGAACAATTGTCGGGGTAGTAACTGACCCTGGCTTGATAGTATCAGAAGAGGAAGAGACGGCTAACTCTGTG
CCAGCAGCCGCGGTAATACAGGGGTCTCAAGCGTTGTTCGGATTCATTGGGCGTAAAGGGTGCGTAGGCGGCGCTGTAAG
TCGGATGTGAAATCCCGGGGCTCAACCTCGGAACTGCATTCGATACTGCAGTGCTAGAGGACTGGAGAGGAGATTGGAAT
TCATGGTGTAGCAGTGAAATGCGTAGATATCATGAGGAAGACCAGTGGCGAAGGCGGATCTCTGGACAGTTCCTGACGCT
>16SV_1444
TAGGGAATATTGCGCAATGGGGGAAACCCTGACGCAGCGACGCCGCGTGAGTGATGAAGGCCTTCGGGTCGTAAAGCTCT
GTCGTAAGGGAATAAAAAAATGAAGGTACCTTACAAGAAAGGACCGGCTAACTTCGTGCCAGCAGCCGCGGTAATACGAG
GGGTCCTAGCGTTGCTCGGAATCATTGGGCGTAAAGCGGGTGTAGGCGGACAACCAAGTCAGATGTGAAAGCCCCGGGCT
CAACCCGGGAAGTGCATTTGAAACTGGTTATCTTGAGTGCAGTAGAGGAAGGTGGAATTCCAAGTGTAGTGGTGAAATAC
GTAGATATTTGGAGGAACATCGGTGGCGAAGGCGACCTTCTGGACTGTTACTGACGCTGAGACCCGAAAGCGTGGGGATC
>16SV_2732
TGAGGAATCTTGCACAATGGGCGAAAGCCTGATGCAGCGACGCCGCGTGAGGGACGAAGGCCTTCGGGTTGTAAACCTCT
GTCAGTAGGGAAGAAGATTGACGGTACCTACTGAGGAAGCTTCGGCTAACTACGTGCCAGCAGCCGCGGTAAGACGTAGG
AAGCAAGCGTTGCCCGGAATTACTGGGCGTAAAGAGCTCGTAGGCGGGGGCGTGCGTCCGAGAGGAAATCTCAAGGCTCA
ACCTTGGGGCTGTCTCGGATACGGCGCTTCTTGAGGGTGTGAGAGGAAAGTGGAATTCCCGGTGTAGCGGTGAAATGCGT
AGATATCGGGAGGAACACCAGTGGCGAAGGCGACTTTCTGGCACATTCCTGACGCTGAGGAGCGAAAGCGTGGGTAGCGA
>16SV_2714
TGGGGAATCTTAGACAATGGGGGCAACCCTGATCTAGCCATGCCGCGTGATCGATGAAGGCCTTAGGGTTGTAAAGATCT
TTCAGGTGGGAAGATAATGACTGTACCACCAGAAGAAGCCCCGGCTAACTCCGTGCCAGCAGCCGCGGTAATACGGAGGG
GGCTAGCGTTATTCGGAATTACTGGGCGTAAAGCGCACGTAGGCGGATCGGAAAGTTGGAGGTGAAATCCCAGGGCTCAA
CCTTGGAACTGCCTTCAAAACTCCCGGTCTTGAGTTCGAGAGAGGTAAGTGGAATTCCGAGTGTAGAGGTGAAATTCGTA
GATATTCGGAGGAACACCAGTGGCGAAGGCGGCTTACTGGCTCGATACTGACGCTGAGGTGCGAAAGCGTGGGGAGCAAA
>16SV_2692
TCGAGAATAATTCACAATGGGGGCAACCCTGATGGTGCAACGCCGCGTGGAGGATGACGGTCTTCGGATTGTAAACTCCT
GTCATCCGGGAGTAAGGCATGGTTGTTAACAGCAAACATGATTGATAGTACCGGAAGAGGAAGGGACGGCTAACTTCGTG
CCAGCAGCCGCGGTAATACGAAGGTCCCGAGCGTTGTTCGGAATCACTGGGCGTAAAGGGAGCGTAGGCGGCGCGGTAAG
TCAGATGTGAAATCCCGGGGCTCAACCCCGGAACTGCATCCGATACTGCCGTGCTAGAGCGATGGAGAGGTAGCTGGAAT
TCACGGTGTAGCAGTGAAATGCGTGGATATCGTGAGGAACACTCGTGGCGAAAGCGAGCTACTGGACATCTGCTGACGCT
>16SV_2706
TGGGGAATCTTGCACAATGGGCGCAAGCCTGATGCAGCAACGCCGCGTGCGGGAAGAAGGCCCTAGGGTTGTAAACCGCT
TTCAGTAGGGAAGAAAATGACGGTACCTACAGAAGAAGGTGCGGCCAACTACGTGCCAGCAGCCGCGGTGACACGTAGGC
ACCAAGCGTTATCCGGATTTATTGGGCGTAAAGAGCTCGTAGGCGGTTCAGTCAGTCGGGTGTGAAAACTTGAGGCTTAA
CCTCAAGAGGCCACCCGATACTACTGTGACTAGAGTGCGGTAGGGGAGCGGGGAATTCCTGGTGTAGCGGTGAAATGCGC
AGATATCAGGAGGAACACCAGTGGCGAAGGCGCCGCTCTGGGCCGTAACTGACGCTGAGGAGCGAAAGCATGGGTAGCAA
>16SV_1484
TCGAGAATCTTTGGCAATGGGCGAAAGCCTGACCAAGCGATGCCGCGTGCGGGATGAAGGCCTTCGGGTTGTAAACCGCT
GTCAGAGGGGATGAAACCTTCGGGTTGACAGAGCCTCAGAGGAAGCACGGGCTAAGTACGTGCCAGCAGCCGCGGTAACA
CGTACTGTGCGAACGTTATTCGGAATCACTGGGCTTAAAGGGTGCGTAGGCGGCCTATCAAGTCAGGTGTGAAATCCCAC
GGCTCAACCGTGGAACTGCGCTTGAAACTGATAGGCTTGAGTAGAACAGGGGTGTGTGGAACTTCTAGTGGAGCGGTGAA
ATGTGTTGATATTAGAAGGAACACCGGTGGCGAAAGCGACACACTGGGTTCTCACTGACGCTGAGGCACGAAAGCCAGGG
>16SV_2175
TGGGGAATATTGGACAATGGGCGAAAGCCTGATCCAGCAATGCCGCGTGAGTGAAGAAGGCCTTCGGGTTGTAAAGCTCT
TTTACCCGGGATGATAATGACCGTACCGGGAGAATAAGCCCCGGCTAACTCCGTGCCAGCAGCCGCGGTAATACGGAGGG
GGCTAGCGTTGTTCGGAATCACTGGGCGTAAAGCGTACGTAGGCGGCTATTCAAGTCAGAGGTGAAAGCCTGGAGCTCAA
CTCCAGAACTGCCTTTGAAACTAGGTAGCTTGAACACGGGAGAGGTGAGTGGAATTCCGAGTGTAGAGGTGAAATTCGTA
GATATTCGGAAGAACACCAGTGGCGAAGGCGGCTCACTGGACCGTTGTTGACGCTGAGGTACGAAAGCGTGGGGAGCAAA
>16SV_2699
TAACGAATATTCCGCAATGCGCGAAAGCGTGACGGAGCAATGCCGCGTGCAGGATGAAGCCCCTCGGGGTGTAAACTGCT
GTCAGGGTTTAGGAACACAATGACCAAACCCAAAGGAAGGACCGGCTAACTCTGTGCCAGCAGCCGCGGTAATACAGAGG
GTCCAAGCGTTGATCGGAATCACTGGGCTTAAAGGGTTCGTAGGCGGATCGGTAAGTATGTTGTGAAATCCCACGGCTCA
ACCGTGGAATTGCTTCGTAGACTGCCGATCTTGAGCGCGACAGGGGTCATCAGAACGATAGGTGGAGCGGTGAAATGCGT
AGATATCTATCGGAATGCCAAAGGTGAAGACAGATGACTGGGTCGCCGCTGACGCTCAGGAACGAAAGCATGGGTAGCGA
>16SV_1305
TAACGAATATTCCACAATGGGCGAAAGCCTGATGGAGCAATGCCGCGTGCAGGATGAAGCCCCTCGGGGTGTAAACTGCT
GTCAGGGTTTAGGAAACAAATGACCATACCCAAAGGAAGAGGCGGCTAACTCTGTGCCAGCAGCCGCGGTAATACAGAGG
CCTCGAGCGTTGCGCGGAATCACTGGGCTTAAAGGGTGCGTAGGCGGATATACAAGTGCCTTGTGAAATCCCCGGGCTCA
ACCCGGGAACTGCTTGGTAGACTGTATGTCTTGAGGTCGGTAGGGGTTGCTGGAACAGTTGGTGGAGCGGTGAAATGCGT
AGATATCAACTGGAACGCCAAAGGCGAAGGCAAGCAACTGGGCCGATTCTGACGCTGAGGCACGAAAGCGTGGGGAGCAA
>16SV_2733
TGGGGAATTTTGGACAATGGGCGAAAGCCTGATCCAGCAATGCCGCGTGCAGGAAGAAGGCCTTCGGGTTGTAAACTGCT
TTTGTACGGAACGAAACGGTCTGGGTTAATACCCTGGGCTAATGACGGTACCGTAAGAATAAGCACCGGCTAACTACGTG
CCAGCAGCCGCGGTAATACGTAGGGTGCGAGCGTTAATCGGAATTACTGGGCGTAAAGCGTGCGCAGGCGGTTTTATAAG
ACAGTCGTGAAATCCCCGGGCTCAACCTGGGAATTGCGATTGTGACTGTAAGGCTAGAGTGCGGCAGAGGGGGATGGAAT
TCCGCGTGTAGCAGTGAAATGCGTAGATATGCGGAGGAACACCGATGGCGAAGGCAATCCCCTGGGCCTGCACTGACGCT
>16SV_1042
TAAGGAATATTGGACAATGGGCGAGAGCCTGATCCAGCCATCCTGCGTGAAGGATGAATGCCCTCTGGGTTGTAAACTTC
TTTTCTGAGAGAAGAAACCACTTCTTGCGAGAGGTGTTGACGGTATCTCAGGAATAAGCACCGGCTAACTCCGTGCCAGC
AGCCGCGGTAATACGGAGGGTGCAAGCGTTATCCGGAATCACTGGGTTTAAAGGGTGCGTAGGCGGCCTGATAAGTCAGG
GGTGAAAGGTGCCGGCTCAACCGGCGAATTGCCTTTGATACTGTTAGGCTTGAATTGAGTTGAGGTTAGCGGAATGTGAC
ATGTAGCGGTGAAATGCATAGATATGTCATAGAACACCAATTGCGTAGGCAGCTAACTAGACTTGTATTGACGCTGAGGC
>16SV_1589
TCGAGAATCTTCGGCAATGGGCGCAAGCCTGACCGAGCGATGCCGCGTGCGGGATGAAGGCCTTCGGGTTGTAAACCGCT
GTCAGTTGGGAGGAAATGCTAGGGGGTACTCCCCTTAGCTTGACCAATCAGCAGAGGAAGGACGGGCTAAGTACGTGCCA
GCAGCCGCGGTAATACGTACCGTCCAAACGTTATTCGGTATCACTGGGCTTAAAGCGTTCGTAGGCGGCTAAGAAGGTGG
GGTGTGAAAGCCCGCGGCTCAACCGCGGAACTGCGCTCCAAACCACTTGGCTCGAGGAAGACAGGGGTGATGGGAACTTA
TGGTGGAGCGGTGAAATGCGTTGATATCATAGGGAACACCGGTGGCGAAAGCGCATCACTGGGTCTTTTCTGACGCTGAG
>16SV_2867
TCGAGAATAATTCACAATGGACGAAAGTCTGATGGTGCAACGCCGCGTGGAGGATGACGGTCTTCGGATTGTAAACTCCT
GTCATCTGGGAGAAAGACCTGGGGGTTAATAGCTCACAGGGTTGATAGTACCAGAAGAGGAAGGGACGGCTAACTTCGTG
CCAGCAGCCGCGGTAATACGAAGGTCCCGAGCGTTGTTCGGAATCACTGGGCGTAAAGGGAGCGTAGGCGGCGCGGTAAG
TCGGATGTGAAATCCCGGGGCTCAACCCCGGAACTGCATCTGATACTGCCGTGCTAGAGTAATGGAGGGGTAGCTGGAAT
TCTCGGTGTAGCAGTGAAATGCGTAGATATCGAGAGGAACACTCGTGGCGAAAGCGAGCTACTGGACATTTACTGACGCT
>16SV_2068
TTAGGAATCTTGCGCAATGGGGGAAACCCTGACGCAGCAACGCCGCGTGGGTGAAGAAGGTCTTCGGATCGTAAAGCCCT
TTCAGTAGGGAAGATAATGACGGTACCTACAAAAGAAGCACCGGCTAACTCCGTGCCAGCAGCCGCGGTGATACGGAGGG
TGCGAGCGTTACTCGGATTTACTGGGCGTAAAGGGCGCGTAGGCGGTTTGTTAAGTCTGATGTGAAAGCCCACGACTCAA
TCGTGGAAGTGCATTGGATACTGGCAAGCTAGAGTTCAGGAGGGGTGAGCGGAATTCCAGGTGTAGAGGTGAAATTCGTA
GATATCTGGAGGAACAACGGTGGCGAAGGCGGCTCACTGGACTGATACTGACGCTGAGGCGCGAAAGCGTGGGGAGCAAA
>16SV_1915
TCGAGAATCTTCGGCAATGGGCGAAAGCCTGACCGAGCAATGCCGCGTGCGGGATGAAGGCCCTCGGGTTGTAAACCGCT
GTCAGTGGGGAGCAAGTTCCATAGGGCTATCCTTATGGATTGAGCAATCCGCAGAGGAAGTACGGGCTAAGTTCGTGCCA
GCAGCCGCGGTAAGACGAACCGTACGAACGTTATTCGGAATCACTGGGCTTAAAGAGTTCGTAGGCGGCCGTGTAGGTGA
GATGTGAAATCCCTCGTCTCAACCGAGGAATTGCGTTTCAAACCACATGGCTTGAGGAAGATAGGGGTGAGCGGAACTGA
TGGTGGAGCGGTGAAATGCGTTGATATCATCAGGAACACCAGAGGCGAAGGCGGCTCACTGGGTCTTTTCTGACGCTGAG
>16SV_2616
TAAGGAATATTGGACAATGGGCGAAAGCCTGATCCAGCCATGCCGCGTGAAGGATGAAGGCGCTCTGCGTTGTAAACTTC
TTTTGGATGGGAATAATAATCAAGACTTGTCTTGACTTGAAGGTACCATCAGAATAAGCACCGGCTAACTCCGTGCCAGC
AGCCGCGGTAATACGGAGGGTGCAAGCGTTATCCGGAATCACTGGGTTTAAAGGGTGCGTAGGCGGTCCGATAAGTCAGC
TGTGAAATCGCTGGGCTCAACCCATGCAATTGCGGTCGATACTGTCAGACTTGAATGAGGCTGAGGCTAGCGGAATGCGA
CATGTAGCGGTGAAATGCTTAGATATGTCGCAGAACACCGATTGCGAAGGCAGCTAGCTGGACCTTTATTGACGCTGAGG
>16SV_2850
TGGGGAATATTGGACAATGGGCGCAAGCCTGATCCAGCCATGCCGCGTGTGTGAAGAAGGCCTTCGGGTTGTAAAGCACT
TTTGTCCGGAAAGAAAAGCTTCGGGTTAATACCCCGGGGTCCTGACGGTACCGGAAGAATAAGCACCGGCTAACTTCGTG
CCAGCAGCCGCGGTAATACGAAGGGTGCAAGCGTTACTCGGAATTACTGGGCGTAAAGCGTGCGTAGGTGGTTTGTTAAG
TCTGATGTGAAAGCCCTGGGCTCAACCTGGGAATTGCATTGGATACTGGCAGGCTAGAGTGCGGTAGAGGATGGCGGAAT
TCCCGGTGTAGCAGTGAAATGCGTAGAGATCGGGAGGAACATCTGTGGCGAAGGCGGCCATCTGGACCAGCACTGACACT
>16SV_2854
CGACGAATCTTCCGCAATGCGCGAAAGCGTGACGGAGCAATGCCGCGTGTAGGATGAAGGCGCTCTGCGTCGTAAACTAC
TGTCAGACCCTAGAACCAACGATCAGGGTCAGAGGAAGGGCCGGCTAAACTCGTGCCAGCAGCCGCGGTAATACGAGTGG
CCCAAGCGTTAATCGGAATCACTGGGCTTAAAGCGTGCGCAGGCGGACCTTCAGGCGTCCCGTGAAATGCCCCGGCTCAA
CCGGGGAATTGCTGGGCGAACCGTTGGTCTTGAGGCAGGTAGGGGGGTACAGAACTGTCGGTGGAGCGGTGAAATGCGTA
GATATCGACAGGAATGCCGAAGGCGAAGGCGGTACCCTGGGCCTGTCCTGACGCTCATGCACGAAAGCGTGGGGAGCAAA
>16SV_2862
TGGGGAATATTGCACAATGGGCGAAAGCCTGATGCAGCAACGCCGCGTGAGGGATGAAGGCCTTCGGGTTGTAAACCTCT
TTTAGCAGGGAAGAAGCGAAAGTGACGGTACCTGCAGAAAAAGCGCCGGCTAACTACGTGCCAGCAGCCGCGGTAATACG
TAGGGCGCAAGCGTTGTCCGGAATTATTGGGCGTAAAGAGCTCGTAGGCGGTTTGTTGCGTCTGCTGTGAAAATCCGAGG
CTCAACCTCGGACCTGCAGTGGGTACGGGCAAACTAGAGTGCGGTAGGGGAGATTGGAATTCCTGGTGTAGCGGTGGAAT
GCGCAGATATCAGGAGGAACACCAATGGCGAAGGCAGATCTCTGGGCCGTAACTGACGCTGAGGAGCGAAAGCGTGGGGA
>16SV_1672
TCGAGAATCATTCGCAATGGGCGAAAGCCTGACGGTGCGACGCCGCGTGGAGGATGAAGGCCCTAGGGTCGTAAACTCCT
GTCATCAGGGAGTAATGGCTTACGTAGTAACTGACGTGGGTCTTGATAGTACCTGAAGAGGAAGGGACGGCAAACTTCGT
GCCAGCAGCCGCGGTAATACGAAGGTCTCAAGCGTTGTTCGGATTTACTGGGCGTAAAGAGTCTGTAGGCGGCGGGGTAA
GTCAGATGTGAAATCCCGGGGCTCAACCCCGGAACTGCATCCGATACTGCCTTGCTAGAGTATTGGAGGGGAGTCTGGAA
TTCTCGGTGTAGCAGTGAAATGCGTAGATATCGAGAGGAACACTAGTGGCGAAGGCGAGACTCTGGACAATTACTGACGC
>16SV_1408
TGGGGAATATTGCGCAATGGGCGAAAGCCTGACGCAGCAACGCCGCGTGTGTGATGAAGGCTCTCGGGTCGTAAAGCACT
GTCAGAAGGGAAGAAATCAATGACGGTACCTTCAAAGGAAGCACCGGCTAACTCCGTGCCAGCAGCCGCGGTAATACGGA
GGGTGCAAGCGTTGTTCGGAATTATTGGGCGTAAAGCGCGCGCAGGCGGCTTCCCAAGTCCGGTGTGAAAGCCCGGGGCT
CAACCTCGGAACTGCATTGGAAACTGGGAGACTTGAGTATGTGAGGGGTTAGTGGAATTCCTGGTGTAGGGGTGAAATCC
GTAGAGATCAGGAGGAACACCAGTGGCGAAGGCGACTGACTGGAACATAACTGACGCTGAGGCGCGAAAGCGTGGGTAGC
>16SV_3070
TGGGGAATATTGGACAATGGGCGCAAGCCTGATCCAGCCATGCCGCGTGTGTGAAGAAGGCCTTCGGGTTGTAAAGCACT
TTCAGCGAGGAGGAAGGGGTGTGTGTTAATAGCACATATCTTTGACGTTACTCGCAGAAGAAGCACCGGCTAACTCCGTG
CCAGCAGCCGCGGTAATACGGAGGGTGCAAGCGTTAATCGGAATTACTGGGCGTAAAGCGCACGCAGGCGGCTTTTTAAG
TCGGATGTGAAAGCCCCGGGCTCAACCTGGGAATTGCATTCGATACTGGGAAGCTAGAGTATGTGAGAGGGGGGTAGAAT
TCCAAGTGTAGCGGTGAAATGCGTAGAGATTTGGAGGAATACCAGTGGCGAAGGCGGCCCCCTGGCACAATACTGACGCT
>16SV_3025
TAACGAATCTTCCCCAATGCGCGAAAGCGTGAGGGAGCGATGCCGCGTGCGGGACGAAGCCCTTCGGGGTGTAAACCGCT
AAAACTATCAGATAAGTTCTGAATCGGTAGCTATAAGGAGCGACTAACTCTGTGCCAGCAGTCGCGGTAATACAGAGGCT
CCAAGCGTTAGGCGGAATCACTGGGCTTAAAGCGTGCGTAGGCGGCCCCCCAAGTGCTTAGTGAAATCCCATGGCTCAAC
CATGGAACTGCTGGGCATACTGGAGGGCTTGAATCACTTAGGGGCGAGCGGAACTGACAGTGGAGCGGTGAAATGCGTAG
ATATTGTCAGGAACGCCAAGGGCGAAAGCAGCTCGCTGGGAGTGTATTGACGCTGAGGCACGAAAGCTAGGGTAGCGAAC
>16SV_2946
TCGAGAATCATTCACAATGGGGGCAACCCTGATGGTGCAACGCCGCGTGGAGGATGACGGTCCTAGGATTGTAAACTCCT
GTCATTGGGGAGTAAGACTTGGTTGTCAAGAGCCTCCAAGTTCGATAGTACCCAAAGAGGAAGGGACGGCTAACTTCGTG
CCAGCAGCCGCGGTAATACGAAGGTCCCAAGCGTTGTTCGGAATCACTGGGCGTAAAGCGTGTGTAGGCTGCGCGGAAAG
TCAAATGTGAAAGCCCGGGGCTTAACCCCGGAACTGCATTCGATACTCCCGCGCTGGAGTAATGGAGAGGTAAGTGGAAT
TCCCGGTGTAGCAGTGAAATGCGTAGATATCGGGAGGAACATCAATGGCGAAGGCAACTTACTGGACATTTACTGACGCT
>16SV_2524
TCGAGAATCTTCGGCAATGGGCGACAGCCTGACCGAGCGACGCCGCGTGGAGGACGAAGGCCTTCGGGTTGTAAACTCCT
GTCGAGGGGGAACAAGGGCGTATGAAGAATGCGTCTTGAGTGATCCCTGGAGGAAGCACGGGCTAAGTTCGTGCCAGCAG
CCGCGGTAAGACGAACCGTGCGAACGTTATTCGGAATCACTGGGCTTAAAGCGCGTGTAGGCGGATGGCCGCGTCGGTCG
CTGAAAGTCCCCGGCTCAACCGGGGAATGGGCGCCGAAACGGGCCGTCTGGAGGGGCGTAGGGGGAGCTGGAACTCACGG
TGGAGCGGTGAAATGCGTTGAGATCGTGAGGAACGCCCGCGGCGAAAGCGAGCTCCTGGACGCCTACTGACGCTGAGACG
>16SV_996
TGGGGAATTTTGGACAATGGGCGAAAGCCTGATCCAGCAATGCCGCGTGCAGGACGAAGGCCTTCGGGTTGTAAACTGCT
TTTGTACGGAACGAAAAAGTCTTTTCTAATAAAGAAGGCTCATGACGGTACCGTAAGAATAAGCACCGGCTAACTACGTG
CCAGCAGCCGCGGTAATACGTAGGGTGCGAGCGTTAATCGGAATTACTGGGCGTAAAGCGTGCGCAGGCGGTTATATAAG
ACAGATGTGAAATCCCCGGGCTCAACCTGGGACCTGCATTTGTGACTGTATAGCTAGAGTACGGTAGAGGGGGATGGAAT
TCCGCGTGTAGCAGTGAAATGCGTAGATATGCGGAGGAACACCGATGGCGAAGGCAATCCCCTGGACCTGTACTGACGCT
>16SV_3072
TGGAGAATCTTGCGCAATGGGCGAAAGCCTGACGCAGCCACGCCGCGTGCGGGAAGAAGGCCTTCGGGTCGTAAACCGCT
TTCAGGAGGGAAGAAGCGAAAGTGACGGTACCTCCAGAAGAAGCCCCGGCCAACTATGTGCCAGCAGCCGCGGTAATACA
TAGGGGGCAAGCGTTATCCGGAATTATTGGGCGTAAAGCGCATGTAGGCGGCCATATAAGTCGGATGTGAAATCCCGGGG
CTCAACTCCGGAACTGCATCCGAGACTGTATGGCTTGAGGAAGGTAGAGGAGAGTGGAATTCCCGGTGTAGCGGTGGAAT
GCGCAGATATCGGGAGGAACACCAGCGGCGAAGGCGGCTCTCTGGGCCTCTCCTGACGCTGAGATGCGAAAGCGTGGGTA
>16SV_515
TCGAGAATAATTCACAATGGGGGCAACCCTGATGGTGCAACGCCGCGTGGAGGATGACGGTCTTCGGATTGTAAACTCCT
GTCATCCGGGAGTAAGACCTGGCCATTAATAGTGGACAGGGTTGATAGTACCGGAAGAGGAAGGGACGGCTAACTTCGTG
CCAGCAGCCGCGGTAATACGAAGGTCCCGAGCGTTGTTCGGAATCACTGGGCGTAAAGGGAGCGTAGGCGGCGTGGTAAG
TCAGATGTGAAATCCCGGGGCTCAACCCCGGAACTGCATCCGATACTGCCGTGCTAGAGTGATGGAGAGGTAGCTGGAAT
TCTTGGTGTAGCAGTGAAATGCGTGGATATCAAGAGGAACACTCGTGGCGAAAGCGAGCTACTGGACATTTACTGACGCT
>16SV_3024
TGGGGAATCTTAGACAATGGGCGCAAGCCTGATCTAGCGATGCCGCGTGAGTGACGAAGGCCTTAGGGTCGTAAAGCTCT
TTCGCCAGGGATGATAATGACAGTACCTGGTAAAGAAACCCCGGCTAACTCCGTGCCAGCAGCCGCGGTAATACGGAGGG
GGTTAGCGTTGTTCGGAATTACTGGGCGTAAAGCGCACGTAGGCGGATTGATAAGTTGGGGGTGAAATCCCGGGGCTCAA
CCCCGGAACTGCCTCCAAAACTATCAGTCTTGAGTTCGAGAGAGGTGAGTGGAATTCCGAGTGTAGAGGTGAAATTCGTA
GATATTCGGAGGAACACCAGTGGCGAAGGCGGCTCACTGGCTCGATACTGACGCTGAGGTGCGAAAGCGTGGGGAGCAAA
>16SV_1711
TAGGGAATATTGGTCAATGGAGGCAACTCTGAACCAGCCATGCCGCGTGAAGGATGACGGCCCTCTGGGTTGTAAACTTC
TTTTCTCTGGGAAGAAACCATTGGATTTATCCAGTGCTGACGGTACCAGAGGAATAAGCACCGGCTAACTCCGTGCCAGC
AGCCGCGGTAATACGGAGGGTGCAAGCGTTATCCGGATTTACTGGGTTTAAAGGGTGCGCAGGCGGATTGATAAGTCAGT
GGTGAAAGCCTGAAGCTCAACTTCAGAATTGCCATTGATACTGTTAATCTTGAGTACAGTTGAGGTGGGCGGAATGTGTC
ATGTAGCGGTGAAATGCTTAGATATGACCCAGAACACCGATTGCGAAGGCAGCTCGCTAAACTGTAACTGACGCTCAGGC
>16SV_3041
TGGGGAATTTTCCGCAATGGGCGAAAGCCTGACGGAGCAAGACCGCGTGCGGGAGGAAGGTCTATTGATTGTAAACCGCT
TTTGATAGGGAAGAAGATCTGACGGTACCTATCGAATCAGCATCGGCTAACTCCGTGCCAGCAGCCGCGGTAATACGGGG
GATGCAAGCGTTATCCGGAATTATTGGGCGTAAAGCGTCCGTAGGTGGTTTTAAAAGTCTGTTGTCAAATCACGAGGCTT
AACCTCGTACAGGCAGTGGAAACTATAAGACTAGAGTGCGGTAGGGGTAGAGGGAATTTCCAGTGTAGCGGTGAAATGCG
TAGATATTGGAAAGAACACCGGTGGCGAAGGCGCTCTACTGGGCCTGCACTGACACTGAGGGACGAAAGCTAGGGGAGCG
>16SV_3004
TGGGGAATATTGGACAATGGGCGAAAGCCTGATCCAGCAATGCCGCGTGAGTGAAGAAGGCCTTCGGGTTGTAAAGCTCT
TTTACTCGGGATGATAATGACAGTACCGAGAGAATAAGCTCCGGCTAACTCCGTGCCAGCAGCCGCGGTAATACGGAGGG
AGCTAGCGTTGTTCGGAATTACTGGGCGTAAAGCGTACGTAGGCGGCCTATCAAGTCAGAGGTGAAAGCCCAGGGCTCAA
CCCTGGAATTGCCTTTGAAACTAGTAGGCTTGAAGATGGGAGAGGTGAGTGGAATTCCGAGTGTAGAGGTGAAATTCGTA
GATATTCGGAAGAACACCAGTGGCGAAGGCGGCTCACTGGACCATTCTTGACGCTGAGGTACGAAAGCGTGGGGAGCAAA
>16SV_3015
TGGGGAATATTGGACAATGGGGGCAACCCTGATCCAGCCATGCCGCGTGTGTGAAGAAGGCCTTAGGGTTGTAAAGCACT
TTAAGCGGGGAGGAAGGGGTGATGGCTAATATCCATCATCATTGACGTTACCCGCAGAATAAGCACCGGCTAACTTCGTG
CCAGCAGCCGCGGTAATACGAAGGGTGCAAGCGTTAATCGGAATTACTGGGCGTAAAGCGCGCGTAGGCGGTTTGATCAG
TTGGATGTGAAAGCCCCGGGCTCAACCTGGGAACTGCATCCAATACTGTCAGGCTAGAGTACGGGAGAGGGGGGTAGAAT
TCCACGTGTAGCGGTGAAATGCGTAGAGATGTGGAGGAATACCGGTGGCGAAGGCGGCCCCCTGGATCGATACTGACGCT
>16SV_3049
TGGGGAATCTTAGACAATGGGCGAAAGCCTGATCTAGCGATGCCGCGTGAGTGATGAAGGTCTTAGGATCGTAAAGCTCT
TTCGCCAGGGATGATAATGACAGTACCTGGTAAAGAAACCCCGGCTAACTCCGTGCCAGCAGCCGCGGTAATACGGAGGG
GGTTAGCGTTGTTCGGAATTACTGGGCGTAAAGCGCGCGTAGGCGGATTAATCAGTCAGAGGTGAAATCCCAGGGCTCAA
CCCTGGAACTGCCTTTGATACTGTTAGTCTTGAGTTCGAGAGAGGTGAGTGGAATTCCGAGTGTAGAGGTGAAATTCGTA
GATATTCGGAGGAACACCAGTGGCGAAGGCGGCTCACTGGCTCGATACTGACGCTGAGGTGCGAAAGCGTGGGGAGCAAA
>16SV_1251
TCGAGAATCTTCGGCAATGCGCGAAAGCGTGACCGAGCGACGCCGCGTGCGGGATGAAGGCCCTCGGGTTGTAAACCGCT
GTCGTAGGGGAGGAAGGCTCCGTGAAGAGCGGAATTTGACCTATCCTAGGAGGAAGTCCGGGCTAAGTTCGTGCCAGCAG
CCGCGGTAATACGAACCGGACAAACGTTATTCGGAATTATTGGGCTTAAAGAGTGCGTAGGCGGCGCTGTAAGTCGGGTG
TGAAATCCCTCGGCTCAACCGAGGAATTGCGCCCGATACTGCAGTGCTTGAGGGAGACAGGGGTAAGCGGAACTGATGGT
GGAGCGGTGAAATGCGTTGATATCATCAGGAACACCGGTGGCGAAAGCGGCTTACTGGGTCTCTTCTGACGCTGAGGCAC
>16SV_3011
TGAGGAATATTGGGCAATGGACGCAAGTCTGACCCAGCCATGCCGCGTGCAGGAAGAATGCCCTATGGGTTGTAAACTGC
TTTTATACGGGAAGAAACCCCCTCTCGTGAGAGGGGCTGACGGTACCGTATGAATAAGCACCGGCTAACTCCGTGCCAGC
AGCCGCGGTAATACGGAGGGTGCAAGCGTTATCCGGATTTATTGGGTTTAAAGGGTCCGTAGGCGGAATGCTAAGTCAGT
GGTGAAATCCTGCAGCTCAACTGTAGAATTGCCATTGATACTGGTTTTCTTGAATATGTACGAAGTGGGCGGAATATGAC
ATGTAGCGGTGAAATGCTTAGATATGTCATAGAACACCAATTGCGAAGGCAGCTCACTAGTCCATTATTGACGCTGAGGG
>16SV_2944
TGGGGAATCTTAGACAATGGGCGCAAGCCTGATCTAGCCATGCCGCGTGAGTGACGAAGGCCCTAGGGTCGTAAAGCTCT
TTCGCTGGGGAAGATAATGACTGTACCCAGTAAAGAAGTCCCGGCTAACTCCGTGCCAGCAGCCGCGGTAATACGGAGGG
GACTAGCGTTGTTCGGAATTACTGGGCGTAAAGCGCACGTAGGCGGACTGAAAAGTCAGAGGTGAAATCCCAGGGCTCAA
CCTTGGAACTGCCTTTGAAACTGCCAGTCTAGAGTTCGAGAGAGGTGAGTGGAATTCCGAGTGTAGAGGTGAAATTCGTA
GATATTCGGAGGAACACCAGTGGCGAAGGCGGCTCACTGGCTCGATACTGACGCTGAGGTGCGAAAGCGTGGGGAGCAAA
>16SV_3051
TGGGGAATCTTAGACAATGGGCGCAAGCCTGATCTAGCCATGCCGCGTGAGCGATGAAGGCCTTAGGGTTGTAAAGCTCT
TTCGCTGGGGAAGATAATGACGGTACCCAGTAAAGAAGCCCCGGCTAACTCCGTGCCAGCAGCCGCGGTAATACGGAGGG
GGCTAGCGTTGTTCGGAATTACTGGGCGTAAAGCGCGCGTAGGCGGATTGGAAAGTTGGGGGTGAAATCCCGGGGCTCAA
CCCCGGAACGGCCTCCAAAACTATCAGTCTAGAGTTCGAGAGAGGTGAGTGGAATTCCGAGTGTAGAGGTGAAATTCGTA
GATATTCGGAGGAACACCAGTGGCGAAGGCGGCTCACTGGCTCGATACTGACGCTGAGGTGCGAAAGCGTGGGGAGCAAA
>16SV_1821
TAAGGAATATTGGACAATGGGCGGAAGCCTGATCCAGCCATCCCGCGTGCAGGAAGAAGGCGCTCTGCGTCGTAAACTGC
TTTTACAGGGGAAGAAACCCCCCCTTTCCAGGGGGGCTGACGGTACCCTGCGAAGAAGCACCGGCTAACTCCGTGCCAGC
AGCCGCGGTAATACGGAGGGTGCGAGCGTTATCCGGAATCACTGGGTTTAAAGGGTGCGCAGGCGGCGCGCTAAGTCAGG
GGTGAAATCCCGCCGCTCAACGGCGGAACTGCCCTTGATACTGGCGTGCTCGGATCGGCGCGAGGCAGGCGGAATGTGGC
ATGTAGCGGTGAAATGCTTAGATATGCCATAGAACACCGATTGCGAAGGCAGCCTGCCAGAGCCGCATCGACGCTGAGGC
>16SV_2360
TGGGGAATTTTCGGCAATGGGGGAAACCCTGACCGAGCCATGCCGCGTGAAGGATGAAGGCCCTTTGGGTTGTAAACTTC
TGTGGAGATCTACTAACACAATGAAGAGATCTCTAGAAAGAGGTTGCTAACTCTGTGCCAGCAGCAGCGGTAATACAGAG
ACCTCGAGCGTTATCCGGAATCATTGGGCGTAAAGCGTTCCGATCGGTTGTTTAGTGTGTCTGAAGTGAAAGACCGGAGC
TCAACTCCGTGTTTGCTTTAGAAACTGCTAGGCTTGAGTAGTAAAGGGGTGGCTAGAACTCTGCAAGTAGCGGTGAAATG
CGTTGATATGCAGGGGAATACCGAAAGCGAAGGCAGGCCACTGGGTACTTACTGACACTGCTAGGACGAAAGCGTGGGGA
>16SV_1346
TGGGGAATCTTGCGCAATGGGCGAAAGCCTGACGCAGCAACGCCGCGTGGGGGACGAAGGCTCTCGGGTTGTAAACCCCT
TTCAGGAGGGACGAAATTGACGGTACCTCCAGAAGAAGCCCCGGCCAACTACGTGCCAGCAGCCGCGGTAACACGTAGGG
GGCAAGCGTTGTCCGGATTTATTGGGCGTAAAGAGCTCGTAGGTGGCTCGGTAAGTCGGGTGTGAAATTTCGAGGCTCAA
CCTCGAGACGCCACCTGATACTGCTGTGGCTAGAGTCCGGTAGGGGAGCGTGGAATTCCTGGTGTAGCGGTGAAATGCGC
AGATATCAGGAGGAACACCAGCGGCGAAGGCGGCGCTCTGGGCCGGTACTGACACTGAGGAGCGAAAGCGTGGGGATCAA
>16SV_184
TCGAGAATAATTCACAATGGGGGCAACCCTGATGGTGCAACGCCGCGTGGAGGATGACGGTCTTCGGATTGTAAACTCCT
GTCATCCGGGAGTAAGACCTGGCAGTTAATAGCTGACAGGGTTGATAGTACCGGAAGAGGAAGGGACGGCTAACTTCGTG
CCAGCAGCCGCGGTAATACGAAGGTCCCGAGCGTTGTTCGGAATCACTGGGCGTAAAGGGAGCGTAGGCGGCGTGGTAAG
TCAGATGTGAAATCCCGGGGCTCAACCCCGGAACTGCATCCGATACTGCCGTGCTAGAGGATTGGAGAGGTAGCTGGAAT
TCACGGTGTAGCAGTGAAATGCGTAGATATCGTGAGGAACACTCGTGGCGAAAGCGAGCTACTGGACAACTCCTGACGCT
>16SV_1130
TGAGGAATATTGGACAATGGACGAAAGTCTGATCCAGCCATGCCGCGTGCAGGAAGAATGCCCTCTGGGTTGTAAACTGC
TTTTATATGGGAATAAACCTCTCCACGTGTGGAGAGCTGAATGTACCATGTGAATAAGCACCGGCTAACTCCGTGCCAGC
AGCCGCGGTAATACGGAGGGTGCAAGCGTTATCCGGATTTATTGGGTTTAAAGGGTCCGTAGGTGGGATTGTAAGTCAGT
GGTGAAATCTTTCGGCTCAACCGGAAAACTGCCATTGATACTGCAGTCCTTGAATATGCTCGAGGTAGGCGGAATATGTC
ATGTAGCGGTGAAATGCATAGATATGACATGGAACACCGATAGCGAAGGCAGCTTACCAGATCATTATTGACACTGAGGG
>16SV_2853
TGGGGAATCTTGCGCAATGGGCGAAAGCCTGACGCAGCAACGCCGCGTGCGGGATGACGGCCTTCGTGGTTGTAAACCGC
TTTCAGCAGGGACGAAAATGACGGTACCTGCAGAAGAAGCCCCGGCTAACTACGTGCCAGCAGCCGCGGTAATACGTAGG
GGGCAAGCGTTGTCCGGAATCATTGGGCGTAAAGAGCTCGTAGGCGGTTCAGTAAGTCGGGTGTGAAAGCTCCGAGCTCA
ACTCGGAGAGGCCACTCGATACTGCTGTGACTAGAATCCAGTAGGGGAGCGTGGAACTCCTGGTGTAGCGGTGAAATGCG
CAGATATCAGGAAGAACACCAGCGGCGAAGGCGGCGCTCTGGGCTGGAATTGACGCTGAGGAGCGAAAGTGTGGGTAGCA
>16SV_1358
TCGAGAATCATTCACAATGGGCGAAAGCCTGATGGTGCGACGCCGCGTGGAGGATGAAGGCCTTCGGGTCGTAAACTCCT
GTCATCAGAGAGTAAAAGCTTGCCGTTAATAGCGGCGGGTCTTGATAGTATCTGAAGAGGAAGGGACGGCTAACTTCGTG
CCAGCAGCCGCGGTAATACGAAGGTCCCAAGCGTTGTTCGGAATCACTGGGCGTAAAGCGTGTGTAGGCGGCAGAGTAAG
TCAGATGTGAAATCCCGGGGCTCAACCTCGGAACTGCATCCGATACTGCTTTGCTAGAGTAGCGGAGGGGCATATGGAAT
TCACGGTGTAGCAGTGAAATGCGTAGATATCGTGAGGAACACTAGTGGCGAAGGCGATATGCTGGACGCTTACTGACGCT
>16SV_605
TCGAGGATCTTCGTCAATGGGCGAAAGCCTGAACGAGCGACGCCGCGTGAGCGATGAAGGCCTTCGGGTTGTAAAGCTCT
TTAGGGGGGGAGAAAAACTGATCTATCCCCAAAATAAGCTCGGGCTAAGTTCGTGCCAGCAGCCGCGGTAAGACGAACCG
AGCAAACGTTATTCGGAATCACTGGGCTTAAAGGGCGCGTAGGCGGGCTACAAAGTCCGTGGTGAAATCCTCCAGCTTAA
CTGGAGAACAGCCGCGGATACTGGTAGCCTCGAGGGAGGTAGGGGCATCTGGAACTGGTGGTGGAGCGGTGAAATGCGTT
GATATCATCAGGAACTCCGGTGGCGAAGGCGAGATGCTGGACCTTTTCTGACGCTGAGGCGCGAAAGCCAGGGGAGCAAA
>16SV_2859
TCGAGGATCTTCGGCAATGAGCGCAAGCTTGACCGAGCGACGCCGCGTGTGCGATGAAGGCCTTCGGGTTGTAAAGCACT
GTCGGGGGGGAGAAAAGGGTAAAACTTTGATCTATCCCCGGAGGAAGCACGGGCTAAGTTCGTGCCAGCAGCCGCGGTAA
GACGAACCGTGCGAACGTTGTTCGGAATCACTGGGCTTAAAGGGCGCGTAGGCGGGCCTTCAAGTCCGGGGTGAAATCCT
CCCGCCTAACGGGAGAAGAGCCTCGGATACTGAGGGCCTCGAGGGGGGTAGGGGCGTGCGGAACTATGGGTGGAGCGGTG
AAATGCATTGATATCCATAGGAACTCCGGTGGCGAAGGCGGCACGCTGGACCTCATCTGACGCTGAGGCGCGAAAGCCAG
>16SV_2855
TCGAGAATCTTCGGCAATGGGCGCAAGCCTGACCGAGCGACGCCGCGTGCGGGATGAAGGCCTTCGGGTTGTAAACCGCT
GTCAGAGGGGATGAAATGCAGGTGGGTTCTCCCATTTGTTTGACATAGCCTCAGAGGAAGGACGGGCTAAGTTCGTGCCA
GCAGCCGCGGTAAGACGAACCGTCCAAACGTTATTCGGAATTACTGGGCTTAAAGGGTGCGTAGGCGGTGCGGAAAGTTG
GGTGTGAAATCCCTCGGCTCAACCGAGGAACTGCGCCCAATACTACCGTGCTCGAGGGAGATAGAGGTGAGCGGAACTTA
GGGTGGAGCGGTGAAATGCGTTGATATCCTAAGGAACACCGGTGGCGAAAGCGGCTCACTGGATCTCTTCTGACGCTGAG
>16SV_2442
TGGGGAATATTGCGCAATGGGGGAAACCCTGACGCAGCGACGCCGCGTGGGTGATGAAGGCCTTCGGGTCGTAAAGCCCT
GTCGGGAGGGACGAACCACCGATGAAATAATAAGTCATCGGCCTGACGGTACCTCCTAAGGAAGCACCGGCTAACTCCGT
GCCAGCAGCCGCGGTAATACGGAGGGTGCAAGCGTTGTTCGGAATTACTGGGCGTAAAGCGCGTGTAGGCGGCCTCCTAA
GTCTGGTGTGAAAGCCCGGGGCTCACCCCCGGAAGTGCATTGGAAACTGGAAGGCTAGAGTACCGGAGAGGAGGGTGGAA
TTCCTGGTGTAGCGGTGAAATGCGTAGATATCAGGAAGAACACCGGTGGCGAAGGCGGCCCTCTGGACGGATACTGACGC
>16SV_2980
TCGGGAATTTTGCTCAATGGGGGAAACCCTGAAGCAGCAACGCCGCGTGAGGGATGAAGGCCTTCGGGTTGTAAACCTCT
TTTCTCAGGGACGATAATGACGGTACCTGAGGAATAAGCCACGGCTAACTACGTGCCAGCAGCCGCGGTAATACGTAGGT
GGCAAGCGTTGTCCGGATTTACTGGGCGTAAAGAGCGCGCAGGCGGTCGAGTAAGTCGAATGTGAAAGCCCCCGGCTCAA
CTGGGGATCGTCATTCGATACTGCTTGACTTGAAGATGGGAGAGGGAAGCGGAATTTCAGGTGTAGTGGTGAAATGCGTA
GATATCTGAAGGAACACCAGTGGCGAAGGCGGCTTTCTGGCCCATTCTTGACGCTGAGGCGCGAAAGCTAGGGGAGCGAA
>16SV_315
TGGGGAATTTTGGACAATGGGCGCAAGCCTGATCCAGCCATGCCGCGTGCGGGAAGAAGGCCTTCGGGTTGTAAACCGCT
TTTGTCAGGGAAGAAACGCTTCGGGACAATACCCTGAGGTAATGACGGTACCTGAAGAATAAGCACCGGCTAACTACGTG
CCAGCAGCCGCGGTAATACGTAGGGTGCAAGCGTTAATCGGAATTACTGGGCGTAAAGCGTGCGCAGGCGGTCTTGCAAG
ACAGATGTGAAATCCCCGGGCTCAACCTGGGAACTGCATTTGTGACTGCAAGGCTGGAGTGCGGCAGAGGGGGATGGAAT
TCCGCGTGTAGCAGTGAAATGCGTAGATATGCGGAGGAACACCGATGGCGAAGGCAATCCCCTGGGCCTGCACTGACGCT
>16SV_1742
TGAGGAATATTGGACAATGGGCGAGAGCCTGATCCAGCCATGCCGCGTGCAGGAAGACGGCCCTATGGGTTGTAAACTGC
TTTTATAGAGGAAGAAACACTCCTACGTGTAGGAGCTTGACGGTACTCTACGAATAAGGATCGGCTAACTCCGTGCCAGC
AGCCGCGGTAATACGGAGGATCCAAGCGTTATCCGGAATCATTGGGTTTAAAGGGTCCGTAGGCGGGACAATCAGTCAGC
GGTGAAAGTCTGTGGCTCAACCATAGAATTGCCATTGATACTGTTGTTCTTGAATACTTATGAAGTGGTTGGAATATGTA
GTGTAGCGGTGAAATGCATAGATATTACATAGAACACCGATTGCGAAGGCAGATCACTAATAAGTCATTGACGCTGATGG
>16SV_987
TCGAGAATCTTCGGCAATGGGCGCAAGCCTGACCGAGCGACGCCGCGTGCGGGATGAAGGCCCTCGGGTTGTAAACCGCT
GTCAGTTGGGAGGAAATATCAGGGGGTTATCCCCTTGGTTTGACCGATCTTCAGAGGAAGGACGGGCTAAGTTCGTGCCA
GCAGCCGCGGTAAGACGAACCGTCCGAACGTTATTCGGTATCACTGGGCTTAAAGCGTTCGTAGGCGGCTTAGTAGGTGT
GGTGTGAAAGCCCTCGGCTCAACCGAGGAACTGCGCCGCAAACCACTAGGCTTGAGGGAGACAGGGGTGATGGGAACTGT
TGGTGGAGCGGTGAAATGCGTTGATATCAACAGGAACACCGGTGGCGAAAGCGCATCACTGGGTCTCTTCTGACGCTGAG
>16SV_2246
TGGGGAATCTTAGACAATGGGCGCAAGCCTGATCTAGCCATGCCGCGTGAGTGATGAAGGCCTTAGGGTCGTAAAGCTCT
TTCGCTGGGGAAGATAATGACTGTACCCAGTAAAGAAACCCCGGCTAACTCCGTGCCAGCAGCCGCGGTAATACGGAGGG
GGTTAGCGTTGTTCGGAATTACTGGGCGTAAAGCGCGCGTAGGCGGGCATTTAAGTTAGAGGTGAAATCCCAGGGCTCAA
CCTTGGAACTGCCTTTAATACTGGGTGCCTTGAGTTCGAGAGAGGTGAGTGGAATTCCGAGTGTAGAGGTGAAATTCGTA
GATATTCGGAGGAACACCAGTGGCGAAGGCGGCTCACTGGCTCGATACTGACGCTGAGGTGCGAAAGCGTGGGGAGCAAA
>16SV_1362
TCGAGGATCTTCGGCAATGGGCGCAAGCCTGACCGAGCGAGACCGCGTGGGCGATGAAGGCCTTCGGGTTGTAAAGCCCT
GTCGAGGGGGAGAAAAGGAAACTTGATCTATCCCTGGAGGAAGCACGGGCTAAGTTCGTGCCAGCAGCCGCGGTAAGACG
AACCGTGCGAACGTTGTTCGGAATCACTGGGCTTAAAGGGCGCGTAGGCGGGCTACCAAGTCCGGGGTGAAAGCCTCTAG
CTTAACTAGAGAAGTGCCTCGGATACTGGTGGTCTCGAGGAAGATAGGGGCATGCGGAACTGGTGGTGGAGCGGTGAAAT
GCGTTGATATCACTAGGAACTCCGGTGGCGAAGGCGGCATGCTGGATCTTTTCTGACGCTGAGGCGCGAAAGCCAGGGGA
>16SV_144
TGGGGAATATTGGACAATGGGCGAAAGCCTGATCCAGCAATGCCGCGTGAGTGAAGAAGGCCTTCGGGTTGTAAAGCTCT
TTTACCCGGGAAGATAATGACTGTACCGGGAGAATAAGCCCCGGCTAACTCCGTGCCAGCAGCCGCGGTAATACGGAGGG
GGCTAGCGTTGTTCGGAATTACTGGGCGTAAAGCGTACGTAGGCGGCTTTGTAAGTCAGAGGTGAAAGCCCACGACTCAA
TCGTGGAACTGCCTTTGAGACTGCTTCGCTTGAAGATGGGAGAGGTTAGTGGAATTCCGAGTGTAGAGGTGAAATTCGTA
GATATTCGGAAGAACACCAGTGGCGAAGGCGGCTAACTGGACCATTCTTGACGCTGAGGTACGAAAGCGTGGGGAGCAAA
>16SV_2322
TGAGGAATATTGCACAATGGACGAAAGTCTGATGCAGCAACGCCGCGTGGAGGATGACGGCCCTTGGGTTGTAAACTCCT
TTTTTCAGGGAAGAGAATGGACGGTACCTGAAGAATAAGTCACGGCTAACTACGTGCCAGCAGCCGCGGTAATACGTAGG
TGGCAAGCGTTATCCGGAATTACTGGGCGTAAAGCGCACGCAGGCGGTCTTTTAAGTTTGACGTGAAAGCTCCCGGCTTA
ACTGGGAGAGGTCGTTGAATACTGGGAGACTTGAGGCAATGAGAGGGGTGTAGAATTCCTGGTGTAGTGGTGGAATGCGT
AGATATCAGGAGGAATACCAGTGGCGAAAGCGGCACCCTAGCGTTGTTCTGACGCTCATGTGCGAAAGCGTGGGGAGCAA
>16SV_2915
TGGGGAATATTGCACAATGGGCGCAAGCCTGATGCAGCAACGCCGCGTGAGGGACGACGGCCTTCGGGTTGTAAACCTCT
TTTAGCAGGGAAGAAGCGAAAGTGACGGTACCTGCAGAAAAAGCACCGGCTAACTACGTGCCAGCAGCCGCGGTAATACG
TAGGGTGCAAGCGTTGTCCGGAATTATTGGGCGTAAAGAGCTCGTAGGCGGTTTGTCGCGTCTGCTGTGAAAACGCGAGG
CTCAACCTCGCGCCTGCAGTGGGTACGGGCAAACTAGAGTGCGGTAGGGGAGATTGGAATTCCTGGTGTAGCGGTGGAAT
GCGCAGATATCAGGAGGAACACCAATGGCGAAGGCAGATCTCTGGGCCGTAACTGACGCTGAGGAGCGAAAGCATGGGGA
>16SV_542
TGGGGAATATTGCACAATGGGCGAAAGCCTGATGCAGCAACGCCGCGTGAGGGACGACGGCCTTCGGGTTGTAAACCTCT
TTTAGCAGGGAAGAAGCGAAAGTGACGGTACCTGCAGAAAAAGCACCGGCTAACTACGTGCCAGCAGCCGCGGTAATACG
TAGGGTGCAAGCGTTGTCCGGAATTATTGGGCGTAAAGAGCTCGTAGGCGGTTTGTCGCGTCTGCTGTGAAAACCCGAGG
CTCAACCTCGGGCCTGCAGTGGGTACGGGCAGACTAGAGTGCGGTAGGGGAGATTGGAATTCCTGGTGTAGCGGTGGAAT
GCGCAGATATCAGGAGGAACACCAATGGCGAAGGCAGATCTCTGGGCCGTAACTGACGCTGAGGAGCGAAAGCATGGGGA
>16SV_2199
TCGAGAATCTTCGGCAATGGGCGCAAGCCTGACCGAGCGACGCCGCGTGAAGGACGAAGGCCTTCGGGTTGTAAACTTCT
GTCGAGGGGGAAGAAGCCGCAAGGTTGACTGATCCCTGGAGGAAGCACGGGCTAAGTTCGTGCCAGCAGCCGCGGTAAGA
CGAACCGTGCGAACGTTATTCGGAATCACTGGGCTTAAAGCGCGTGTAGGCGGGACGGCACGTCGGTCGCTGAAATCCCC
CGGCTCAACCGGGGAAGTGGCGCCGAAACGACCGCCCTCGAGGGGCGTAGGGGGGGCTGGAACTTCCGGTGGAGCGGTGA
AATGCGTTGAGATCGGAAGGAACGCCCGTGGCGAAAGCGAGCCCCTGGACGTCATCTGACGCTGAGACGCGAAAGCCAGG
>16SV_1547
TGAGGAATCTTGCACAATGGGCGAAAGCCTGATGCAGCGACGCCGCGTGAGGGACGAAGGCCTTCGGGTTGTAAACCTCT
GTCAGTAGGGAAGAAGTATGACGGTACCTACTGAGGAAGCTTCGGCTAACTACGTGCCAGCAGCCGCGGTAAGACGTAGG
GAGCAAGCGTTGCCCGGAATTACTGGGCGTAAAGAGCTCGTAGGCGGGGGCGTGCGTCCGAGAGGAAATCTCAAGGCTCA
ACCTTGGGGCTGTCTCGGATACGGCGCTTCTTGAGGGTGTGAGAGGAAAGTGGAATTCCCGGTGTAGCGGTGAAATGCGT
AGATATCGGGAGGAACACCAGTGGCGAAGGCGACTTTCTGGCACATTCCTGACGCTGAGGAGCGAAAGCGTGGGTAGCGA
>16SV_2858
TAAGGAATATTGGACAATGGGCGCAAGCCTGATCCAGCCATCCCGCGTGGAGGATGACTGCCCTATGGGTTGTAAACTCC
TTTTATTTGAGAAGAAACGCCTGGATTTATCCGGGCCTGACGGTATCTTATGAATAAGCACCGGCTAACTCCGTGCCAGC
AGCCGCGGTAATACGGAGGGTGCAAGCGTTATCCGGAATCACTGGGTTTAAAGGGTGCGTAGGTGGTTTAGTAAGTCAGA
TGTGAAAGCCCGGCGCTCAACGTCGGAATTGCATTTGATACTGCTGAACTTGAATCAGGTTGAGGTGGGCGGAATGTGGC
ATGTAGCGGTGAAATGCATAGATATGCCATAGAACACCAATTGCGAAGGCAGCTCACTGGCCCTGAATTGACACTGAGGC
>16SV_3048
TGGGGAATTTTGGACAATGGGCGAAAGCCTGATCCAGCAATGCCGCGTGCAGGAAGAAGGCCTTCGGGTTGTAAACTGCT
TTTGTACGGAACGAAACGGTCTGGGTTAATACCCTGGGCTAATGACGGTACCGTAAGAATAAGCACCGGCTAACTACGTG
CCAGCAGCCGCGGTAATACGTAGGGTGCGAGCGTTAATCGGAATTACTGGGCGTAAAGCGTGCGCAGGCGGTTTTGTAAG
ACAGTCGTGAAATCCCCGGGCTCAACCTGGGAATGGCGATTGTGACTGCAAGGCTGGAGTGCGGCAGAGGGGGATGGAAT
TCCGCGTGTAGCAGTGAAATGCGTAGATATGCGGAGGAACACCGATGGCGAAGGCAATCCCCTGGGCCTGCACTGACGCT
>16SV_1600
TGAGGAATATTGGACAATGGGCGAGAGCCTGATCCAGCCATGCCGCGTGTAGGAAGACGGCCCTATGGGTTGTAAACTAC
TTTTGTACAGGAAGAAACCTCTCTACGTGTAGAGAGTTGACGGTACTGTAAGAATAAGCACCGGCTAACTCCGTGCCAGC
AGCCGCGGTAATACGGAGGGTGCAAGCGTTATCCGGAATCATTGGGTTTAAAGGGTCCGTAGGCGGGCTAATAAGTCAGT
GGTGAAATGCAGGGGCTTAACTCCGGCACTGCCATTGATACTGTTAGTCTTGAATTATTGTGAAGTGGTTAGAATATGTA
GTGTAGCGGTGAAATGCTTAGATATTACATAGAATACCGATTGCGAAGGCAGATCACTAACAATATATTGACGCTGAGGG
>16SV_2167
TGGGGAATCTTGGACAATGGGCGCAAGCCTGATCCAGCCATGCCGCGTGAGTGAAGAAGGCCTTAGGGTTGTAAAACTCT
TTCGCCGGTGAAGATAATGACGGTAACCGGAGAAGAAGCCCCGGCTAACTTCGTGCCAGCAGCCGCGGTAATACGAAGGG
GGCTAGCGTTGTTCGGAATTACTGGGCGTAAAGCGCACGTAGGCGGGTTTGTAAGTAGGGGGTGAAATCCCAGGGCTCAA
CCCTGGAACTGCCTTCTAGACTGCAAGCCTGGAGGTCAGGAGAGGCGAGTGGAATACCGAGTGTAGAGGTGAAATTCGTA
GATATTCGGTGGAACACCAGTGGCGAAGGCGACTCGCTGGACTGATACTGACGCTGAGGTGCGAAAGCGTGGGGAGCAAA
>16SV_73
TGGGGAATATTGGACAATGGGCGAAAGCCTGATCCAGCAATGCCGCGTGAGTGATGAAGGCCTTAGGGTTGTAAAGCTCT
TTTACTGGGGATGATAATGACAGTACCCAGAGAATAAGCTCCGGCTAACTCCGTGCCAGCAGCCGCGGTAATACGGAGGG
AGCTAGCGTTGTTCGGAATTACTGGGCGTAAAGCGCACGTAGGCGGCTTTTTAAGTCAGGGGTGAAATCCCGGGGCTCAA
CCCCGGAACTGCCCTTGAAACTGGGAAGCTAGAATCTTGGAGAGGCGAGTGGAATTCCGAGTGTAGAGGTGAAATTCGTA
GATATTCGGAAGAACACCAGTGGCGAAGGCGACTCGCTGGACAAGTATTGACGCTGAGGTGCGAAAGCGTGGGGAGCAAA
>16SV_2292
TTTCGAATCATTCACAATGGGCGAAAGCCTGATGGTGCGACGCCGCGTGGGGGACGAAGGTCTTCGGATTGTAAACCCCT
GTCACCAGGGAAGAAACGTTATTCAATAATATTGGGTAGCCTGACTTAACCTGGAGAGGAAGCAGTGGCTAACTCTGTGC
CAGCAGCCGCGGTAATACAGAGACTGCAAGCGTTATTCGGATTCACTGGGCGTAAAGGGTGCGCAGGCGGTTATGTGTGT
CAGGTGTGAAATCTCGGAGCTCAACTCCGAAACTGCGCCTGAAACTACATGACTAGAGTATCGGAGAGGTGAGCGGAATT
CATGGTGTAGCAGTGAAATGCGTAGATATCATGAGGAACACCAGAGGCGAAGGCGGCTCACTGGACGATTACTGACGCTC
>16SV_2801
TGGGGAATCTTGGACAATGGGGGCAACCCTGATCCAGCCATGCCGCGTGAGCGATGAAGGCCTTAGGGTTGTAAAGCTCT
TTCAGCGGGGAAGATAATGACGGTACCCGCAGAAGAAGCCCCGGCTAACTCCGTGCCAGCAGCCGCGGTAATACGGAGGG
GGCTAGCGTTGTTCGGAATTACTGGGCGTAAAGCGCACGTAGGCGGACCGGTCAGTCAGAGGTGAAATCCCAGGGCTCAA
CCCTGGAACTGCCTTTGATACTGCTGGTCTGGAGGTCGAGAGAGGTGAGTGGAATTCCGAGTGTAGAGGTGAAATTCGTA
GATATTCGGAGGAACACCAGTGGCGAAGGCGGCTCACTGGCTCGAACCTGACGCTGAGGTGCGAAAGTGTGGGGAGCAAA
>16SV_1713
TGAGGAATATTGGACAATGGAGGAGACTCTGATCCAGCCATGCCGCGTGCAGGAAGAATGCCCTATGGGTAGTAAACTGC
TTTTATACGGGAAGAAAAAGGGCTACGTGTAGCTTACTGACGGTACCGTAAGAATAAGGACCGGCTAACTCCGTGCCAGC
AGCCGCGGTAATACGGAGGGTCCGAGCGTTATCCGGAATTATTGGGTTTAAAGGGTCCGTAGGCGGGCCATTAAGTCAGG
GGTGAAAGTCTGCGGCTCAACCGTAGAACTGCCTTTGATACTGGTGGTCTTGAGTTATAGTGAAGTTGCCGGAATATGTA
GTGTAGCGGTGAAATGCATAGATATTACATAGAACACCGATTGCGAAGGCAGGTGACTAACTATATACTGACGCTGATGG
>16SV_1775
TCGAGAATCTTCGGCAATGGGGGAAACCCTGACCGAGCGACGCCGCGTGCGGGATGAAGGCCCTCGGGTTGTAAACCGCT
GTCGTAAGGGAACAAATCTAGGGGGGTACTCCCCCTTAGTTGAGTGATCTTAGGAGGAAGGACGGGCTAAGTTCGTGCCA
GCAGCCGCGGTAAGACGAACCGTCCGAACGTTATTCGGTATCACTGGGCTTAAAGAGTTCGTAGGCGGCCAGACAGGTCA
GGTGTGAAATCCCTCGGCTCAACCGAGGAACTGCGCTTGAAACCGTCAGGCTTGAGGGAGATAGAGGTGAGCGGAACAGA
TGGTGGAGCGGTGAAATGCGTTGATATCATCTGGAACACCGGTGGCGAAAGCGGCTCACTGGATCTTTTCTGACGCTGAG
>16SV_2678
TTTCGAATCATTCACAATGGGGGCAACCCTGATGGTGCAACGCCGCGTGAGGGATGAAGGCCCTCGGGTCGTAAACCTCT
GTCATCAAGGAGCAACAAGGAGGTTCATAGCCTCCCCTGAGTTAACTTGAAGAGGAAGCAGTGGCTAACTCCGTGCCAGC
AGCCGCGGTAATACGGAGACTGCAAGCGTTACTCGGATTCACTGGGCGTAAAGGGTGCGTAGGCGGATAGATGTGTGAGG
TGTGAAATCTCGGGGCTTAACCTCGAAACTGCGCCTCAAACTGTCTATCTAGAGTATTGGAGAGGTAGGCGGAATTTCTG
GTGTAGCGGTGAAATGCGTAGATATCAGAAGGAACACCAATGGCGAAGGCAGCCTACTGGACAATAACTGACGCTGAGGC
>16SV_2763
TGAGGAATCTTGCACAATGGGCGAAAGCCTGATGCAGCGACGCCGCGTGAGGGACGACGGCCTTCGGGTTGTAAACCTCT
GTCAGTGGGGAAGAAGAATGACGGTACCCACTGAGGAAGCTTCGGCTAACTACGTGCCAGCAGCCGCGGTAATACGTAGG
AAGCAAGCGTTGCCCGGAATTACTGGGCGTAAAGAGCTCGTAGGCGGGGGCGTGCGTCCGGAAAGAAATCTCAAGGCTCA
ACCTTGGGGCTTTTTCGGATACGGCGCTTCTTGAGGGTGTGAGAGGAAAGTGGAATTCCCGGTGTAGCGGTGAAATGCGT
AGATATCGGGAGGAACACCAGCGGCGAAGGCGACTTTCTGGCACATTCCTGACGCTGAGGAGCGAAAGCGTGGGTAGCGA
>16SV_1265
TGGGGAATATTGCACAATGGAGGAAACTCTGATGCAGCCATGCCGCGTGTGTGAAGAAGGCCTTCGGGTTGTAAAGCACT
TTCAGTTGTGAGGAAAGGTGAGTAGTTAATACCTGCTTGCTGTGACGTTAACAACAGAAGAAGCACCGGCTAACTCCGTG
CCAGCAGCCGCGGTAATACGGAGGGTGCAAGCGTTAATCGGAATTACTGGGCGTAAAGCGCACGCAGGCGGTCTGTTAAG
CTAGATGTGAAAGCCCCGCGCTCAACGTGGGATGGTCATTTAGAACTGGCAGACTAGAGTTTTGGAGAGGAGAGTGGAAT
TCCAGGTGTAGCGGTGAAATGCGTAGATATCTGGAGGAACATCAGTGGCGAAGGCGACTCTCTGGTCAATAACTGACGCT
>16SV_1781
TCGAGAATCTTCGGCAATGGACGAAAGTCTGACCGAGCGATGCCGCGTGCGGGATGAAGGCCCTCGGGTTGTAAACCGCT
GTCAGTTGGAAGGAAATGTTATGGGGTACTCCCTGTAACTTGACCGATCTTCAGAGGAAGGACGGGCTAAGTACGTGCCA
GCAGCCGCGGTAACACGTACCGTCCAAACGTTATTCGGTATCACTGGGCTTAAAGCGTTCGTAGGCGGATTGGAAGGTGA
GATGTGAAAGCCCACGGCTCAACCGTGGAATTGCGTTTCAAACCACCAGTCTCGAGGAAGACAGGGGTGAAGGGAACTTA
TGGTGGAGCGGTGAAATGCGTTGATATCATAGGGAACACCGGTGGCGAAAGCGCTTCACTGGGTCTTTTCTGACGCTGAG
>16SV_1495
TGGGGAATCTTAGACAATGGGCGCAAGCCTGATCTAGCCATGCCGCGTGATCGATGAAGGCCTTAGGGTTGTAAAGATCT
TTCAGTGGGGAAGATAATGACGGTACCCACAGAAGAAGCCCCGGCTAACTCCGTGCCAGCAGCCGCGGTAATACGGAGGG
GGCTAGCGTTATTCGGAATTACTGGGCGTAAAGCGCACGTAGGCGGATCGGAAAGTCAGAGGTGAAATCCCGGGGCTCAA
CCCTGGAACTGCCTTTGAAACTTCCGGTCTTGAGTTCGAGAGAGGTGAGTGGAATTCCGAGTGTAGAGGTGAAATTCGTA
GATATTCGGAGGAACACCAGTGGCGAAGGCGGCTCACTGGCTCGATACTGACGCTGAGGTGCGAAAGCGTGGGGAGCAAA
>16SV_2558
TAGGGAATTTTCCACAATGGACGAAAGTCTGATGGAGCAACGCCGCGTGCAGGATGACGGCCTTCGGGTTGTAAACTGCT
TTTATGGATGAAGAATTAAGACAGTAGTCCAAGAATAAGGGACGGCTAACTACGTGCCAGCAGCCGCGGTCATACGTAGG
TCCCAAGCGTTATCCGGAATTACTGGGCGTAAAGAGTTGCGTAGGTGGTTTATTAAGTAGAAAGTGAAAGCACACGGCTC
AACCGTGTAAACATCTTCTAAACTGGTTAACTAGAGGGCGAGAGAGGTTATTGGAATTTCTTGTGTAGGAGTGAAATCCG
TAGATATAAGAAGGAACACCGATGGCGTAGGCAGATAACTGGCTCGCACCTGACACTAAGGCACGAAAGCGTGGGTAGCA
>16SV_119
TAACGAATCTTCCGCAATGCACGAAAGTGTGACGGAGCGACGCCGCGTGTAGGATGAAGTCCCTCGGGATGTAAACTACT
GTCAGGGGTTAGAAAGTTCTGATCAACCCCAGAGGAAGGCACGGCTAACTCTGTGCCAGCAGCCGCGGTAAGACAGAGGT
GCCGAGCGTTAGGCGGAATCACTGGGCTTAAAGCGTGTGTAGGCGGATGTCTAAGTACCTTGTGAAATCCCACGGCTCAC
CCGTGGAACTGCTGGGTATACTGGATGTCTTGAGCTACTTAGAGGCAACCGGAACAAATGGTGGAGCGGTGAAATGCGTA
GATATCATTTGGAACGCCAATGGTGAAAACAGGTTGCTGGGAGTATGCTGACGCTGAGACACGAAAGCCAGGGGAGCGAA
>16SV_891
TCGTGAATCTTCCGCAATGGGCGAAAGCCTGACGGAGCGACACCGCGTGTAGGATGAAGGCCCTCGGGTTGTAAACTACT
GTCACGTTCTAGGAACTGCTCAGCGTTAATAGCGCTGAGCTCGACCAAGACGGGAGGAAGCACCGGCTAACTCTGTGCCA
GCAGCCGCGGTAAGACAGAGGGTGCAAACGTTGTTCGGAATTACTGGGCATAAAGCGCACGTAGGTGGTTCGCTAAGTCG
TGTGTGAAATCCCTCGGCTCAACCGGGGAATTGCGCATGATACTGGCGAGCTTGAGATCGGGAGGGGTGAGTGGAACTCC
AGGTGGAGCGGTGAAATGCGTAGATATCTGGAGGAACACCGGTGGCGAAAGCGACTCACTGGCCCGACACTGACACTGAG
>16SV_488
TAACGAATATTCCGCAATGCGCGAAAGCGTGACGGAGCAATGCCGCGTGCAGGATGAAGCAGCTTCGCTGTGTAAACTGC
TGTCAGGGGCTACTAACTATGAAGAGCCTCAGAGGAAGGACCGGCTAAACTCGTGCCAGCAGCCGCGGTAATACGAGTGG
TCCAAGCGTTAGTCGGAATCACTGGGCTTAAAGGGTGCGTAGGCGGACCAGAAAGCGTCTTGTGAAATCCCCCGGCTCAA
CCGGGGAACAGCAGGGCGAACTACTGGTCTTGAGGAAGGTAGAGGCCGGCAGAACGATCGGTGGAGCGGTGGAATGCGTA
GAGATCGATCGGAATGCCAAAGGTGAAGACAGCCGGCTGGGCCTTTCCTGACGCTGAGGCACGAAAGCGTGGGGAGCAAA
>16SV_904
TCGAGAATCTTCCGCAATGGGCGAAAGCCTGACGGAGCGACACCGCGTGCAGGATGAAGGCCCTCGGGTTGTAAACTGCT
GTCACGCCATAGGAAAGTGTTCTGCACTTGACCAAAGCGAAAGGAAGCACCGGCTAACTCCGTGCCAGCAGCCGCGGTAA
GACGGAGGGTGCAAACGTTGCTCGGAATCACTGGGCATAAAGCGCACGTAGGCGGCCGCTTAAGTCGACTGTGAAATCCC
CCGGCTCAACCGGGGAACAGCATTCGATACTGGGTGGCTCGAGAATGGTTGGGGTGAGTGGAACTCCAGGTGGAGCGGTG
AAATGCGTAGATATCTGGAGGAACACCGGTGGCGAAAGCGGCTCACTGGACCATCACTGACGCTGAGGTGCGAAAGCTAG
>16SV_1838
TAAGGAATATTGGACAATGGAGGCAACTCTGATCCAGCCATCCCGCGTGCAGGATGACGGCGCTCCGCGTTGTAAACTGC
TTTTGTGTAAGATGAAACACCGGGATTTATCCTGGCTTGACGTTATTACAAGAATAAGCACCGGCTAACTCCGTGCCAGC
AGCCGCGGTAATACGGAGGGTGCAAGCGTTATCCGGAATCACTGGGTTTAAAGGGTGCGTAGGTGGACTAGTAAGTCAGA
GGTGAAATCCCGCAGCTTAACTGCGGAACTGCCTTTGATACTGCTTGTCTTGAATCAGGTTGAGGTATGCGGAATGTGGC
ATGTAGCGGTGAAATGCGTAGATATGCCATAGAACACCGATTGCGAAGGCAGCATACTGGCCCTGTATTGACACTGAGGC
>16SV_413
TGGGGAATATTGCGCAATGGGCGAAAGCCTGACGCAGCCATGCCGCGTGTGTGAAGAAGGCCTTCGGGTTGTAAAGCACT
TTCAATTGGGAAGAAAAGCTTGTCGTTAATAGCGACAAGCCCTGACATTACCTTTAGAAGAAGCACCGGCTAACTCCGTG
CCAGCAGCCGCGGTAATACGGAGGGTGCGAGCGTTAATCGGAATTACTGGGCGTAAAGCGCGCGTAGGCGGTTTGTTAAG
TCAGCTGTGAAAGCCCCGGGCTCAACCTGGGAACTGCAGTTGATACTGGCCGACTAGAGTATGAAAGAGGGAGGTAGAAT
TCCATGTGTAGCGGTGAAATGCGTAGATATATGGAGGAATACCAGTGGCGAAGGCGGCCTCCTGGTTCAATACTGACGCT
>16SV_210
TGGGGAATATTGGACAATGGGCGAAAGCCTGATCCAGCCATGCCGCGTGAGTGATGAAGGCCTTAGGGTTGTAAAGCTCT
TTCGCTGGGGAAGATAATGACGGTACCCAGTAAAGAAGCCCCGGCTAACTTCGTGCCAGCAGCCGCGGTAATACGAAGGG
GGCTAGCGTTGTTCGGAATTACTGGGCGTAAAGCGCACGTAGGCGGGTCGTTAAGTTAGAGGTGAAATCCCAGGGCTCAA
CCCTGGAACTGCCTTTGATACTGGCGGCCTTGAGTTCGAGAGAGGTGAGTGGAATTCCGAGTGTAGAGGTGAAATTCGTA
GATATTCGGAGGAACACCAGTGGCGAAGGCGGCTCACTGGCTCGATACTGACGCTGAGGTGCGAAAGCGTGGGGAGCAAA
>16SV_2607
TAGGGAATTTTCCACAATGGACGAAAGTCTGATGGAGCAACACCGCGTGCAGGATGACAGCCTTCGGGTCGTAAACTGCT
TTTATGAGTGAAGATTTAGACGGTAACTCAAGAATAAGGGACGGCTAACTACGTGCCAGCAGCCGCGGTCATACGTAGGT
CCCAAGCGTTATCCGGAATTACTGGGCGTAAAGAGTTGCGTAGGTGGTTTTTTAAGCAGAGTATGAAAGCTCACGGCTCA
ACCGTGAACCCGTATTCTGAACTGATTAACTAGAGGGCGAGAGAGGTTTCTAGAATTTCTTGTGTAGGAGTGAAATCCGT
AGATATAAGAAGGAATACCGATGGCGTAGGCAGGAAACTGGCTCGCACCTGACACTAAGGCACGAAAGCGTGGGTAGCAA
>16SV_101
TGGGGAATTTTCCGCAATGGGCGAAAGCCTGACGGAGCAATACCGCGTGAGGGATGAAGGTTCGTGGATTGTAAACCTCT
TTTTTCAGGGAAGATAATGACGGTACCTGAAGAATAAGCATCGGCTAACTCCGTGCCAGCAGCCGCGGTAAGACGGAGGA
TGCAAGCGTTATCCGGAATTATTGGGCGTAAAGCGTACGCAGGTGGCATATCAAGTCCTTTGTTAAAGCGCGAGGCTCAA
CCTCGTAAAGGCAGAGGAAACTGGTAAGCTAGAGTATGGTAGGGGCAGGAGGAATTCCCAGTGTAGCGGTGAAATGCGTA
GATATTGGGAAGAACACCAGCGGCGAAAGCGTCCTGCCAAGCCAAAACTGACACTCATGTACGAAAGCTAGGGGAGCGAA
>16SV_1242
TCGAGAATCTTCCGCAATGGGCGAAAGCCTGACGGAGCGACGCCGCGTGGTGGATGAAGTCCTTAGGGACGTAAACACCT
TTTATGAGGGAGGAAATTTTGACGTTACCTCATGAATAAGGGGCTCCCAACTCTGTGCCAGCAGGAGCGGTAATACAGAG
GCCCCAAGCATTATCCGGATTTACTGGGCGTAAAGGGTGCGTAGGCGGTTATATTAGTCAGGTGTTAAATCCTGGGGCTC
AACCCCAGAATCGCATTTGAAACGGTATAACTAGAATAAGTTAGAGGCAAGCAGAACTCACGGTGTAGGGGTGAAATCCG
TTGATATCGTGGGGAATACCAAATGCGAAGGCAGCTTGCTGGGACTTTATTGACGCTGAGGCACGAAAGCGTGGGTAGCG
>16SV_2664
TGGGGAATTTTGGACAATGGGGGCAACCCTGATCCAGCCATTCCGCGTGAGTGAAGAAGGCCTTCGGGTTGTAAAGCTCT
TTCAGCTGGAACGAAACGGTACGCTCTAACATAGCGTGCTAATGACGGTACCAGCAGAAGAAGCACCGGCTAACTACGTG
CCAGCAGCCGCGGTAATACGTAGGGTGCGAGCGTTAATCGGAATTACTGGGCGTAAAGCGTGCGCAGGCGGATTGTTAAG
CAAGATGTGAAATCCCCGGGCTTAACCTGGGAATGGCATTTTGAACTGGCAGTCTAGAGTGTGTCAGAGGGGGGTGGAAT
TCCACGTGTAGCAGTGAAATGCGTAGATATGTGGAGGAACACCAATGGCGAAGGCAGCCCCCTGGGATAACACTGACGCT
>16SV_1580
TAACGAATCTTCCGCAATGCACGCAAGTGTGACGGAGCGACGCCGCGTGGAGGTTAAGTCCTTCGGGATGTAAACTCCTG
TCAGGGGTTACCAAGTTCTGAGGAGCCCCAGAGGAAGGCACGGCTAACTCTGTGCCAGCAGCCGCGGTAATACAGAGGTG
CCAAGCGTTAGGCGGAATCACTGGGCTTAAAGCGCGTGTAGGTGGATGGGTAAGTATCTTGTGAAATCCCACGGCTCAAC
CGTGGAACTGCTGGGTATACTGCCTGTCTTGAGGCACTCAGGGGCAGCTGGAACAAATGGTGGAGCGGTGAAATGCGTAG
ATATCATTTGGAACGCCAAAGGCGAAAGCAGGCTGCTGGGAGTGATCTGACACTGAGACGCGAAAGCCAGGGGAGCAAAC
>16SV_2935
TGAGGAATCTTGCACAATGGGGGAAACCCTGATGCAGCGACGCCGCGTGAGGGACGAAGGCCTTAGGGTTGTAAACCTCT
GTCAGTAGGGAAGAAGAATGACGGTACCTACTGAGGAAGCTTCGGCTAACTACGTGCCAGCAGCCGCGGTAATACGTAGG
AAGCAAGCGTTGCCCGGAATTACTGGGCGTAAAGAGCTCGTAGGCGGGGGCGTGCGTCCGAGAGGAAATTTCAAGGCACA
ACCTTGGGGCTTTCTCGGATACGGCGCTTCTTGAGGATGTGAGAGGAAAGTGGAATTCCCGGTGTAGCGGTGAAATGCGT
AGATATCGGGAGGAACACCAGTGGCGAAGGCGACTTTCTGGCACATTCCTGACGCTGAGGAGCGAAAGCGTGGGTAGCGA
>16SV_2932
TCGAGAATCTTCGGCAATGGGGGAAACCCTGACCGAGCGACGCCGCGTGCGGGATGAAGGCCCTCGGGTTGTAAACCGCT
GTCGTAAGGGAACAAATCCATAGGGGTACTCCCCTATGGTTGAGTGATCTTAGGAGGAAGGACGGGCTAAGTTCGTGCCA
GCAGCCGCGGTAAGACGAACCGTCCAAACGTTATTCGGTATCACTGGGCTTAAAGAGTTCGTAGGCGGCCCGACAGGTGA
GGTGTGAAATCCCTCGGCTCAACCGAGGAATTGCGCTTCAAACCGTCAGGCTTGAGGGAGATAGAGGTGAGCGGAACAGA
TGGTGGAGCGGTGAAATGCGTTGATATCATCTGGAACACCGGTGGCGAAAGCGGCTCACTGGATCTTTTCTGACGCTGAG
>16SV_2192
TGGGGAATTTTGGACAATGGGGGCAACCCTGATCCAGCCATGCCGCGTGAGTGAAGAAGGCCTTCGGGTTGTAAAGCTCT
TTCGGCCGGAACGAAATCGCATTCTTTAATAGAGGGTGTGGATGACGGTACCGGAAGAAGAAGCACCGGCTAACTACGTG
CCAGCAGCCGCGGTAATACGTAGGGTGCGAGCGTTAATCGGAATTACTGGGCGTAAAGCGTGCGCAGGCGGTTTTGTAAG
CCAGATGTGAAATCCCCGGGCTTAACCTGGGAACTGCATTTGGGACTGCAAGGCTTGAGTGTGGCAGAGGGAGGTGGAAT
TCCACGTGTAGCAGTGAAATGCGTAGATATGTGGAGGAACACCGATGGCGAAGGCAGCCTCCTGGGCCAGCACTGACGCT
>16SV_2510
TCGAGAATCTTCGGCAATGGTCGACAGACTGACCGAGCGACGCCGCGTGGAGGACGAAGGCCTTCGGGTTGTAAACTCCT
GTCGAGGGGGAACAAGGGCGTATGAAGAATGCGTCTTGAGTGATCCCTGGAGGAAGCACGGGCTAAGTTCGTGCCAGCAG
CCGCGGTAAGACGAACCGTGCGAACGTTATTCGGAATCACTGGGCTTAAAGCGCGTGTAGGCGGATGGCCGCGTCGGTCG
CTGAAAGCCCCCGGCTCAACCGGGGGTGTGGCGCCGAAACGGGTCGTCTGGAGGGGCGTAGGGGGAGCTGGAACTCACGG
TGGAGCGGTGATATGCGTTGAGATCGTGAGGAACGCCCGTGGCGAAAGCGAGCTCCTGGACGCCTACTGACGCTGAGACG
>16SV_506
TGAGGAATATTGGACAATGGGCGGGAGCCTGATCCAGCCATGCCGCGTGCAGGAAGACTGCCCTATGGGTTGTAAACTGC
TTTTATACGGGAAGAAACCCACCTACGTGTAGGTGGCTGACGGTACCGTAAGAATAAGGATCGGCTAACTCCGTGCCAGC
AGCCGCGGTAATACGGAGGATCCAAGCGTTATCCGGAATCATTGGGTTTAAAGGGTCCGTAGGTGGATGATTAAGTCAGA
GGTGAAATCCTGCAGCTCAACTGTAGAATTGCCTTTGAAACTGGTCATCTTGAATTATTGTGAAGTGGTTAGAATATGTA
GTGTAGCGGTGAAATGCATAGATATTACATAGAATACCAATTGCGAAGGCAGATCACTAACAATATATTGACACTGATGG
>16SV_2499
TCGAGAATCTTCGGCAATGGGCGCAAGCCTGACCGAGCGACGCCGCGTGGAGGACGAAGGCCTTCGGGTTGTAAACTCCT
GTCGAGGGGGAGGAAGAGGTGGTGAAGAACCATCTTTGACCGATCCCTGGAGGAAGCACGGGCTAAGTTCGTGCCAGCAG
CCGCGGTAAGACGAACCGTGCGAACGTTATTCGGAATCACTGGGCTTAAAGCGCGTGTAGGCGGCCTGGAGCGTCAGCAG
CTGAAATCCCCCGGCTCAACCGGGGAACGGGCTCTGAAACGTCCAGGCTGGAGGGGGGTAGGGGGAGCCGGAACTCACGG
TGGAGCGGTGAAATGCGTTGAGATCGTGAGGAACGCCCGTGGCGAAAGCGGGCTCCTGGACCCCACCTGACGCTGAGACG
>16SV_2993
TCGAGAATCTTCGGCAATGGGCGAAAGCCTGACCGAGCAATGCCGCGTGCGGGATGAAGGCCTTCGGGTTGTAAACCGCG
AAAGTAAGGAGGAAGGGTCTGCGAAGAGCAGATCTTGACCGATCTACAGTAAGGACGGGCTAAGTACGTGCCAGCAGCCG
CGGTAACACGTACCGTCCAAACGTTATTCGGAATTATTGGGCTTAAAGGGTGCGTAGGCGGCCTATTAAGTCGGGTGTGA
AATCCTTCGGCTCAACCGAAGAACTGCGCCCGATACTGGTAGGCTTGAGGGAGACAGGGGTGAGCGGAACTGATGGTGGA
GCGGTGAAATGCGTTGATATCATCAGGAACACCGGTGGCGAAAGCGGCTCACTGGGTCTCTTCTGACGCTGAGGCACGAA
>16SV_331
TAGGGAATATTGGGCAATGGGCGCAAGCCTGACCCAGCCATGCCGCGTGAAGGAAGAAGGTCCACAGGATTGTAAACTTC
TTTTATCTGGGAATAAGGCCGGATTCGTTCCGGATTGAAGGTACCAGGTGAATAAGCACCGGCTAACTACGTGCCAGCAG
CCGCGGTAATACGTAGGGTGCAAGCGTTGTCCGGATTTACTGGGTTTAAAGGGTGCGTAGGCGGTCCGATCAGTCGGTGA
TGAAATGCTCAGGCTCAACCTGCAGCGCTGTTACCGATACTGTCGGACTTGAGAGCGGACGAGGTGGCTGGAATGAGTGG
TGTAGCGGTGAAATGCGTAGAGATCACTCAGAACACCAATTGCGAAGGCAAGTCACTAGACCGATTCTGACGCTGAGGCA
>16SV_1300
TGGGGAATCTTAGACAATGGGCGCAAGCCTGATCTAGCCATGCCGCGTGAGTGATGAAGGCCTTAGGGTCGTAAAGCTCT
TTCGCTGGGGAAGATAATGACGGTACCCAGTAAAGAAACCCCGGCTAACTCCGTGCCAGCAGCCGCGGTAATACGGAGGG
GGTTAGCGTTGTTCGGAATTACTGGGCGTAAAGCGCGCGTAGGCGGATCAGAAAGTTGGGGGTGAAATCCCGGGGCTCAA
CCCCGGAATTGCCTTCAAAACTCCTGGTCTTGAGTTCGAGAGAGGTGAGTGGAATTCCGAGTGTAGAGGTGAAATTCGTA
GATATTCGGAGGAACACCAGTGGCGAAGGCGGCTCACTGGCTCGATACTGACGCTGAGGTGCGAAAGCGTGGGGAGCAAA
>16SV_1253
TGGGGAATATTGGACAATGGGCGAAAGCCTGATCCAGCAATGCCGCGTGAGTGAAGAAGGCCTTCGGGTTGTAAAGCTCT
TTTACCCGGGAAGATAATGACTGTACCGGGAGAATAAGCCCCGGCTAACTCCGTGCCAGCAGCCGCGGTAATACGGAGGG
GGCTAGCGTTGTTCGGAATTACTGGGCGTAAAGCGTCCGTAGGCGGCTTTTTAAGTCAGAGGTGAAAGCCCACGACTCAA
TCGTGGAACTGCCTTTGAGACTGGATCGCTTGAAGATGGGAGAGGTTAGTGGAATTCCGAGTGTAGAGGTGAAATTCGTA
GATATTCGGAAGAACACCAGTGGCGAAGGCGGCTAACTGGACCATTCTTGACGCTGAGGGACGAAAGCGTGGGGAGCAAA
>16SV_459
TCTAGAGGCTTCGGCAATGGGGGCAACCCTGACCGAGCGACGCCGCGTGGAGGATGAAGGCCTTCGGGTTGTAAACTCCT
TTCAGCTGGAAGAAACGCCCAGGTGGCGAACTTGGGTTTGATCGACCGGCAAAAGAAGCCCCGGCTAACTTCGTGCCAGC
AGCCGCGGTAATACGAAGGGGGCGAGCGTTATTCGGATTTATTGGGCGTAAAGGGCGTGTAGGCGGCTGGGCAAGTCCGG
TGTGAAAACGCTACCGCTCAACGGAGCGATTGCGCTGGAAACTGCTCAACTTGAGTTCGGGAGAGGTGCGCGGAATACCT
GGTGTAGCGGTGGAATGCTTAGAGATCAGGTAGAACACCCGAGGCGAAGGCGGCGCACTGGTCCGATACTGACGCTGAGG
>16SV_3067
TGGGGAATATTGGACAATGGGCGAAAGCCTGATCCAGCAATGCCGCGTGAGTGATGAAGGCCTTAGGGTTGTAAAGCTCT
TTTACTGGGGATGATAATGACAGTACCCAGAGAATAAGCTCCGGCTAACTCCGTGCCAGCAGCCGCGGTAATACGGAGGG
AGCTAGCGTTGTTCGGAATTACTGGGCGTAAAGCGCGCGTAGGCGGTTTATCAAGTCAGAGGTGAAATCCCGGGGCTCAA
CCCCGGAACTGCCTTTGAAACTAGTAGACTAGAATCTTGGAGAGGTCAGTGGAATTCCGAGTGTAGAGGTGAAATTCGTA
GATATTCGGAAGAACACCAGTGGCGAAGGCGACTGACTGGACAAGTATTGACGCTGAGGTGCGAAAGCGTGGGGAGCAAA
>16SV_921
TGAGGAATATTGGTCAATGGGCGGAAGCCTGAACCAGCCATCCCGCGTGCAGGATGACGGCCCTATGGGTTGTAAACTGC
TTTTCCGCGCCAAGAAACCCCCCGACGTGTCGGGGGCTGACGGTAGCGCGGGAATAAGCACCGGCTAACTCCGTGCCAGC
AGCCGCGGTAATACGGAGGGTGCAAGCGTTATCCGGATTCATTGGGTTTAAAGGGTGCGCAGGTGGGAAAATAAGTCAGT
GGTGAAATACTGCCGCTCAACGGTAGAACTGCCATTGATACTGTTTTTCTTGAGTATGGTTGAGGTAGGTGGAATGTGTT
GTGTAGCGGTGAAATGCATAGATATGACACAGAACGCCGATTGCGAAGGCAACTTACTAAGCCATCACTGACGCTGAGGC
>16SV_36
TGGGGAATTTTCCGCAATGGGCGAAAGCCTGACGGAGCAAGACCGCGTGGGGGAAGAAGGCTCTTGGGTTGTAAACCCCT
TTTCTCTGGGAAGAACGCAATGACGGTACCAGAGGAATCAGCATCGGCTAACTCCGTGCCAGCAGCCGCGGTAAGACGGA
GGATGCAAGCGTTATCCGGAATGATTGGGCGTAAAGCGTCCGCAGGTGGCAGTTCAAGTCTGCTGTCAAAGACCGGGGCT
CAACCTCGGAAAGGCAGTGGAAACTGAACAGCTAGAGTATGGTAGGGGCAAAGGGAATTCCTGGTGTAGCGGTGAAATGC
GTAGAGATCAGGAAGAACATCGGTGGCGAAGGCGCTTTGCTGGACCATAACTGACACTCAGGGACGAAAGCTAGGGGAGC
>16SV_1815
TAGGGAATATTGGGCAATGGAGGAAACTCTGACCCAGCCATGCCGCGTGCAGGAAGACGGTCCTCTGGATTGTAAACTGC
TTTTGAATGGGAAGAACCGGTAGCTTGCGAGCTACTCTGACGGTACCATTAGAATAAGCCACGGCTAACTACGTGCCAGC
AGCCGCGGTAATACGTAGGTGGCAAGCGTTATCCGGATTTATTGGGTTTAAAGGGTGCGTAGGCGGCGATTTAAGTCGAT
GGTGAAAGGTAGCAGCTTAACTGTTTTACATGCTGTCGATACTGAATTGCTTGAGTTACCGAGAGGCAAGTAGAATTTCC
GGTGTAGCGGTGAAATGCTTAGATACCGGAAGGAATACCGATTGCGAAGGCCACTTGCTATAGGTAAACTGACGCTGATG
>16SV_1943
TAACGAATCTTCCGCAATGCGCGAAAGCGTGACGGAGCAATGCCGCGTGTGGGATGAAGCGGTTACGCCGTGTAAACCAC
TGTCAGGACTTAGGAAGAACTGACCGAGTCCAAAGGAAGGGCCGGCTAATCTCGTGCCAGCAGCCGCGGTAATACGAGAG
GCCCGAGCGTTAGGCGGAATCACTGGGCTTAAAGGGTGCGTAGGCGGATCAGTAAGCATTTTGTGAAATCCCTCGGCTCA
ACCGAGGAATTGCAGAGTGAACTGCTGATCTTGAGGTAGGCAGAGGTCATCGGAACGTACGGTGGAGCGGTGAAATGCGT
AGATATCGTACGGAACGCCGAAGGGGTAGCCAGGTGACTGGGCCTAATCTGACGCTGAGGCACGAAAGCGTGGGGATCAA
>16SV_2238
TCGAGAATCTTCGGCAATGGGCGCAAGCCTGACCGAGCGACGCCGCGTGTGGGACGAAGGCCCTTGGGTTGTAAACCACT
GTCAGAGGGGATGAAATGCGGGAGGGTTATCCCTCTCGTTTGACATAGCCTCAGAGGAAGCACGGGCTAAGTTCGTGCCA
GCAGCCGCGGTAATACGAACTGTGCAAACGTTATTCGGATTCACTGGGCTTAAAGGGTGCGTAGGCGGCCATTTAAGTAG
GGTGTGAAATCCCGGAGCTTAACTCCGGAACTGCGCTCTAAACTGGATGGCTCGAGTGAGATAGGGGTGTGTGGAACTTC
CAGTGGAGCGGTGAAATGCGTTGATATTGGAAGGAACTCCGGTGGCGAAAGCGACACACTGGGTCTTAACTGACGCTGAG
>16SV_348
TGAGGAATCTTCCACAATGGGCGAAAGCCTGATGGAGCAACGCCGCGTGCAGGATGAAGGCCCTCGGGTCGTAAACTGCT
TTTATAAGTGAAGAATATGACGGTAACTTATGAATAAGCACCGGCTAACTACGTGCCAGCAGCCGCGGTCATACGTAGGG
TGCAAGCATTATCCGGAGTGACTGGGCGTAAAGAGTTGCGTAGGTGGACAAGTAAGCGAATAGTGAAATCCGACGGCTCA
ACCGTACGGACTATTACTCGAACTGCTTGTCTCGAGAATGGTAGAGGTAACTGGAATTTCTAGTGTAGGAGTGAAATCCG
TAGATATTAGAAGGAACACCAATGGCGTAGGCAGGTTACTGGACCATTTCTGACACTGAGGCACGAAAGCGTGGGGAGCG
>16SV_2784
TGGGGAATTTTCCGCAATGGGCGAGAGCCTGACGGAGCAACGCCGCGTGAGGGAGGAAGGCCTGTGGGTTGTAAACCTCT
TTTCTCAAGGAAGAAGTTCTGACGGTACTTGAGGAATCAGCATCGGCTAACTCCGTGCCAGCAGCCGCGGTAAGACGGAG
GATGCAAGCGTTATCCGGAATTATTGGGCGTAAAGCGTCCGTAGGCGGTTTCAAAAGTCTGTTGTTAAATCCCACAGCTC
AACTGTGGATCGGCGATGGAAACTGTGAGACTAGAGAGTGGTAGGGGTAGAGGGAATTCCTAGTGTAGCGGTGAAATGCG
TAGATATTAGGAAGAACACCAGTGGCGAAGGCGCTCTACTGGGCCATTACTGACGCTGATGGACGAAAGCTAGGGGAGCG
>16SV_2779
TCGAGAATCTTCGGCAATGGGCGCAAGCCTGACCGAGCGACGCCGCGTGCGGGATGAAGGCCTTCGGGTTGTAAACCGCT
GTCAGTTGGGAGGAAATATTAGGGGGTACTCCCCTTAATTTGACCGATCTTCAGAGGAAGGACGGGCTAAGTTCGTGCCA
GCAGCCGCGGTAAGACGAACCGTCCAAACGTTATTCGGTATCACTGGGCTTAAAGCGTGCGTAGGCGGCCTGGTAGGTGA
GATGTGAAAGCCCACGGCTCAACCGTGGAATTGCGTTTCAAACCACCAGGCTTGAGGATGGCAGGGGTGATGGGAACTGA
TGGTGGAGCGGTGAAATGCGTTGATATCATCAGGAACACCGGTGGCGAAGGCGCATCACTGGGCCATTTCTGACGCTGAG
>16SV_2049
TCTAGAGGCTTCGGCAATGGGGGCAACCCTGACCGAGCGACGCCGCGTGGAGGATGAAGGTCTTCGGATTGTAAACTCCT
TTCGGCAGGAAGGAAGGCCCTTGTGGTGAACAGGGGATTGACCTACCTGCGGAAGAAGCCCCGGCTAACTTCGTGCCAGC
AGCCGCGGTAATACGAAGGGGGCGAGCGTTATTCGGATTTATTGGGCGTAAAGGGCGCGTAGGCGGCTGGGCAAGTCTGG
TGTGAAAACGCTACCGCTCAACGGAGCGATTGCGCTGGAAACTGCCCAACTTGAGTGCAGGAGAGGCATGCGGAATACCC
GGTGTAGCGGTGGAATGCTTAGAGATCGGGTAGAACATCTGAGGCGAAGGCGGCATGCTGGCCTGTAACTGACGCTGAGG
>16SV_2157
TCGAGAATCTTCCACAATGGGCGAAAGCCTGATGGAGCGACACCGCGTGCAGGATGAAGGCCTTCGGGTTGTAAACTGCT
GTCACGCTATAGGAACCGACTTGGGTGAATAGTCCAAGTTCTGACTAAAGCGAAAGGAAGCGCCGGCTAACTCTGTGCCA
GCAGCCGCGGTAATACAGAGGGCGCAAGCGTTGTTCGGATTCACTGGGCATAAAGAGCACGTAGGCGGCTACGTAAGTCG
GATGTGAAATCCCACGGCTCAACCGTGGAACTGCATCCGATACTGCGTGGCTCGAGGTCGAGAGGGGTGAGCGGAACTCC
AGGTGGAACGGTGAAATGTGTAGATATCTGGAGGAACACCGGTGGCGAAGGCGGCTCACTGGCTCGAATCTGACGCTGAG
>16SV_91
TGGGGAATATTGGACAATGGGCGAAAGCCTGATCCAGCAATGCCGCGTGAGTGATGAAGGCCTTAGGGTTGTAAAGCTCT
TTTACCCGGGATGATAATGACAGTACCGGGAGAATAAGCCCCGGCTAACTCCGTGCCAGCAGCCGCGGTAATACGGAGGG
GGCTAGCGTTGTTCGGAATTACTGGGCGTAAAGCGCGCGTAGGCGGCTTTGTAAGTTAGAGGTGAAAGCCCGGAGCTCAA
CTCCGGAACTGCCTTTAAGACTGCATCGCTAGAATTGTGGAGAGGTGAGTGGAATTCCGAGTGTAGAGGTGAAATTCGTA
GATATTCGGAAGAACACCAGTGGCGAAGGCGACTCACTGGACACATATTGACGCTGAGGTGCGAAAGCGTGGGGAGCAAA
>16SV_1704
TGGGGAATATTGCACAATGGGCGCAAGCCTGATGCAGCAACGCCGCGTGGGGGATGAAGGCCTTCGGGTTGTAAACCCCT
TTTAGCAGGGAAGAAGCGAAAGTGACGGTACCTGCAGAAAAAGCGCCGGCTAACTACGTGCCAGCAGCCGCGGTAATACG
TAGGGCGCAAGCGTTGTCCGGAATTATTGGGCGTAAAGAGCTCGTAGGCGGTTTGTCGCGTCTGCTGTGAAAGTCCGAGG
CTCAACCTCGGATCTGCAGTGGGTACGGGCAGACTAGAGTGTGGTAGGGGAGACTGGAATTCCTGGTGTAGCGGTGGAAT
GCGCAGATATCAGGAGGAACACCAATGGCGAAGGCAGGTCTCTGGGCCACAACTGACGCTGAGGAGCGAAAGCGTGGGTA
>16SV_2569
TTTCGAATCATTCACAATGGGCGAAAGCCTGATGGTGCAATGCCGCGTGGGGGATGAAGGTCTTCGGATCGTAAACCCCT
GTCACCAAGGACTAAAAAACGGTGAAGAGCCGTCTTGAATTAACTTGGAGAGGAAGCAGTGGCTAACTCCGTGCCAGCAG
CCGCGGTAATACGGAGACTGCAAGCGTTACTCGGATTTACTGGGCGTAAAGGGTGCGCAGGCGGCCTGGTATGTCAGATG
TGAAAGCCCACAGCTCAACTGTGGAACTGCATTTGAAACTACCAGGCTAGAGTATTGGAGAGGTAAGCGGAATTCCTAGT
GTAGCGGTGAAATGCGTAGATATTAGGAGGAACACCAAAGGCGAAGGCAGCTTACTGGACAATTACTGACGCTCATGCAC
>16SV_1259
TGGGGAATCTTGCGCAATGGGCGAAAGCCTGACGCAGCGACGCCGCGTGAGTGATGAAGGCCTTCGGGTTGTAAAGCTCT
GTGGGGAGAGAAGAATAAGTGCGGGCTAATACTCCGCATGATGACGGTATCTCCTTAGCAAGCACCGGCTAACTCTGTGC
CAGCAGCCGCGGTAAGACAGAGGGTGCAAACGTTGTTCGGAATTACTGGGCGTAAAGCGAGTGTAGGCGGTTCGGTAAGT
CGGATGTGAAAGCCCCGGGCTCAACCCGGGAAGTGCACTCGATACTGCCGAGCTAGAGTATCGGAGAGGTTGGTGGAATT
CTCGGTGTAGAGGTGAAATTCGTAGATATCGAGAGGAACACCGGTGGCGAAGGCGGCCAACTGGACGAATACTGACGCTG
>16SV_2491
TGGGGAATATTGCGCAATGGGCGGAAGCCTGACGCAGCGACGCCGCGTGAGGGATGACGGCCTTCGGGTTGTAAACCTCT
TTCAGCTCTGACGAAGCGAGAGTGACGGTAGGAGCAGAAGAAGCACCGGCCAACTACGTGCCAGCAGCCGCGGTAATACG
TAGGGTGCAAGCGTTGTCCGGAATTATTGGGCGTAAAGAGCTCGTAGGCGGTCTGTCGCGTCGAATGTGAAAACCCGGGG
CTCAACCCCGGGCCTGCATTCGATACGGGCAGACTAGAGTTCGGTAGGGGAGTCTGGAATTCCTGGTGTAGCGGTGAAAT
GCGCAGATATCAGGAGGAACACCGGTGGCGAAGGCGGGACTCTGGGCCGATACTGACGCTGAGGAGCGAAAGCGTGGGGA
>16SV_1419
TGGGGAATATTGGACAATGGGGGAAACCCTGATCCAGCAATGCCGCGTGTGTGATGAAGGCCTTCGGGTTGTAAAGCACT
TTTGTCAGGGACGATGATGACGGTACCTGACGAATAAGCTCCGGCTAACTTCGTGCCAGCAGCCGCGGTAATACGAGGGG
AGCTAGCGTTGTTCGGAATTACTGGGCGTAAAGGGCGTGTAGGCGGTACCATAAGTCAGATGTGAAAGCCCTAGGCTTAA
CCTAGGAGGTGCATTTGATACTGTGGAACTAGAGATCGAGAGAGGTAAGTGGAATTACGAGTGTAGAGGTGAAATTCGTA
GATATTCGTAAGAACACCAGTGGCGAAGGCGACTTACTGGCTCGATACTGACGCTAAGGCGCGAAAGCGTGGGGAGCAAA
>16SV_3053
TGGGGAATATTGGACAATGGGCGAAAGCCTGATCCAGCCATGCCGCGTGTGTGATGAAGGCCTTAGGGTTGTAAAGCACT
TTCAACGGTGAAGATAATGACGGTAACCGTAGAAGAAGCCCCGGCTAACTTCGTGCCAGCAGCCGCGGTAATACGAAGGG
GGCTAGCGTTGTTCGGAATTACTGGGCGTAAAGCGCACGTAGGCGGATTGATCAGTTAGAGGTGAAATCCCAGGGCTCAA
CCCTGGAACTGCCTTTAATACTGTCAGTCTAGAGATCGAGAGAGGTGAGTGGAATTCCGAGTGTAGAGGTGAAATTCGTA
GATATTCGGAGGAACACCAGTGGCGAAGGCGGCTCACTGGCTCGATACTGACGCTGAGGTGCGAAAGCGTGGGGAGCAAA
>16SV_563
TCGAGAATCTTCGGCAATGGGCGCAAGCCTGACCGAGCGACGCCGCGTGGAGGACGAAGGCCTTCGGGTTGTAAACTCCT
GTCGAGGGGGAGGAAGGCGCAAGCTTGACCGATCCCTGGAGGAAGCACGGGCTAAGTTCGTGCCAGCAGCCGCGGTAAGA
CGAACCGTGCGAACGTTATTCGGAATCACTGGGCTTAAAGCGCGTGTAGGCGGGTCGCCGCGTCGGCTGCTGAAATCCCC
CGGCTCAACCGGGGAACGGGCACCGATACGGGCGGCCTCGAGGGGGGTAGGGGGGTCTGGAACTTCCGGTGGAGCGGTGA
AATGCGTTGAGATCGGAAGGAACGCCCGTGGCGAAAGCGAGACCCTGGACCCTTTCTGACGCTGAGACGCGAAAGCCAGG
>16SV_199
TCGAGAATAATTCACAATGGACGAAAGTCTGATGGTGCAACGCCGCGTGGAGGATGAAGGCCCTAGGGTCGTAAACTCCT
GTCATTTGAGAGTAAGACCTGGCGGTTAATAGCCGACAGGGTTGATAGTATCAAAAGAGGAAGGGACGGCTAACTTCGTG
CCAGCAGCCGCGGTAATACGAAGGTCCCGAGCGTTGTTCGGAATCACTGGGCGTAAAGGGAGCGTAGGCGGTTAGGTAAG
TCAGATGTGAAATCCCAGGGCTCAACCCTGGAACTGCATCCGATACTGCCTGACTAGAGTAATGGAGGGGTAACTGGAAT
TCTCGGTGTAGCAGTGAAATGCGTAGATATCGAGAGGAACACTCGTGGCGAAGGCGAGTTACTGGACATTTACTGACGCT
>16SV_110
TCGAGAATTTTTCTCAATGGGGGAAACCCTGAAGGAGCGACGCCGCGTGGAGGATGACGGTCTTCGGATTGTAAACTCCT
GTCATTTGGGAACAAACTGCATCAGTTAACTGCCGGTGTATTGATAGTACCAGAAGAGGAAGAGACGGCTAACTCTGTGC
CAGCAGCCGCGGTAATACAGAGGTCTCAAGCGTTGTTCGGATTCATTGGGCGTAAAGGGTGCGTAGGTGGCGGGGTAAGT
CTGGTGTGAAATCTCGGGGCTCAACCCCGAAACTGCACTGGATACTGCCTTGCTTGAGTACTGGAGAGGAGATTGGAATT
TACGGTGTAGCAGTGAAATGCGTAGATATCGTAAGGAAGACCAGTGGCGAAGGCGAATCTCTGGACAGTTACTGACACTG
>16SV_3069
TCGAGAATCTTCGGCAATGGGCGCAAGCCTGACCGAGCGACGCCGCGTGTGGGATGAAGGCCCTTGGGTTGTAAACCACT
GTCAGAGGGGATGAAATGCCAGAGAGCTATCTCTTTGGTTTGACATAGCCTCAGAGGAAGCACGGGCTAAGTTCGTGCCA
GCAGCCGCGGTAATACGAACTGTGCAAACGTTATTCGGAATCACTGGGCTTAAAGGGTGCGTAGGCGGCTTGTTAAGTAG
GGTGTGAAATCCCACGGCTCAACCGTGGAATTGCGCCCTAAACTGGCGAGCTGGAGTGAGATAGGGGTGTGTGGAACTTC
CGGTGGAGCGGTGAAATGTGTTGATATCGGAAGGAACGCCAGTGGCGAAAGCGACACACTGGGTCTCAACTGACGCTGAG
>16SV_1787
TGGGGAATTTTCCGCAATGGGCGAAAGCCTGACGGAGCAATACCGCGTGAGGGAGGAAGGCTCTTGGGTCGTAAACCTCT
TTTCTCAGGGAAGAACACAATGACGGTACCTGAGGAATAAGCATCGGCTAACTCCGTGCCAGCAGCCGCGGTAATACGGA
GGATGCAAGCGTTATCCGGAATGATTGGGCGTAAAGCGTCCGCAGGTGGCGATGTAAGTCTGCTGTTAAAGAGTCTAGCT
CAACTAGATAAGAGCAGTGGAAACTACATAGCTAGAGTACGTTCGGGGCAGAGGGAATTCCTGGTGTAGCGGTGAAATGC
GTAGAGATCAGGAAGAACACCAGTGGCGAAGGCGCTCTGCTAGGCCGTAACTGACACTGAGGGACGAAAGCTAGGGGAGC
>16SV_2610
TGGGGAATCTTGCGCAATGGGCGAAAGCCTGACGCAGCAACGCCGCGTGCGGGATGAAGGCCCTCGGGTTGTAAACCGCT
TTCAGCAGGGACGAAGATGACGGTACCTGCAGAAGAAGCCCCGGCCAACTACGTGCCAGCAGCCGCGGTAACACGTAGGG
GGCGAGCGTTGTCCGGATTTATTGGGCGTAAAGAGCTCGTAGGCGGTTCCGTCAGTCGGGTGTGAAAACTCTGGGCTCAA
CCCAGAGACGCCACCCGATACTGCGGTGACTAGAGTCCGGTAGGGGAGTGCGGAATTCCTGGTGTAGCGGTGAAATGCGC
AGATATCAGGAGGAACACCAACGGCGAAGGCAGCACTCTGGGCCGGTACTGACGCTGAGGAGCGAAAGCGTGGGGAGCGA
>16SV_1546
TGAGGAATCTTCCACAATGGGCGAAAGCCTGATGGAGCAACGCCGCGTGCAGGATGAAGGCCTTCGGGTCGTAAACTGCT
TTTATAAGTGAAGAATATGACGGTAACTTATGAATAAGCACCGGCTAACTACGTGCCAGCAGCCGCGGTCATACGTAGGG
TGCAAGCATTATCCGGAGTGACTGGGCGTAAAGAGTTGCGTAGGTGGTTTGTTAAGTGAATAGTGAAATCTGGCGGCTCA
ACCGTACAGGCTATTATTCAAACTGGCAAACTCGAGAATGGTAGAGGTAACTGGAATTTCTTGTGTAGGAGTGAAATCCG
TAGATATAAGAAGGAACACCAATGGCGTAGGCAGGTTACTGGACCATTTCTGACACTGAGGCACGAAAGCGTGGGGAGCG
>16SV_2312
TCGAGAATCTTCCGCAATGGACGAAAGTCTGACGGAGCGACGTCGCGTGATGGACGAATCCCTTCGGGGTGTAAACATCT
TTTATACGTGAAGAAATTTATTGACATTAGCGTATGAATAAGGGGCTCCAAACTCTGTGCCAGCAGGAGCGGTAATACAG
AGGCCTCAAGCGTTATCCGGAATTATTGGGCGTAAAGGGTGTGTAGGTGGTTATATTAGTCTTGTGTTAAATCTTCGAGC
TCAACTCGAAATCAGCACGGGAAACGGTATAACTAGAGGATGCGAGAGGTGTACGGAACTCATGGAGTAGGGGTGAAATC
CGTTGATATCATGGGGAACACCAAAAGCGAAGGCAGTACACTGGCGTACTCCTGACACTGAAACACGAAAGCTAGGGTAG
>16SV_1797
TGAGGAATTTTGCGCAATGGGCGAAAGCCTGACGCAGCGACGCCGCGTGGAGGACGAAGTCTTTCGAGATGTAAACTCCT
GTCAGTGGGGATGATAATGACAGTACCCACAAAGGAAGCACCGGCTAATTCCGTGCCAGCAGCCGCGGTAATACGGAAGG
TGCAAGCGTTGTTCGGAATTACTGGGCGTAAAGCGTACGTAGGTGGCGGATTAAGTCGAATGTTAAAGCCCAGGGCTCAA
CCCTGTGGATGCATTCGATACTGGTTTGCTAGAGGGTGCTAGAGGAAAGCGGAATTCCGAGTGTAGCGGTGAAATGCGTA
GATATTCGGAGGAACATCAGTAGCGAAGGCGGCTTTCTGGGGCATTCCTGACACTGAGGTACGAAAGCGTGGGGAGCAAA
>16SV_2381
TTAGGAATCTTGCGCAATGGGGGAAACCCTGACGCAGCAACGCCGCGTGGGTGAAGAAGGTCTTCGGATCGTAAAGCCCT
TTCAGTGGGAAAGATAATGACGGTACCCACAAAAGAAGCACCGGCTAACTCCGTGCCAGCAGCCGCGGTGATACGGAGGG
TGCGAGCGTTACTCGGATTTACTGGGCGTAAAGGGCGCGTAGGCGGTTTGTTAAGTCTGATGTGAAAGCCCACGACTCAA
TCGTGGAAGTGCATTGGATACTGGCAGACTAGAGTTCAAGAGGGGTGAGCGGAATTCCAGGTGTAGAGGTGAAATTCGTA
GATATCTGGAGGAACAACGGTGGCGAAGGCGGCTCACTGGATTGATACTGACGCTGAGGCGCGAAAGCGTGGGGAGCAAA
>16SV_2718
ACCGGGAATATTGCGCAATGGACGAAAGTCTGACGCAGCGACACCGCGTGTGGGATGACGCTCTTCGGAGTGTAAACCAC
TGTGGCAGGGGATGAATTTTGACAGTACCCTGCTAGAAAGCACCTGCTAACCACGTGCCAGAAGCCTCGGTAATACGTGG
GGTGCAAGCGTTATCCGGATTTACTGGGCGTAAAGCGTACCGTCGGTTGTTTTTTATGTTTCTTGTTTAAGCCCGAGGCT
CAACTTCGGACAAGCAAGAAAAACTGGAAAACTTGAGTTTGTTTGAGGCAGCTGGAATTCTCAGTGGAGGGGTGAAATCC
GTAGATATTGAGAGGAACGCCAATCGCGAAGGCAGGCTGCTAAGACATAACTGACACTCATGGACGAAAGCTGGGGTAGC
>16SV_1056
TAACGAATCTTCCACAATGCACGAAAGTGTGATGGAGCGACGCCGCGTGTGGGACGAAGTCCTTCGGGATGTAAACCACT
GTCAAGGGAAAGAAAGATCTGATCTACCCTAGAGGAAGTGGCGACTAACTCTGTGCCAGCAGTCGCGGTAATACAGAGGC
CACAAGCGTTAGGCGGAATCACTGGGCTTAAAGCGTGTGTAGGCGGGTTGGTAAGTATCTTGTGAAATCCCACGGCTTAA
CCGTGGAAATGCTGGGTATACTGCCGATCTTGAGTCATCTAGGGGCAACCGGAACTGATGGTGGAGCGGTGAAATGCATA
GATATCATCAGGAACGCCAATGGTGCAGACAGGTTGCTGGGGATGTACTGACGCTGAGGCACGAAAGCTAGGGGAGCAAA
>16SV_1710
TGGGGAATCTTGGACAATGGGGGCAACCCTGATCCAGCGATGCCGCGTGGGTGAAGAAGGCCTTCGGGTTGTAAAGCCCT
TTAGGCTGGGAAGAAGGATGCGGGATGAATAATCCTGTATTTTGACGGTACCAGCAGAATAAGCACCGGCAAACTCTGTG
CCAGCAGCCGCGGTAATACAGAGGGTGCGAGCGTTAATCGGATTTACTGGGCGTAAAGGGCGCGTAGGCGGTCGTATGAG
TGTGATGTGAAAGCCCCGGGCTCAACCTGGGAAGTGCATCGCAAACGATACGACTGGAGTATATGAGAGGGTGGCGGAAT
TTCCGGTGTAGCGGTGAAATGCGTAGAGATCGGAAGGAACGTCAATGGCGAAGGCAGCCACCTGGCATAATACTGACGCT
>16SV_2056
TAAGGAATATTGGACAATGGAGGCAACTCTGATCCAGCCATCCCGCGTGCAGGATGACGGCGCTACGCGTTGTAAACTGC
TTTTGGACAAGATGAAACACCGTGATTTATCATGGCTTGACGTTATTGTCAGAATAAGCACCGGCTAACTCCGTGCCAGC
AGCCGCGGTAATACGGAGGGTGCAAGCGTTATCCGGAATCACTGGGTTTAAAGGGTGCGTAGGCGGGCCGATAAGTCAGA
GGTGAAATCCCACAGCTTAACTGTGGAATTGCCTTTGATACTGTTGGTCTTGAATTAGGTTGAGGTTAGCGGAATGTGGC
ATGTAGCGGTGAAATGCTTAGATATGCCATAGAACACCGATTGCGAAGGCAGCTAACTGGCCCTTGATTGACGCTGAGGC
>16SV_844
TGGGGAATCTTGGACAATGGGGGAAACCCTGATCCAGCGACGCCGCGTGACCGATGAAGGCCCTCGGGTCGTAAAGGTCT
TTCAGTGGGGACAATAATGATGGTACCCACAGAAGCAGGAGCGGCTAACTACGTGCCAGCAGCCGCGGTAATACGTAGGC
TCCAAGCGTTGTTCGGAATTACTGGGCGTAAAGCGAGTGTAGGCGGTCCGTCAAGTCGATTGTGAAATCTCCCGGCTCAA
CTGGGAGGGTGCGGTCGAAACTGACGGACTAGAGTTCGGGAGAGGAGAGTGGAATTCCTGGTGTAGCGGTGAAATGCGTA
GATATCAGGAGGAACACCGGTGGTGAAGACGGCTCTCTGGACCGATACTGACGCTGAGACTCGAAAGCGTGGGTAGCAAA
>16SV_417
TCGAGAATCTTCGGCAATGGGCGCAAGCCTGACCGAGCGATGCCGCGTGCGGGATGACGGCCCTTGGGTTGTAAACCGCT
GTCAGAGGGGATGAAAGCTTGATGAAGAATCAAGTTTGACAGAGCCTCAGAGGAAGCCCGGGCTAAGTACGTGCCAGCAG
CCGCGGTAATACGTACTGGGCGAACATTATTCGGAATCACTGGGCTTACAGGGTGCGTAGGCGGCCGACCAGGTCGGGTG
TGAAAGGCTTCGGCTCAACCGAGGCATTGCGCTCGAAACCTGTTGGCTTGAGTCAGCTAGGGGTCTGCGGAACTTCCGGT
GGAGCGGTGAAATGTGTTGATATCGGAAGGAACGCCGGTGGCGAAAGCGGCAGACTGGGGCTCGACTGACGCTGAGGCAC
>16SV_1089
TGGGGAATCTTCGGCAATGGGCGCAAGCCTGACCGAGCCATGCCGCGTGAGTGAAGAAGGCCTTAGGGTCGTAAAGCTCT
TTCGCCAGGGATGATAATGACAGTACCTGGTAAAGAAACCCCGGCTAACTCCGTGCCAGCAGCCGCGGTAATACGGAGGG
GGTTAGCGTTGTTCGGAATTACTGGGCGTAAAGCGCGCGTAGGCGGATTGGAAAGTTGGGGGTGAAATCCCGGGGCTCAA
CCCCGGAACTGCCTCCAAAACTATCAGTCTTGAGTTCGAGAGAGGTGAGTGGAATTCCGAGTGTAGAGGTGAAATTCGTA
GATATTCGGAGGAACACCAGTGGCGAAGGCGGCTCACTGGCTCGATACTGACGCTGAGGTGCGAAAGTGTGGGGAGCAAA
>16SV_481
TGGGGAATATTGGACAATGGGCGAAAGCCTGATCCAGCGACGCCGCGTGTGTGAAGAAGGCCTGCGGGTTGTAAAGCACT
TTTAGTGGGGAGGAAACGCTCAGACCTAATACGTCTGGGAACTGACTTAACCCAAAGAAAAAGCACCGGCTAACTCTGTG
CCAGCAGCCGCGGTAATACAGAGGGTGCAAGCGTTAATCGGAATTACTGGGCGTAAAGCGTGCGTAGGCGGTCATGTAAG
TCGGGTGTGAAATCCCCGGGCTCAACCTGGGAATTGCATTCGAGACTGCATGGCTAGAATGTCGAAGAGGGAAGCGGAAT
TTCCGGTGTAGCGGTGAAATGCGTAGATATCGGAAGGAACATCAGTGGCGAAAGCGGCTTCCTGGTCGAACATTGACGCT
>16SV_25
TGGGGAATTTTCCGCAATGGGCGCAAGCCTGACGGAGCAATACCGCGTGAGGGAGGAAGGCTCTTGGGTTGTAAACCTCT
TTTCTCGGGGAAGAAGACAGTGACGGTACCCGAGGAATCAGCATCGGCTAACTCCGTGCCAGCAGCCGCGGTAATACGGA
GGATGCAAGCGTTATCCGGAATTATTGGGCGTAAAGCGTCCGCAGATGGTTGTTCAAGTCTATTGTCAAAGCGCGGAGCT
CAACTTCGTACAGGCAGTGGAAACTGGGCGACTAGAGTTCGGTAGGGGTCAGGGGAATTCCCAGTGTAGCGGTGAAATGC
GTAGATATTGGGAAGAACACCAGCGGCGAAAGCGCCTGACTGGGCCTGAACTGACATTCATGGACGAAAGCTAGGGGAGC
>16SV_18
TGGGGAATTTTCCGCAATGGGCGAAAGCCTGACGGAGCAAGACCGCGTGCGGGAGGAAGGTCTATTGACTGTAAACCGCT
TTTGATAGGGAAGAAGATCTGACGGTACCTATCGAATCAGCATCGGCTAACTCCGTGCCAGCAGCCGCGGTAATACGGGG
GATGCAAGCGTTATCCGGAATTATTGGGCGTAAAGCGTCCGTAGGTGGTTTTATAAGTCTGTTGTCAAATCGCGAGGCTT
AACCTCGTACAGGCAGTGGAAACTATAAGACTAGAGTGCGGTAGGGGTAGAGGGAATTTCCAGTGTAGCGGTGAAATGCG
TAGATATTGGAAAGAACACCGGTGGCGAAGGCGCTCTACTGGGCCTGCACTGACACTGAGGGACGAAAGCTAGGGGAGCG
>16SV_2287
TGGGGAATATTGCACAATGGAGGAAACTCTGATGCAGCCATGCCGCGTGTGTGAAGAAGGCCTTCGGGTTGTAAAGCACT
TTCAGTTGTGAGGAAAGGTTAGTAGTTAATACCTGCTAGCTGTGACGTTAACAACAGAAGAAGCACCGGCTAACTCCGTG
CCAGCAGCCGCGGTAATACGGAGGGTGCAAGCGTTAATCGGAATTACTGGGCGTAAAGCGCACGCAGGCGGTCTGTTAAG
CTAGATGTGAAAGCCCCGCGCTCAACGTGGGATGGTCATTTAGAACTGGCAGACTAGAGTTTTGGAGAGGAGAGTGGAAT
TCCAGGTGTAGCGGTGAAATGCGTAGATATCTGGAGGAACATCAGTGGCGAAGGCGACTCTCTGGTCAATAACTGACGCT
>16SV_21
TAACGAATATTCCGCAATGCGCGAAAGCGTGACGGAGCAATGCCGCGTGCAGGATGAAGCGGTTTCGCCGTGTAAACTGC
TGTCAGAGGCTACTAACACTGAAGAGCCTCAGAGGAAGGACCGGCTAATCTCGTGCCAGCAGCCGCGGTAATACGAGAGG
TCCAAGCGTTAGTCGGAATCACTGGGCTTAAAGGGTGCGTAGGCGGATCGGTAAGCGTCTTGTGAAATCCCCCGGCTCAA
CCGGGGAAATGCAGGGCGAACTGCCAATCTTGAGGAAGGTAGAGGCCAGCGGAACGATCGGTGGAGCGGTGGAATGCGTA
GAGATCGATCGGAACGCCAAAGGTGAAGACAGCTGGCTGGGCCTTTCCTGACGCTGAGGCACGAAAGCGTGGGGATCAAA
>16SV_54
TAGGGAATATTGGACAATGGGTGCAAGCCTGATCCAGCCATGCCGCGTGCAGGAAGAAGGCCTTCTGGGTTGTAAACTGC
TTTTGCCGGGGGATAAAATAGCTATGCGTAGCGAATTGAAGGTACCCGGTGAATAAGCCACGGCTAACTACGTGCCAGCA
GCCGCGGTAATACGTAGGTGGCAAGCGTTGTCCGGATTTATTGGGTTTAAAGGGTGCGTAGGCGGTCTTATAAGTCAGTT
GTGAAATATGGCAGCTTAACTGTCAAGGTGCAATTGATACTGTAAGACTTGAGTACTGTTGAGGTAGGCGGAATGGACGG
TGTAGCGGTGAAATGCTTAGAGATCGTCCAGAACACCGATAGCGAAGGCAGCTTACTAAAGAGTAACTGACGCTGAGGCA
>16SV_7
TGGGGAATTTTCCGCAATGGGCGCAAGCCTGACGGAGCAAGACCGCGTGAGGGAGGAAGGCTCTTGGGTTGTAAACCTCT
TTTATCAGGGAAGAAGATCTGACGGTACCTGATGAATCAGCATCGGCTAACTCCGTGCCAGCAGCCGCGGTAATACGGAG
GATGCAAGCGTTATCCGGATTTATTGGGCGTAAAGCGTCCGCAGGTGGTTTTTCAAGTCTGCTGTTAAAGCGCAGAGCTT
AACTCTGTAACGGCGGTGGAAACTGAGAGACTAGAGTATGGTAGGGGTTGCGGGAATTCCCAGTGTAGCGGTGAAATGCG
TAGATATTGGGAAGAACACCAGCGGCGAAAGCGCGCAACTGGGCCATTACTGACACTCATGGACGAAAGCTAGGGGAGCG
>16SV_61
TGGGGAATCTTGCACAATGGACGAAAGTCTGATGCAGCGACGCCTCGTGAGTGATGAAGGTCTTCGGATCGTAAAGCTCT
TTCGACTGGGAAGATAATGACGGTACCAGGAGAAGAAGCTGCGGCTAACTACGTGCCAGCAGCCGCGGTAATACGTAGGC
AGCAAGCGTTGTTCGGAATTACTGGGCGTAAAGAGTGTGTAGGCGGTGTCGTAAGTTTGGCGTGAAATCTCCCGGCTTAA
CTGGGAGGGTGCGCCGAAGACTGCGATGCTTGAGGATTGGAGAGGAAAGTGGAATTTCTGGTGTAGCGGTGAAATGCGTA
GATATCAGAAGGAACACCTGTGGTGTAGACGGCTTTCTGGACAATTCCTGACGCTGAGACACGAAAGCGTGGGTAGCAAA
>16SV_78
TAAGGAATATTGGGCAATGGAGGCAACTCTGACCCAGCCATCCCGCGTGAAGGATGAATGCCCTATGGGTTGTAAACTTC
TTTTGTTTGGGAAGAAATCAGGACATTCATGTGCTGTTGACGGTACCTTACGAATAAGCACCGGCTAACTCCGTGCCAGC
AGCCGCGGTAATACGGAGGGTGCAAGCGTTATCCGGAATCACTGGGTTTAAAGGGTGCGTAGGCGGCTAAATAAGTCAGA
GGTGAAAGCTGGCAGCTCAACTGTCAAACTGCCTTTGATACTGTTTGGCTTGAATCAGGTTAAGGTAGGCAGAATGTGGC
ATGTAGCGGTGAAATGCATAGATATGCCATAGAATACCAATTGCGAAGGCAGCTTGCTGGGCCTGGATTGACGCTGAGGC
>16SV_28
TCGAGAATCTTTCACAATGGGGGCAACCCTGATGGAGCGACGCCGCGTGGAGGATGAAGGGCTTCGGCTCGTAAACTCCT
GTCACCGCAGAACAAGGTTTATCGGTTAATAGCCGTGTAAATTTGATGGTATGCGGAGAGGAAGGGACGGCTAACTCTGT
GCCAGCAGCCGCGGTAATACAGAGGTCCCAAGCGTTGTTCGGATTTACTGGGCGTAAAGGGTGCGTAGGAGGTTGGCAAA
GTCGGATGTGAAATCTCACCGCTTAACGGTGAAATTGCGTTCGATACTGGTTGACTAGAGTACTGGAGGGGAAAGCGGAA
TTCCTGGTGTAGCGGTGAAATGCGTAGATATCAGGAGGAACACCAACGGCGAAGGCAGCTTTCTGGACAGTAACTGACTC
>16SV_85
TGGGGAATTTTCCGCAATGGGCGCAAGCCTGACGGAGCAAGACCGCGTGAGGGAAGAAGGTCTGTGGATTGTAAACCTCT
TTTGATAGGGAAGAAGACAGTGACGGTACCTATCGAATCAGCCTCGGCTAACTCCGTGCCAGCAGCCGCGGTAATACGGA
GGAGGCAAGCGTTATCCGGAATTATTGGGCGTAAAGAGTCCGTAGGTGGGTAACCAAGTCAGCTGTTAAATAGTGAAGCT
TAACTTCATAGAGGCGGCTGAAACTGGTTGTCTAGAGTGTGGTAGGGGTAGAGGGAATTTCCAGTGTAGCGGTGAAATGC
GTAGATATTGGAAAGAACACCGGTGGCGAAAGCGCTCTACTGGGCCTGCACTGACACTGAGGGACGAAAGCTAGGGGAGC
>16SV_130
TGGGGAATCTTGCACAATGGGGGAAACCCTGATGCAGCGACGCCGCGTGAACGATGAAGCCCTTCGGGGTGTAAAGTTCT
TTCGACGGGGACGATAATGACGGTACCCGGAGAAGAAGCTGCGGCTAACTACGTGCCAGCAGCCGCGGTAATACGTAGGC
AGCAAGCGTTGTTCGGAATTACTGGGCGTAAAGAGTGCGTAGGCGGTTAACTAAGTTTGGTGTGAAATCTCCCGGCTTAA
CTGGGAGGGTGCGCCGAAAACTGGCTAGCTAGAGTGTGGGAGAGGATAGTGGAATTCCTGGTGTAGCGGTGAAATGCGTA
GATATCAGGAGGAACACCTGCGGTGTAGACGGCTATCTGGACCATGACTGACGCTGAGGCACGAAAGCGTGGGTAGCAAA
>16SV_31
TCGAGAATTTTTCACAATGGGGGAAACCCTGATGGAGCGACGCCGCGTGGAGGACGAAGGCCTTCGGGTCGTAAACTCCT
GTCATGCGGGAACAAGAAAGTGATAGTACCGCAAGAGGAAGAGACGGCTAACTCTGTGCCAGCAGCCGCGGTAATACAGA
GGTCTCAAGCGTTGTTCGGATTCATTGGGCGTAAAGGGTGCGCAGGCGGCGTGGAAAGTTGAGTGTGAAATCCTAGGGCT
TAACCTTAGAACTGCACTCAATACTCCCATGCTAGAGGAATGTAGAGGAGAGTGGAATTCACGGTGTAGCAGTGAAATGC
GTAGATATCGTGAGGAAGACCAGTTGCGAAGGCGACTCTCTGGGCATTTCCTGACGCTCATGCACGAAGGCCAGGGGAGC
>16SV_96
TGGGGAATCTTGCGCAATGGGCGAAAGCCTGACGCAGCCATGCCGCGTGAATGATGAAGGTCTTAGGATTGTAAAGTTCT
TTCGCTCGTGACGATGATGACGGTAACGAGAGAAGAAGCCCCGGCTAACTTCGTGCCAGCAGCCGCGGTAATACGAAGGG
GGCTAGCGTTGTTCGGAATTACTGGGCGTAAAGCGCGCGTAGGCGGTTTTGCAAGCCAGAGGTGAAATGCCTGAGCTCAA
CTTAGGAATTGCCTTTGGGACTGCGAGGCTTTGAGGACTGGAGAGGTGAGTGGAATTCCCAGTGTAGAGGTGAAATTCGT
AGATATTGGGAAGAACACCAGTGGCGAAGGCGGCTCACTGGCCAGTTTCTGACGCTGCAGCGCGAAAGCGTGGGGATCAA
>16SV_134
TGGGGAATCTTGCACAATGGGGGAAACCCTGATGCAGCGACGCCGCGTGAGCGATGAAGCCCTTCGGGGTGTAAAGCTCT
TTCGGCAGGGACGATAATGACGGTACCTGAAGAAGAAGCTGCGGCTAACTACGTGCCAGCAGCCGCGGTAATACGTAGGC
AGCGAGCGTTGTTCGGAGTTACTGGGCGTAAAGAGTGCGTAGGCGGTGTTCTAAGTCTGTTGTGAAATCTCCCGGCTTAA
CTGGGAGGGTGCGGCGGAAACTGGAACGCTTGAGTACGGGAGAGGTAAGCGGAATTCCTGGTGTAGCGGTGAAATGCGTA
GATATCAGGAGGAACACCTGCGGTGTAGACGGCTTACTGGACCGTAACTGACGCTGAGGCACGAAAGCGTGGGTAGCAAA
>16SV_19
TCGAGAATTTTTCACAATGGGCGAAAGCCTGATGGAGCGACGCCGCGTGGGGGATGAAGGGCTTCGGCTCGTAAACCCCT
GTCATTCGAGAACAAACCCTGTGATTTAAAAGATGACAGGCTGATAGTATCGGAAGAGGAAGGGACGGCTAACTCTGTGC
CAGCAGCCGCGGTAATACAGAGGTCCCAAGCGTTGTTCGGATTTACTGGGCGTAAAGGGTGCGTAGGCGGCGAGGGAAGT
TCGGGGTGAAATCTCCAGGCTCAACCTGGAAATTGCCTTGAAGACTCCCTTGCTAGAGGATCGCAGAGGAGACTGGAATT
CTCGGTGTAGCAGTGAAATGCGTAGATATCGAGAGGAACACCAGTGGCGAAAGCGGGTCTCTAGGCGATACCTGACGCTG
>16SV_95
TCGAGAATTTTTCACAATGGGGGAAACCCTGATGGAGCGACGCCGCGTGGAGGACGAAGGCCTTCGGGTCGTAAACTCCT
GTCATGCGGGAACAAGAAAGTGATAGTACCGCAAGAGGAAGGGACGGCTAACTCTGTGCCAGCAGCCGCGGTAATACAGA
GGTCTCAAGCGTTGTTCGGATTCATTGGGCGTAAAGGGTGCGTAGGTGGCGATGCAAGTCTGGTGTGAAATCTCGGGGCT
CAACCCCGAAATTGCACCGGATACTGCGTTGCTTGAGGATTGTAGAGGAGAGTGGAATTCACGGTGTAGCAGTGAAATGC
GTAGATATCGTGAGGAAGACCAGTTGCGAAGGCGACTCTCTGGGCAATTCCTGACACTGAGGCACGAAGGCCAGGGGAGC
>16SV_93
TCGAGAATTTTTCACAATGGGGGAAACCCTGATGGAGCGACGCCGCGTGGAGGATGAAGGCGTTTTCGTCGTAAACTCCT
GTCATGCGAGAACAAGAAAGTGATAGTATCGCAAGAGGAAGAGGCGGCTAACTCTGTGCCAGCAGCCGCGGTAATACAGA
GGCCTCAAGCGTTGTTCGGATTCATTGGGCGTAAAGGGTGCGTAGGTGGCATGGTAAGTTGAAGGTGAAATCTCGGAGCT
CAACTCCGAAACTGCCTTCAATACTGCTGTGCTCGAGGACTGTAGAGGAGAATGGAATTCACGGTGTAGCAGTGAAATGC
GTAGATATCGTGAGGAAGACCAGTGGCGAAGGCGATTCTCTGGGCAGTTCCTGACACTGAGGCACGAAGGCTAGGGGAGC
>16SV_116
TGAGGAATATTGGTCAATGGGGGGAACCCTGAACCAGCAACGCCGCGTGGGTGATGAAGGCCTTCGGGTCGTAAAGCCCT
TTTCTAGGTGACGAGCAAGGACGGTAGCTTAGGAATAAGTGTCGGCTAACTACGTGCCAGCAGCCGCGGTAAAACGTAGG
ACACAAGCGTTATCCGGAATTACTGGGCGTAAAGCGCCTGCAGGCGGCATAATAAGTCATGCGTGAAAGCGCCCGGCTAA
ACTGGGCGAGGACGGATGATACTGTTAAGCTAGAGGGTGATAGAGGCGAGTGGAATTCCGCGTGTAGTGGTGAAATGCGT
AGAGATGCGGAGGAACACCAGTGGCGAAGGCGGCTCGCTGGGTCACACCTGACGCTGAGAGGCGAAAGCATGGGGAGCGA
>16SV_132
TAAGGAATATTGGTCAATGGACGCAAGTCTGAACCAGCCATGCCGCGTGAAGGATGACGGCCCTCTGGGTTGTAAACTTC
TTTTATCTGGGACGAAAAAAGGGCTTTCCAGCTCGACTGACGGTACCAGAGGAATAAGCACCGGCTAACTCCGTGCCAGC
AGCCGCGGTAATACGGAGGGTGCAAGCGTTATCCGGATTTACTGGGTTTAAAGGGTGCGTAGGTGGGTCTGTAAGTCAGT
GGTGAAATCTCCGAGCTTAACTCGGAAACTGCCATTGATACTATAGGTCTTGAATTATCTGGAGGTAAGCGGAATATGTC
ATGTAGCGGTGAAATGCTTAGATATGACATAGAACACCAATTGCGAAGGCAGCTTACTACGGATTGATTGACACTGAGGC
>16SV_45
TAGGGAATATTGGACAATGGGTGAGAGCCTGATCCAGCCATGCCGCGTGCAGGAAGAAGGCCTTCTGGGTTGTAAACTGC
TTTTGCCGGGGGATAAAAGATCCCTGCGGGGAGAATTGAAGGTACCCGGTGAATAAGCCACGGCTAACTACGTGCCAGCA
GCCGCGGTAATACGTAGGTGGCAAGCGTTGTCCGGATTTATTGGGTTTAAAGGGTGCGTAGGCGGTCCTGTAAGTCAGTG
GTGAAATACGGCAGCTCAACTGTCGAGGTGCCATTGATACTGCGGGACTTGAGTACAGTCGAGGTAGGCGGAATTGACGG
TGTAGCGGTGAAATGCTTAGATATCGTCAAGAACACCGATAGCGAAGGCAGCTTACTAGGCTGTAACTGACGCTGAGGCA
>16SV_261
TGGGGAATTTTCCGCAATGGGCGCAAGCCTGACGGAGCAAGACCGCGTGAGGGAGGAAGGCTCTTGGGTTGTAAACCTCT
TTTATCAGGGAAGAAGATCTGACGGTACCTGATGAATCAGCATCGGCTAACTCCGTGCCAGCAGCCGCGGTAATACGGAG
GATGCAAGCGTTATCCGGATTTATTGGGCGTAAAGCGTCCGCAGGTGGTTTTTCAAGTCTGCTGTTAAAGCGCGAGGCTT
AACCTCGTAACGGCGGTGGAAACTGAGAGACTTGAGTATGGTAGGGGTAGCGGGAATTCCCAGTGTAGCGGTGAAATGCG
TAGATATTGGGAAGAACACCAGCGGCGAAAGCGCGCTACTGGGCCATAACTGACACTCATGGACGAAAGCTAGGGGAGCG
>16SV_238
TGGGGAATTTTCCGCAATGGGCGCAAGCCTGACGGAGCAAGACCGCGTGAGGGAAGAAGGTCTGTGGATTGTAAACCTCT
TTTGATAGGGAAGAAGACAGTGACGGTACCTATCGAATCAGCCTCGGCTAACTCCGTGCCAGCAGCCGCGGTAATACGGA
GGAGGCAAGCGTTATCCGGAATTATTGGGCGTAAAGAGTCCGTAGGTGGGTCACCTAGTCAGTTGTTAAATAGTGAAGCT
TAACTTCATAGAGGCGACTGAAACTGGTGGTCTAGAGTGTGGTAGGGGTAGAGGGAATTTCCAGTGTAGCGGTGAAATGC
GTAGATATTGGAAAGAACACCGGTGGCGAAAGCGCTCTACTGGGCCTGCACTGACACTGAGGGACGAAAGCTAGGGGAGC
>16SV_62
TGGGGAATCTTGCGCAATGGGGGCAACCCTGACGCAGCCATGCCGCGTGAATGATGAAGGCCTTAGGGTTGTAAAGTTCT
TTTGCCCGTGACGATGATGACGGTAACGGGAGAATAAGCTCCGGCTAACTTCGTGCCAGCAGCCGCGGTAATACGAAGGG
GGCTAGCGTTGTTCGGAATTACTGGGCGTAAAGCGCGCGCAGGCGGTTCGATAAGTTAGGGGTGAAATCCCTGGGCTCAA
CCCAGGAATGGCCTTTAAGACTGTCGAGCTAGAGGACGAGAGAGGTGAGTGGAATTCCCAGTGTAGAGGTGAAATTCGTA
GATATTGGGAAGAACACCGGTGGCGAAGGCGGCTCACTGGCTCGTTTCTGACGCTGAGGCGCGAAAGCGTGGGGAGCAAA
>16SV_213
TGGGGAATCTTGCACAATGGACGAAAGTCTGATGCAGCGACGCCGCGTGAGCGATGAAGCCCTTCGGGGTGTAAAGCTCT
TTCGACAGGAACGATAATGACGGTACCTGGAGAAGAAGCTGCGGCTAACTACGTGCCAGCAGCCGCGGTAATACGTAGGC
AGCGAGCGTTGTTCGGAATTACTGGGCGTAAAGCGTGCGTAGGCGGTGCTATAAGTTCGGTGTGAAATCTCCCGGCTCAA
CCGGGAGGGTGCGCCGAAAACTGTAGTGCTCGAGTGTGGGAGAGGTAAGCGGAATTCCTGGTGTAGCGGTGAAATGCGTA
GATATCAGGAGGAACACCGGCGGTGTAGACGGCTTACTGGACCATAACTGACGCTGAGGCACGAAAGTGTGGGTAGCAAA
>16SV_126
TGAGGAATATTGCACAATGGGGGCAACCCTGATGCAGCGACGCCGCGTGGGTGATGAAGGCCTTCGGGTCGTAAAGCCCT
TTTGCCACTGACGAGACAAGGACGGTAGGTGGCGAATAAGCCTCGGCTAACTACGTGCCAGCAGCCGCGGTAAAACGTAG
GAGGCGAGCGTTATCCGGAGTTACTGGGCGTAAAGCGTGCGTAGGCGGTGCTATAAGTGGGGTGTGAAAGAACCCGGCTA
AACCGGGGAACGGCGCCTCAGACTGTAGGACTAGAGTGGGATAGAGGGGCGTGGAATTCCGGGTGGAGCGGTGAAATGTG
TAGAGATCCGGAGGAACACCAGAGGCGCAAGCGGCGCCCTGGGTCCCAACTGACGCTGAGGCACGAAAGCTTGGGGAGCG
>16SV_263
TAGGGAATTTTCCACAATGGGGGCAACCCTGATGGAGCAACGCCGCGTGCAGGATGAATGCCTTCGGGTTGTAAACTGCT
TTTATCTGTGACGATTATGACGGTAGCAGATGAATAAGGATCGGCTAACTCCGTGCCAGCAGCCGCGGTCATACGGAGGA
TCCAAGCGTTATCCGGAATTACTGGGCGTAAAGAGTTGCGTAGGTGGCATAGTAAGTCGGTAGTGAAAGCGTGAGGCTCA
ACCTCATATACATTATCGAAACTGCTAAGCTAGAGGACGAGAGAGGTCACTGGAATTCCAAGTGTAGGAGTGAAATCCGT
AGATATTTGGAGGAACACCGATGGCGTAGGCAGGTGACTGGCTCGTTTCTGACACTAAGGCACGAAAGCGTGGGGAGCAA
>16SV_323
TAAGGAATATTGCGCAATGGGCGAAAGCCTGACGCAGCGACGCCGCGTGGGGGATGAAGGTCTTCGGATTGTAAACCCCT
TTCGGGAGGGAAGATGGAATGGGGTAACCCATTCGGACGGTACCTCCAGAAGCAGCCACGGCTAACTTCGTGCCAGCAGC
CGCGGTAATACGAAGGTGGCAAGCGTTATTCGGATTTACTGGGCGTACAGGGAGCGTAGGCGGTTCGGTAAGCCCTTTGT
GAAATCTCCAGGCTTAACCTGGAACAGTCGGAGGGGACTGCCGGGCTAGAGGACGGGAGAGGAGCGCGGAATTCCCGGTG
TAGCGGTGAAATGCGTAGAGATCGGGAGGAAGGCCGGTGGCGAAGGCGGCGCTCTGGAACGTTTCTGACGCTGAGGCTCG
>16SV_215
TGGGGAATATTGCGCAATGGGCGAAAGCCTGACGCAGCGACGCCGCGTGGGTGATGAAGGCCTTCGGGTCGTAAAGCCCT
GTCAAGGGGGACGAAACCTCGCCGATCTAATATGTCGGCGACTTGACGGTACCTCTGAAGGAAGCACCGGCTAACTCCGT
GCCAGCAGCCGCGGTAATACGGAGGGTGCGAGCGTTGTTCGGAATCACTGGGCGTAAAGCGCGTGTAGGCGGTCTCTTCA
GTCTGGTGTGAAAGCCCGGGGCTCACCCCCGGAAGTGCATTGGATACTGAGAGACTGGAGTACCGGAGAGGAGGGTGGAA
TTCCTGGTGTAGCGGTGAAATGCGTAGATATCAGGAGGAACACCGGTGGCGAAGGCGGCCCTCTGGACGGATACTGACGC
>16SV_186
TCGAGAATCTTCGGCAATGGACGCAAGTCTGACCGAGCGACGCCGCGTGCGGGATGAAGGCCTTCGGGTTGTAAACCGCT
GTCGTAGGGAATCAAGTGTATGAGGGTACTCCCTTGTATTTGAGAGATCCTAGGAGGAAGGAGAGGCTAAGCTCGTGCCA
GCAGCCGCGGTAAGACGAGCTCTCCAAACGTTATTCGGTATTACTGGGCTTAAAGAGTTCGTAGGCGGCTCTGTAGGTGA
GATGTGAAAGCCCTCGGCTTAACCGAGGAACTGCGTTTCAAACCACAGGGCTTGAGGGAGATAGGGGTAAGCGGAACAGA
TGGTGGAGCGGTGAAATGCATTGATATCATCTGGAACACCGGTGGCGAAGGCGGCTTACTGGGTCTTTTCTGACGCTGAG
>16SV_100
CAAGGAATTTTCGTCAATGGGCGCAAGCCTGAACGAGCAACGCCGCGTGCGGGATGACGGCCTTCGGGTTGTAAACCGCT
TTTTGGGGGGACGATGATGACGGTACCCTCGGAATAAGCCCCGGCTAACTCTGTGCCAGCAGCCGCGGTAATACAGAGGG
GGCAAGCGTTGTCCGGACTTACTGGGCGTAAAGCGTCCGCAGGTGGCGCAGCAAGTGTTGTGTGAAAGCCCCGCGCTTAA
CGCGGGGAGGCCACGACAGACTGTTGGGCTGGAGGGGTGCAGAGGGTCGTGGAATTGCCGGTGTAGTGGTGAAATGCGTA
GAGATCGGCAGGAACACCAAGGACGAAGGTAGCGACCTGGGCACCACCTGACACTCAGGGACGACAGCGTGGGGAGCGAA
>16SV_200
TCGAGAATTTTTCTCAATGGGGGAAACCCTGAAGGAGCGACGCCGCGTGGGGGATGAATGGCTTCGGCCCGTAAACCCCT
GTCATTCGGGATCAAACGTCATTCATAAACAATGGGTGGCCTGATTGTACCGGAAGAGGAAGGGACGGCTAACTCTGTGC
CAGCAGCCGCGGTAATACAGAGGTCCCAAGCGTTGTTCGGATTTACTGGGCGTAAAGGGTGCGTAGGCGGTGGGGTAAGT
TTGAGGTGAAAGCTCCGGGCTCAACCCGGAAATGGCCTTGAAGACTATCTCGCTAGAGGGTTGGAGGGGAGACTGGAATT
CTCGGTGTAGCAGTGAAATGCGTAGATCTCGAGAGGAACACCAGTGGCGAAGGCGGGTCTCTGGACAACACCTGACGCTG
>16SV_307
TAGGGAATATTGGGCAATGGGCGAGAGCCTGACCCAGCCATGCCGCGTGCAGGAAGACGGCCCTCTGGGTTGTAAACTGC
TTTTATCGGGGAAGAACAGCGGGGATGCGTCCCTGTGTGACGGTACTCGATGAATAAGCACCGGCTAACTCCGTGCCAGC
AGCCGCGGTAATACGGAGGGTGCAAGCGTTGTCCGGATTTATTGGGTTTAAAGGGTGCGTAGGTGGTATATTAAGTCTGG
TTTGAAAGTTGGTCGCTTAACGATCAAGGGTGGCTGGATACTGATGTACTTGAATATTGTGGAGGTAGCCGGAATGGGTT
GTGTAGCGGTGAAATGCATAGAGATGACCCGGAACACCAATTGCGAAGGCAGGCTACTACGCAATGATTGACACTGAGGC
>16SV_243
TAACGAATCTTCCGCAATGGGCGCAAGCCTGACGGAGCAATGCCGCGTGTAGGATGAAGCGTCTCTGACGTGTAAACTAC
TGTCAGGGGTCAGAACCAACGATTGACCCCAAAGGAAGTGGCGACTAACTCTGTGCCAGCAGTCGCGGTAATACAGAGGC
CACAAGCGTTAGTCGGAATCACTGGGCTTAAAGGGTGCGTAGGTGGACTCGCAAGCGTCCTGTGAAATACCTCAGCTCAA
CTGAGGAACAGCAGGGCGAACTGCAAGTCTTGAGGCAGGTAGGGGCTGGAAGAACGGTCGGTGGAGCGGTGAAATGCGTA
GAGATCGACCGGAATGCCGATGGGGAAGCCGTCCAGCTGGGCCTGTCCTGACACTGAGGCACGAAAGCGTGGGGAGCAAA
>16SV_47
TAAGGAATATTGGTCAATGGGCGGAAGCCTGAACCAGCCATCCCGCGTGCAGGATGACTGCCCTATGGGTTGTAAACTGC
TTTTATCTGGGAATAAACCACTTCATTTATGGGGTGTTGAAGGTACCAGAAGAATAAGCACCGGCTAACTCCGTGCCAGC
AGCCGCGGTAATACGGAGGGTGCAAGCGTTATCCGGAATCACTGGGTTTAAAGGGTGCGTAGGCGGCTGTATAAGTCAGA
GGTGAAAGGCTACAGCTTAACTGTGGAATTGCCTTTGATACTGTATAGCTTGAATAAGGATGAGGTTGGCGGAATGTGGC
ATGTAGCGGTGAAATGCATAGATATGCCATAGAACACCAATTGCGAAGGCAGCTAACTGGACCTTTATTGACGCTGAGGC
>16SV_381
TAGGGAATATTGGACAATGGGTGAGAGCCTGATCCAGCCATGCCGCGTGCAGGAAGAAGGCCTTCTGGGTTGTAAACTGC
TTTTGCCGGGGGATAAAAGATCCCTGCGGGGAGAATTGAAGGTACCCGGTGAATAAGCCACGGCTAACTACGTGCCAGCA
GCCGCGGTAATACGTAGGTGGCAAGCGTTGTCCGGATTTATTGGGTTTAAAGGGTGCGTAGGCGGCCCTGTAAGTCAGTG
GTGAAATACGGCAGCTCAACTGTCGAGGTGCCATTGATACTGCGGGGCTTGAGTACAGTCGAGGTAGGCGGAATTGACGG
TGTAGCGGTGAAATGCTTAGATATCGTCAAGAACACCGATAGCGAAGGCAGCTTACTAGGCTGTAACTGACGCTGAGGCA
>16SV_108
TCGGGAATTTTGGGCAATGGGCGAAAGCCTGACCCAGCAACGCCGCGTGAAGGATGAAGTATTTCGGTATGTAAACTTCG
AAAGAATAGGAAGAATAAATGACGGTACTATTTATAAGGTCCGGCTAACTACGTGCCAGCAGCCGCGGTAATACGTAGGG
ACCAAGCGTTGTTCGGATTTACTGGGCGTAAAGGGCGCGTAGGCGGCTCTGTAAGTCACTTGTGAAATCTCTGAGCTTAA
CTCAGAACGGCCAAGTGATACTGCAGTGCTAGAGTGTAGAAGGGGCAATCGGAATTCTTGGTGTAGCGGTGAAATGCGTA
GATATCAAGAGGAACACCTGAGGTGAAGACGGGTTGCTGGTCTAACACTGACGCTGAGGCGCGAAAGCCAGGGGAGCAAA
>16SV_154
TAGGGAATTTTGCGCAATGGACGAAAGTCTGACGCAGCAACACCGCGTGAAGGATGAAGCCTCTTGGGGTGTAAACTTCT
GTCAGCAGGGAAGAATTAATGACTGTACCTGCAAAGGAAGCATCGGCTAACTACGTGCCAGCAGCCGCGGTAATACGTAG
GATGCAAGCGTTGTCCGGAATTATTGGGCGTAAAGAGTTCGTAGGCGGTTACTCAAGTCTGGTGTTAAATCCCGAAGCTC
AACTTCGGCATGGCATTGGAAACTAGGTGGCTAGAGTGTGGTAGAGGTAAAGGGAATTCCAGGTGTAGCGGTGAAATGCG
TAGATATCTGGAGGAACACCGGCGGCGAAAGCGCTTTACTGGGCCATAACTGACGCTGAGGAACGAAAGCCAGGGTAGCA
>16SV_432
TAAGGAATATTGGACAATGGGCGGAAGCCTGATCCAGCCATGCCGCGTGAAGGATGAAGGCGCTCAGCGTTGTAAACTTC
TTTTGGATGGGGACAAACCACTTCATTTATGGGGTGCTGAGGGTACCATCAGAATAAGCACCGGCTAACTCCGTGCCAGC
AGCCGCGGTAATACGGAGGGTGCGAGCGTTATCCGGAATCACTGGGTTTAAAGGGTGCGTAGGCGGTCTGATAAGTCAGT
TGTGAAATTCCTCGGCTTAACCGAGTGGACTGCGATTGATACTGTGAGACTTGAATCAGGTTGAGGTAGGCGGAATGTGA
CATGTAGCGGTGAAATGCTTAGATATGTCATAGAACACCGATTGCGAAGGCAGCTTGCTGGGCTTCGATTGACGCTGAGG
>16SV_239
TAACGAATCTTCCGCAATGCACGAAAGTGTGACGGAGCGACGCCGCGTGTAGGACGAAGCCCTTCGGGGTGTAAACTACT
GTCAGGGGAAAGAAAGTTCTGATCTACCCCAGAGGAAGGGACGGCTAACTCTGTGCCAGCAGCCGCGGTAATACAGAGGT
CCCGAGCGTTAGGCGGAATCACTGGGCTTAAAGCGTGTGTAGGCGGATGCCTAAGTACCTTGTGAAATCCCACAGCTTAA
CTGTGGAACTGCTCGGTATACTGGGTGTCTTGAGCCAGATAGGGGCGACCGGAACAGACGGTGGAGCGGTGAAATGCGTA
GATATCGTCTGGAACGCCAATGGTGAAAACAGGTCGCTGGGTCTGTGCTGACGCTGAGACACGAAAGCCAGGGGAGCAAA
>16SV_436
TGGGGAATCTTGCACAATGGGGGAAACCCTGATGCAGCGACGCCGCGTGAACGATGAAGCCCTTCGGGGTGTAAAGTTCT
TTCGACAGGAACGATAATGACGGTACCTGGAGAAGAAGCTGCGGCTAACTACGTGCCAGCAGCCGCGGTAATACGTAGGC
AGCAAACGTTGTTCGGAATTATTGGGCGTAAAGAGTGTGTAGGCGGCTTTGTAAGTTTGGTGTGAAATCTCCCGGCTTAA
CTGGGAGGGTGCGCCGAATACTGCAAGGCTTGAGTACTGGAGAGGATAGCGGAATTCCTGGTGTAGCGGTGAAATGCGTA
GATATCAGGAGGAACACCGGCGGTGTAGACGGCTATCTGGACAGTAACTGACGCTGAGACACGAAAGCGTGGGTAGCAAA
>16SV_431
TGGGGAATATTGGACAATGGGCGAAAGCCTGATCCAGCAATGCCGCGTGAGTGAAGAAGGCCTTAGGGTTGTAAAGCTCT
TTCGCCTGCGACGATGATGACGGTAGCAGGAGAAGAAGCCCCGGCTAATTCCGTGCCAGCAGCCGCGGTAATACGGAAGG
GGCTAGCGTTGTTCGGAATTACTGGGCGTAAAGCGCGCGTAGGCGGCTTGACAAGTGAGGCGTGAAAGTCCTGGGCTCAA
CCCGGGGACTGCGCTTCAGACTGTTGGGCTAGAGTCCGGAAGAGGGTGGTGGAATTCCGAGTGTAGAGGTGAAATTCGTA
GATATTCGGAGGAACACCGGTGGCGAAGGCGGCCACCTGGTCCGGTACTGACGCTCAAGTGCGAAAGCGTGGGGAGCAAA
>16SV_353
TAGGGAATATTGGGCAATGGAGGAAACTCTGACCCAGCCATGCCGCGTGCAGGAAGAAGGCGCTCAGCGTTGTAAACTGC
TTTTATCGGGGAAGAAAAGGCCCTTGCGAGGGACATTGACGGTACCCGAGGAATAAGCACCGGCTAACTCCGTGCCAGCA
GCCGCGGTAATACGGAGGGTGCAAGCGTTGTCCGGATTTATTGGGTTTAAAGGGTGCGCAGGCGGGAGAATTAGTCCGTG
GTGAAAGACGATCGCTTAACGATTGCAGTGCCATGGATACTGTTCTTCTTGAATCTCGTTGAGGCGGGTGGAATTGACCG
TGTAGCGGTGAAATGCATAGATATGGTCAAGAACTCCAATTGCGTAGGCAGCCCGCTGGGCGAGGATTGACGCTCAGGCA
>16SV_531
TAATGAATCTTCCCCAATGCACGAAAGTGTGAGGGAGCGACGCCGAGTGCGGGATGAAGTCCTTCGGGATGTAAACCGCT
GTAAGATGAAGAAAGTTCTGATCTAAATCCTAAAAGTGGCGACTAACTCTGTGCCAGCAGTCGCGGTAATACAGAGGCCA
CGAGCGTTAGGCGGAATCACTGGGCTTAAAGCGCGTGTAGGCGGGATCGTTAGTACCTTGTGAAATCCCACAGCTCAACT
GTGGAACTGCTTGGTATACTGCGATTCTTGAGGCACTCAGGGGCAAGCGGAACAGATGGTGGAGCGGTGAAATGCGTAGA
TATCATCTGGAACGCCAATGGTGAAAACAGCTTGCTGGGGGTGTTCTGACGCTGAGACGCGAAAGCCAGGGGATCAAAGG
>16SV_153
TGAGGAATATTGGGCAATGGGCGCAAGCCTGACCCAGCAACGCCGCGTGAAGGATGAAGGCCCTTGGGTTGTAAACTTCT
TTTGCAGGGGAAGAGAGCGGACGGTACCCTGAGAATAAGTCACGGCTAACTACGTGCCAGCAGCCGCGGTAATACGTAGG
TGACAAGCGTTATCCGGAATTACTGGGCGTAAAGCGCACGCAGGCGGCTGCGTAAGTCTGACGTGAAATCTCCCGGCTTA
ACCGGGAGCGGTCGTTGGAAACTATGCGGCTTGAGGCGATGAGAGGGGTGTGGAATTCCCGGTGTAGTGGTGGAATGCGT
AGATATCGGGAGGAACATCAGTGGCGAAAGCGGCACCCTGGCATTAGCCTGACGCTCAGGTGCGAAAGCGTGGGGAGCGA
>16SV_467
TGGGGAATCTTGGACAATGGGCGCAAGCCTGATCCAGCCATGCCGCGTGAGTGAAGAAGGCCTTCGGGTTGTAAAGCTCT
TTTACCAGGGACGATAATGACGGTACCTGGAGAATAAGCCCCGGCAAACTTCGTGCCAGCAGCCGCGGTAATACGAAGGG
GGCTAGCGTTGTTCGGAATTACTGGGCGTAAAGCGCACGTAGGCGGATTGTTAAGTCAGAGGTGAAATCCCGGAGCTCAA
CTTCGGAACTGCCTTTGATACTGGCAATCTAGAGTCCGGAAGAGGTTAGTGGAATTCCCAGTGTAGAGGTGAAATTCGTA
GATATTGGGAAGAACACCAGTGGCGAAGGCGGCTAACTGGTCCGGTACTGACGCTGAGGTGCGAAAGCGTGGGGAGCAAA
>16SV_577
TGGGGAATATTGGACAATGGGGGCAACCCTGATCCAGCAATGCCGCGTGTGTGAAGAAGGCCTGAGGGTTGTAAAGCACT
TTCAGTGGGGAGGAGGATTGGTAGGTTAAGAGCTGACTAATTGGACGTTACCCACAGAAGAAGCACCGGCTAACTCCGTG
CCAGCAGCCGCGGTAATACGGAGGGTGCGAGCGTTAATCGGAATTACTGGGCGTAAAGGGTGCGTAGGTGGTTTGATAAG
TTATCTGTAAAAGCCCAGGGCTCAACCTTGGAAGGCCAGATAAAACTGTTGAACTCGAGTATGGGAGAGGGTAGTGGAAT
TTCCGGTGTAGCGGTGAAATGCGTAGAGATCGGAAGGAACACCAGTGGCGAAGGCGGCTACCTGGCCTAATACTGACACT
>16SV_355
TAAGGAATATTGGACAATGGAGGAAACTCTGATCCAGCTATGCCGCGTGAAGGATGAAGGCGCTCAGCGTTGTAAACTTC
TTTTGGATGGGAACAAAAACTCCGATGCGTCGGAGCCTGAGGGTACCATCAGAATAAGCACCGGCTAACTCCGTGCCAGC
AGCCGCGGTAATACGGAGGGTGCAAGCGTTATCCGGAATCACTGGGTTTAAAGGGTGCGTAGGCGGTCAGATAAGTCAGT
TGTGAAATACCCCGGCTTAACCGGAGGAACTGCGATTGATACTGTTTGACTTGAATCAGGTTGAGGTAGGCGGAATGTGG
CATGTAGCGGTGAAATGCTTAGATATGCCATAGAACACCGATTGCGAAGGCAGCTTGCTGGACCTTGATTGACGCTGAGG
>16SV_221
TGGGGAATATTGCGCAATGGGCGAAAGCCTGACGCAGCAACGCCGCGTGAGGGACGAAGGCCTTCGGGTTGTAAACCTCT
TTCAGCAGGGAAGAAGCGAAAGTGACGGTACCTGCAGAAGAAGCACCGGCTAACTACGTGCCAGCAGCCGCGGTAATACG
TAGGGTGCAAGCGTTGTCCGGAATTATTGGGCGTAAAGAGCTCGTAGGTGGTTTGTCGCGTCTGCTGTGAAAATTCGGGG
CTCAACCCCGGACTTGCAGTGGGTACGGGCAGACTAGAGTGTGGTAGAGGAGACTGGAATTCCTGGTGTAGCGGTGGAAT
GCGCAGATATCAGGAGGAACACCAGTGGCGAAGGCGGGTCTCTGGGCCACAACTGACACTGAGGAGCGAAAGCGTGGGGA
>16SV_346
TAAGGAATATTGGACAATGGACGGAAGTCTGATCCAGCCATGCCGCGTGAAGGATGAAGGCGCTCAGCGTTGTAAACTTC
TTTTGGATGGGGACAATAATAGCGACGTGTCGCTACTTGAGGGTACCATCAGAATAAGCACCGGCTAACTCCGTGCCAGC
AGCCGCGGTAATACGGAGGGTGCAAGCGTTATCCGGAATCACTGGGTTTAAAGGGTGCGTAGGCGGTCAGATAAGTCAGT
TGTGAAATTCTCCGGCTTAACCGGGTGAACTGCGATTGATACTGTTTGACTTGAATCAAGTTGAGGTAAGCGGAATGTGA
CATGTAGCGGTGAAATGCTTAGATATGTCATAGAACACCGATTGCGAAGGCAGCTTGCTGGGCTTGTATTGACGCTGAGG
>16SV_255
TGGGGAATATTGGACAATGGGCGCAAGCCTGATCCAGCCATGCCGCGTGAGTGAAGAAGGCCTTAGGGTTGTAAAACTCT
TTCGCCGGGGACGATAATGACGGTACCCGGAGAAGAAGCTCCGGCTAACTTCGTGCCAGCAGCCGCGGTAATACGAAGGG
AGCTAGCGTTGTTCGGAATTACTGGGCGTAAAGCGCACGTAGGCGGATAGTTAAGTGAGGGGTGAAATCCTGAGGCTCAA
CCTCAGAACTGCCTCTCATACTGGCTGTCTTGAGATCGAGAGAGGTTGGTGGAATTCCTAGTGTAGAGGTGAAATTCGTA
GATATTAGGAAGAACACCGGTGGCGAAGGCGGCCAACTGGCTCGATACTGACGCTGAGGTGCGAAAGCGTGGGGAGCAAA
>16SV_145
TAACGAATATTCCGCAATGCGCGAAAGCGTGACGGAGCAATGCCGCGTGCAGGATGAAGCAGCTTCGCTGTGTAAACTGC
TGTCAGGAGCTACTAACCATGAAGAGCTCCAGAGGAAGGACCGGCTAATCTCGTGCCAGCAGCCGCGGTAATACGAGAGG
TCCAAGCGTTAGTCGGAATCACTGGGCTTAAAGGGTGCGTAGGCGGGCTTGTAAGTGTTCTGTGAAATCCCACGGCTCAA
CCATGGAATCGCAGGGCATACTGCAAGCCTCGAGGAAGCTAGAGGCCGGTAGAACGATAGGTGGAGCGGTGGAATGCGTA
GATATCTATCGGAATGCCAAAGGTGAAGACAACCGGCTGGGGCTTTCCTGACGCTGAGGCACGAAAGCGTGGGGATCAAA
>16SV_293
TCGAGAATCTTCGGCAATGGGCGCAAGCCTGACCGAGCGACGCCGCGTGCGGGATGAAGGCCTTCGGGTTGTAAACCGCT
GTCGTAGGGGAACAAATGTAGGAGGGTTCTCCCTTCTACTTGAGTGATCCTAGGAGGAAGGGGAGGCTAAGCTCGTGCCA
GCAGCCGCGGTAAGACGAGCTCCCCGAACGTTATTCGGTATTACTGGGCTTAAAGAGTTCGTAGGCGGCCCGACAGGTGA
GGTGTGAAATCCCTCGGCTCAACCGAGGAACTGCGCTTCAAACCGTCAGGCTTGAGGGAGATAGAGGTGAGCGGAACAGA
TGGTGGAGCGGTGAAATGCGTTGATATCATCTGGAACACCGGTGGCGAAAGCGGCTCACTGGATCTTTTCTGACGCTGAG
>16SV_609
TAAGGAATATTGGACAATGGCCGAAAGGCTGATCCAGCCATCCAGCGTGCAGGAAGAAGGCCCTATGGGTTGTAAACTGC
TTTTATCAGGGAATAAACCTCTGGATTTACTCCGGAGCTGAAGGTACCTGAAGAATAAGCACCGGCTAACTCCGTGCCAG
CAGCCGCGGTAATACGGAGGGTGCGAGCGTTATCCGGAATTACTGGGTTTAAAGGGTGCGTAGGCGGCTATGTAAGTCAG
GAGTGAAAGTTTGCGGCTCAACCGTAAAATTGCTTTTGATACTGCATAGCTAGAATTAGGATGAGGTCAGCGGAATGTGG
CATGTAGCGGTGAAATGCATAGATATGCCATAGAACACCAATTGCGAAGGCAGCTGGCTAGACCTGGATTGACGCTGAGG
>16SV_220
TCGAGAATTTTTCTCAATGGGCGCAAGCCTGAAGGAGCGACGCCGCGTGGAGGATGAAGGTCTTCGGATTGTAAACTCCT
GTCATTAGGGAACAAAGCCTCCGGTTAACTGCCGTGAGGTCTGATAGTACCTGAAGAGGAAGAGACGGCTAACTCTGTGC
CAGCAGCCGCGGTAATACAGAGGTCTCAAGCGTTGTTCGGATTCATTGGGCGTAAAGGGTGCGTAGGTGGCAAAGTAAGT
CGGGTGTGAAATCCTGGGGCTCAACCCCGGAACTGCACTCGATACTGCTCTGCTCGAGTACTGGAGAGGAGACTGGAATT
TACGGTGTAGCAGTGAAATGCGTAGATATCGTAAGGAAGACCAGTGGCGAAGGCGAGTCTCTGGACAGTTACTGACACTG
>16SV_310
TAAGGAATATTGGACAATGGGCGGAAGCCTGATCCAGCCATCCCGCGTGCTCGATGAAGGCCCTCTGGGTCGTAAAGAGC
TTTAGACTGGGAAGAAACCGCTTGATGAGTCAGGCGTTGACGGTACCAGTAGAATAAGCACCGGCTAACTCCGTGCCAGC
AGCCGCGGTAATACGGAGGGTGCAAGCGTTATCCGGAATCACTGGGTTTAAAGGGTGCGTAGGCGGCTTGATAAGTCAGA
GGTGAAAGCCTGGAGCTTAACTTCAGAACTGCCTTTGATACTGTCGAGCTTGAAAGAGATTGAGGTCAGCGGAACGTGAC
ATGTAGCGGTGAAATGCATAGATATGTCACAGAACACCAATTGCGAAGGCAGCTGACTGGGTCTGCTTTGACGCTGAGGC
>16SV_621
TGGGGAATATTGGACAATGGGCGCAAGCCTGATCCAGCAATGCCGCGTGTGTGAAGAAGGCCTTCGGGTTGTAAAGCACT
TTTATCGGGAACGAAAAGCCATCGGTCAATACCCGGTGGTGCTGACGGTACCCGAGGAATAAGCACCGGCTAACTTCGTG
CCAGCAGCCGCGGTAATACGAAGGGTGCAAGCGTTAATCGGAATTACTGGGCGTAAAGCGTGCGTAGACGGCTTGTTAAG
TCTGCTGTGAAAGCCCTGGGCTCAACCTGGGAACTGCAGTGGATACTGGCAAGCTAGAGTGCGGTAGAGGATGGTGGAAT
TCCCGGTGTAGCGGTGAAATGCGTAGAGATCGGGAGGAACATCAGTGGCGAAGGCGGCCATCTGGACCAGCACTGACGTT
>16SV_191
TGGGGAATATTGGACAATGGGCGCAAGCCTGATCCAGCAATGCCGCGTGTGTGAAGAAGGTCTTCGGATTGTAAAGCACT
TTCGACAGGGACGATGATGACGGTACCTGTAGAAGAAGCCCCGGCTAACTTCGTGCCAGCAGCCGCGGTAATACGAAGGG
GGCTAGCGTTGCTCGGAATTACTGGGCGTAAAGGGCGCGTAGGCGGCTCTGTTAGTCAGGCGTGAAATTCCTGGGCTCAA
CCTGGGGACTGCGCTTGATACGGCGGGGCTAGAATGTGGAAGAGGGTCGTGGAATTCCCAGTGTAGAGGTGAAATTCGTA
GATATTGGGAAGAACACCGGTGGCGAAGGCGGCGACCTGGTCCATTATTGACGCTGAGGCGCGACAGCGTGGGGAGCAAA
>16SV_443
TGGGGAATTTTCCGCAATGGGCGCAAGCCTGACGGAGCAAGACCGCGTGAGGGAAGAAGGTCTGTGGATTGTAAACCTCT
TTTGATAGGGAAGAAGACAGTGACGGTACCTATCGAATCAGCCTCGGCTAACTCCGTGCCAGCAGCCGCGGTAATACGGA
GGAGGCAAGCGTTATCCGGAATTATTGGGCGTAAAGAGTCCGTAGGTGGGTCACCAAGTCAGTTGTTAAATAGTGAAGCT
TAACTTCATAGAGGCGACTGAAACTGGTGGTCTAGAGTGTGGTAGGGGTAGAGGGAATTTCCAGTGTAGCGGTGAAATGC
GTAGATATTGGAAAGAACACCGGTGGCGAAAGCGCTCTACTGGGCCTGCACTGACACTGAGGGACGAAAGCTAGGGGAGC
>16SV_634
TGGGGAATATTGGACAATGGGCGCAAGCCTGATCCAGCCATGCCGCGTGAGTGATGAAGGCCTTCGGGTTGTAAAGCTCT
TTTGGCGGGGACGATGATGACGGTACCCGCAGAATAAGCCCCGGCTAACTTCGTGCCAGCAGCCGCGGTAAGACGAAGGG
GGCAAGCGTTGTTCGGAATTACTGGGCGTAAAGGGCGCGTAGGCGGTCTTGTTAGTCAGGCGTGAAAGCCCTGGGCTTAA
CCTAGGATGTGCGCTTGATACTGCGAGGCTTGAGTGTGGGAGAGGTTGGTGGAATTCCCAGTGTAGAGGTGAAATTCGTA
GATATTGGGAAGAACACCGGTGGCGAAGGCGGCCAACTGGACCACAACTGACGCTGAGGCGCGAAAGCGTGGGGAGCAAA
>16SV_672
TAGGGAATATTGGACAATGGGTGCAAGCCTGATCCAGCCATGCCGCGTGCAGGAAGAAGGCCTTCTGGGTTGTAAACTGC
TTTTGCCAGGGGATAAAATGGCTCTGCGGAGCAAATTGAAAGTACCTGGTGAATAAGCCACGGCTAACTACGTGCCAGCA
GCCGCGGTAATACGTAGGTGGCAAGCGTTGTCCGGATTTATTGGGTTTAAAGGGTGCGTAGGCGGTCAATTAAGTCAGTG
GTGAAATACGGCAGCTTAACTGTCGAGGTGCCATTGATACTGGTTGACTTGAGTACTGATGAGGTAGGCGGAATGGACGG
TGTAGCGGTGAAATGCTTAGAGATCGTCCAGAACACCGATAGCGAAGGCAGCTTACTAAGGAGTAACTGACGCTGAGGCA
>16SV_298
TGGGGAATATTGGACAATGGGCGAAAGCCTGATCCAGCAATGCCGCGTGAGTGATGAAGGCCTTAGGGTTGTAAAGCTCT
TTTACCAGGGATGATAATGACAGTACCTGGAGAATAAGCTCCGGCTAACTCCGTGCCAGCAGCCGCGGTAATACGGAGGG
AGCTAGCGTTGTTCGGAATTACTGGGCGTAAAGCGTACGTAGGCGGTTATTCAAGTCAGGGGTGAAAGCCTGGAGCTCAA
CTCCAGAACTGCCCTTGAAACTAGATAACTAGAATCTTGGAGAGGTGAGTGGAATTCCGAGTGTAGAGGTGAAATTCGTA
GATATTCGGAAGAACACCAGTGGCGAAGGCGACTCACTGGACAAGTATTGACGCTGAGGTACGAAAGCGTGGGGAGCAAA
>16SV_115
TGAGGGATATTGCACAATGGGGGAAACCCTGATGCAGCGACGCCGCGTGGGTGATGAAGGCTTTCGGGTCGTAAAACCCT
TTTTGGCATGACGAGAACGGACGGTAGTGCCAGAATAAGTCTCGGCTAACTACGTGCCAGCAGCCGCGGTAAAACGTAGG
AGGCAAGCGTTATCCGGAGTTACTGGGCGTAAAGGGTGCGTAGGCGGCTCATCAAGTGGGACGTGAAAGCTCACGGCTAA
ACTGTGAGAGGACGACTCAGACTGAAGGGCTAGAGGGTGTCAGAGGCGTGCGGAATTCGGGGTGTAGCGGTGAAATGTGT
AGAGATCCCGAGGAACACCAGTGGTGCAAACGGCGCGCTGGGACACAACTGACGCTGAAGCACGAAAGCGTGGGGAGCGA
>16SV_613
TGAGGGATATTGCACAATGGGGGAAACCCTGATGCAGCGACGCCGCGTGGGTGATGAAGGACTTCGGTTCGTAAAACCCT
TTTACAGGTGACGAGACAAGGACGGTAGCCTGTGAATAAGCCTCGGCTAACTACGTGCCAGCAGCCGCGGTAAAACGTAG
GAGGCGAGCGTTATCCGGAGTTACTGGGCGTAAAGGGCGCGCAGGCGGTTTCTTAAGTGTGGCGTGAAAGCCCCCGGCTA
AACTGGGGGAGGACGAAACAGACTGAGAGACTAGAGGGCGATAGAAGCACGCGGAATTCGGGGTGTAGCGGTGAAATGTG
TAGAGATCCCGAGGAACACCAGTGGTGAAAACGGCGTGCTGGGTCGCTACTGACGCTGAGGCGCGAAAGCTTGGGGAGCG
>16SV_499
TAAGGAATATTGGTCAATGGACGAAAGTCTGAACCAGCCATGCCGCGTGGAGGATGAAGGCCCTCTGGGTTGTAAACTTC
TTTTATTTGGGACGAAAAAAGGCTTTTCTAAGTCGTCTGACGGTACCAGATGAATAAGCACCGGCTAACTCCGTGCCAGC
AGCCGCGGTAATACGGAGGGTGCAAGCGTTATCCGGATTCACTGGGTTTAAAGGGTGCGTAGGTGGGTTGGTAAGTCAGT
GGTGAAATCTCCGAGCTTAACTTGGAAACTGCCATTGATACTATTAGTCTTGAATATTGTGGAGGTTAGCGGAATATGTC
ATGTAGCGGTGAAATGCTTAGATATGACATAGAACACCAATTGCGAAGGCAGCTGGCTACACATATATTGACACTGAGGC
>16SV_473
TCGAGAATAATTCACAATGGGGGCAACCCTGATGGTGCAACGCCGCGTGGAGGATGACGGTCTTCGGATTGTAAACTCCT
GTCATCTGGGAGTAAGGCATGGTTGTTAACAGCAAACATGATTGATAGTACCAGAAGAGGAAGGGACGGCTAACTTCGTG
CCAGCAGCCGCGGTAATACGAAGGTCCCAAGCGTTATTCGGAATCACTGGGCGTAAAGGGAGCGTAGGCGGCGTGGTAAG
TCAGATGTGAAATCCCGGGGCTCAACCCCGGAACTGCATCCGATACTGCCATGCTAGAGGATTGGAGAGGTAGCTGGAAT
TCTTGGTGTAGCAGTGAAATGCGTAGAGATCAAGAGGAACACTCGTGGCGAAAGCGAGCTACTGGACAATTCCTGACGCT
>16SV_155
TCGAGAATCTTCGGCAATGGACGCAAGTCTGACCGAGCGACGCCGCGTGCGGGATGAAGGCCTTCGGGTTGTAAACCGCT
GTCGTAGGGAATCAAATGCATGAGGGTACTCCCTTATGTTTGAGAGATCCTAGGAGGAAGGAGAGGCTAAGCTCGTGCCA
GCAGCCGCGGTAAGACGAGCTCTCCAAACGTTATTCGGTATTACTGGGCTTAAAGAGTTCGTAGGCGGCTCTGTAGGTGA
GATGTGAAAGCCCTCGGCTTAACCGAGGAACTGCGTTTCAAACCACAGGGCTTGAGGGAGATAGGGGTAAGCGGAACAGA
TGGTGGAGCGGTGAAATGCATTGATATCATCTGGAACACCGGTGGCGAAGGCGGCTTACTGGGTCTTTTCTGACGCTGAG
>16SV_51
TGGGGAATCTTGCACAATGGGGGAAACCCTGATGCAGCGACGCCGCGTGAGCGATGAAGCCCTTCGGGGTGTAAAGCTCT
TTCGGCCCGAACGATAATGACGGTACGGGAAGAAGAAGCTGCGGCTAACTACGTGCCAGCAGCCGCGGTAATACGTAGGC
AGCGAGCGTTGTTCGGAGTTACTGGGCGTAAAGGGTGCGTAGGCGGTTTTCCAAGTTTGTTGTGAAATCTCCCGGCTTAA
CCGGGAGGGTGCGGCGAAAACTAGGAGACTGGAGTACTGGAGAGGTAAGCGGAATTCCCGGTGTAGCGGTGAAATGCGTA
GAGATCGGGAGGAACACCTGTGGTGTAGACAGCTTGCTGGACAGTGACTGACGCTGAGGCACGAAAGCGTGGGTAGCAAA
>16SV_576
TGGGGAATCTTGCACAATGGGGGAAACCCTGATGCAGCGACGCCGCGTGAGCGATGAAGCCCTTCGGGGTGTAAAGCTCT
TTCGGCAGGAACGATAATGACGGTACCTGCAGAAGAAGCTGCGGCTAACTACGTGCCAGCAGCCGCGGTAATACGTAGGC
AGCAAGCGTTGTTCGGAATTACTGGGCGTAAAGAGTGTGTAGGTGGTGTCGTAAGTTTGGTGTGAAATCTCCCGGCTTAA
CTGGGAGGGTGCGCCGAAGACTGCGATGCTGGAGTATGGGAGAGGAAAGCGGAATTCCTGGTGTAGCGGTGAAATGCGTA
GATATCAGGAGGAACACCTGCGGTGTAGACGGCTTTCTGGACCATTACTGACACTGAGACACGAAAGCGTGGGTAGCAAA
>16SV_394
TGGGGAATTTTGGACAATGGGGGCAACCCTGATCCAGCCATGCCGCGTGAGTGAAGAAGGCCTTCGGGTTGTAAAGCTCT
TTCGGACGGAACGAAATGGTTACGGCGAACACCTGTGACTGATGACGGTACCGTAAGAAGAAGCACCGGCTAACTACGTG
CCAGCAGCCGCGGTAATACGTAGGGTGCGAGCGTTAATCGGAATTACTGGGCGTAAAGCGTGCGCAGGCGGTTTCGTAAG
CTGGAGGTGAAATCCCCGGGCTCAACCTGGGAATGGCCTTCAGGACTGCGAGGCTAGAGTGCGGCAGAGGGAGGTGGAAT
TCCACGTGTAGCAGTGAAATGCGTAGATATGTGGAGGAACACCGATGGCGAAGGCAGCCTCCTGGGCCAGCACTGACGCT
>16SV_44
TGGGGAATTTTGGACAATGGGGGCAACCCTGATCCAGCCATTCCGCGTGAGTGAAGAAGGCCTTCGGGTTGTAAAGCTCT
TTTGTCGGGGACGAAACGGTTACGATTAATACTCGTGACAACTGACGGTACCCGAAGAATAAGCACCGGCTAACTACGTG
CCAGCAGCCGCGGTAATACGTAGGGTGCGAGCGTTAATCGGAATTACTGGGCGTAAAGCGTGCGCAGGCGGTTTTGTAAG
CCAGATGTGAAATCCCCGGGCTTAACCTGGGAATGGCATTTGGAACTGCAAGGCTAGAGTATGGCAGAGGAGACTAGAAT
TTCTGGTGTAGCAGTGAAATGCGTAGATATCAGAAGGAATACCGATGGCGAAGGCAGGTCTCTGGGTCAATACTGACGCT
>16SV_46
TGGGGAATTTTCCGCAATGGGCGAAAGCCTGACGGAGCAAGACCGCGTGCGGGAGGAAGGTCTATTGATTGTAAACCGCT
TTTGATAGGGAAGAAGATCTGACGGTACCTATCGAATCAGCATCGGCTAACTCCGTGCCAGCAGCCGCGGTAATACGGGG
GATGCAAGCGTTATCCGGAATTATTGGGCGTAAAGCGTCCGTAGGTGGTTTTAAAAGTCTGTTGTCAAATCGCGAGGCTT
AACCTCGTACAGGCAGTGGAAACTATAAGACTAGAGTGCGGTAGGGGTAGAGGGAATTTCCAGTGTAGCGGTGAAATGCG
TAGATATTGGAAAGAACACCGGTGGCGAAGGCGCTCTACTGGGCCTGCACTGACACTGAGGGACGAAAGCTAGGGGAGCG
>16SV_285
TCGAGAATTTTTCTCAATGGGGGAAACCCTGAAGGAGCGACGCCGCGTGGAGGATGAAGGTCTTCGGATTGTAAACTCCT
GTCATTTGGGAACAAGTTGCACCGGTTAACTGCCGATGCATTGATAGTACCAGAAGAGGAAGAGACGGCTAACTCTGTGC
CAGCAGCCGCGGTAATACAGAGGTCTCAAGCGTTGTTCGGATTCATTGGGCGTAAAGGGTGCGTAGGTGGCGGGGTAAGT
CTGGTGTGAAATCTCGGAGCTCAACTCCGAAACTGCACTGGATACTGCCTTGCTCGAGTACTGGAGAGGAGATTGGAATT
TACGGTGTAGCAGTGAAATGCGTAGATATCGTAAGGAAGACCAGTGGCGAAGGCGAATCTCTGGACAGTTACTGACACTG
>16SV_274
TGGGGAATTTTGGACAATGGGCGCAAGCCTGATCCAGCCATGCCGCGTGCGGGAAGAAGGCCTTCGGGTTGTAAACCGCT
TTTGTTCGGGAAGAAATCGATCCTGCTAATACTGGGGTCGGATGACGGTACCGGAAGAATAAGCACCGGCTAACTACGTG
CCAGCAGCCGCGGTAATACGTAGGGTGCAAGCGTTAATCGGAATTACTGGGCGTAAAGCGTGCGCAGGCGGTTTCGTAAG
TCAGATGTGAAAGCCCCGGGCTTAACCTGGGAACTGCATTTGAAACTGCGAGGCTAGAGTGTGTCAGAGGGGGGTAGAAT
TCCACGTGTAGCAGTGAAATGCGTAGAGATGTGGAGGAATACCGATGGCGAAGGCAGCCCCCTGGGATAACACTGACGCT
>16SV_361
TCGAGGATCTTCGGCAATGGGGGCAACCCTGACCGAGCGATGCCGCGTGGGCGACGAAGGCCTTCGGGTTGTAAAGCCCT
GTCGAGGGGGAGAAAGCCGCAAGGCGGATCCATCCCTGGAGGAAGCTCGGGCTAAGTTCGTGCCAGCAGCCGCGGTAAGA
CGAACCGAGCGAACGTTATTCGGAATCACTGGGCTTAAAGGGCGCGTAGGCGGGCTGCCGCGTCCGGGGTGAAATCCCAC
GGCTCAACCGTGGAACGGCCCCGGGTACGGGCGGCCTCGAGGGGGGTAGGGGCGTGCGGAACTGTGGGTGGAGCGGTGAA
ATGCGTTGAGATCCACAGGAACTCCGGTGGCGAAGGCGGCACGCTGGACCCTCTCTGACGCTGAGGCGCGAAAGCCAGGG
>16SV_396
TCGAGGATCTTCGGCAATGGGGGCAACCCTGACCGAGCGACGCCGCGTGGATGATGAAGGCCTTCGGGTTGTAAAATCCT
GTCGAGGGGGAGGAAAGGCAACTTGACCTATCCCTGGAGGAAGCTCGGGCTAAGTTCGTGCCAGCAGCCGCGGTAAGACG
AACCGAGCGAACGTTGTTCGGAATCACTGGGCATAAAGGGTGCGTAGGCGGGCCACCAAGTCTGCGGTGAAATTCTCCGG
CTTAACCGGAGTAGTGCCGCGGATACTGGGGGCCTGGAGGGAGGTAGGGGCGTGCGGAACTCTGGGTGGAGCGGTGAAAT
GCGTTGATATCCAGAGGAACTCCGGTGGCGAAGGCGGCACGCTGGACCTTTTCTGACGCTGAGGCACGAAAGCCAGGGGA
>16SV_752
TGGGGAATTGTTCACAATGGGCGCAAGCCTGATGACGCAACGCCGCGTGGGGGATGAAGGTCTTCGGATCGTAAACCCCT
GTCGAATGGGACGAATAGCTTTCGGATTAATACCCCGGAAGAATGACGGTACCGTTAAAGGAAGCCACGGCTAACTCTGT
GCCAGCAGCCGCGGTAATACAGAGGTGGCAAGCGTTGTTCGGAATTACTGGGCGTAAAGGGCGCGTAGGCGGCCATCTAA
GTCAGACGTGAAATCCCCCGGCTCAACCTGGGAACTGCGTCTGATACTGGAAGGCTAGAGTTTGGGAGAGGGATGTAGAA
TTCCAGGTGTAGCGGTGAAATGCGTAGATATCTGGAGGAATACCGGTGGCGAAGGCGGCATCCTGGACCAATACTGACGC
>16SV_882
TCGAGAATTTTTCACAATGGGCGAAAGCCTGATGGAGCGACGCCGCGTGGGGGATGAAGGGCTTCGGCTCGTAAACCCCT
GTCATTTGCGAACAAAGGCGCCAACCTAATACGTTGTTGTCTGATAGTAGCAGAAGAGGAAGGGACGGCTAACTCTGTGC
CAGCAGCCGCGGTAATACAGAGGTCCCAAGCGTTGTTCGGATTCACTGGGCGTAAAGGGTGCGTAGGTGGTGGATTAAGT
CGGGTGTGAAATCTCCGGGCTCAACCCGGAGCGTGCGCCCGAAACTGATTCGCTAGAGGATAGGAGGGGAGACTGGAATT
CTCGGTGTAGCAGTGAAATGCGTAGATATCGAGAGGAACACCGGTGGCGAAGGCGAGTCTCTGGACTATTCCTGACACTG
>16SV_275
TGGGGAATTTTGGACAATGGGCGCAAGCCTGATCCAGCAATGCCGCGTGCAGGATGAAGGCCTTCGGGTTGTAAACTGCT
TTTGTACGGAGCGAAACGGTCCTCTCTAATACGGGGGGCTAATGACGGTACCGTAAGAATAAGCACCGGCTAACTACGTG
CCAGCAGCCGCGGTAATACGTAGGGTGCGAGCGTTAATCGGAATTACTGGGCGTAAAGCGTGCGCAGGCGGTTTTGTAAG
ACAGATGTGAAATCCCCGGGCTCAACCTGGGACCTGCATTTGTGACTGCAAGGCTAGAGTACGGTAGAGGGGGATGGAAT
TCCGCGTGTAGCAGTGAAATGCGTAGATATGCGGAGGAACACCGATGGCGAAGGCAATCCCCTGGACCTGTACTGACGCT
>16SV_886
TGGGGAATATTGGACAATGGGCGAAAGCCTGATCCAGCAACGCCGCGTGGAGGACGAAGGTCTTCGGATCGTAAACTCCT
GTCAGATGGGACGAAGGGGCGTCGGTAAATAATCGACGTCTTTGACGGTACCGTCAGAGGAAGCCCCGGCTAACTCCGTG
CCAGCAGCCGCGGTAATACGGAGGGGGCGAGCGTTATTCGGAATTATTGGGCGTAAAGGGCGCGTAGGTGGCCCTGTAAG
TCAAAGGTGAAATCCCTCGGCTCAACCGAGGAATTGCCCTTGAAACTGCAGGGCTTGAGGCCGGGAGGGGGTAGCGGAAT
TCCCAGTGTAGCGGTGAAATGCGTAGATACTGGGAGGAACACCGGTGGCGAAGGCGGCTACCTGGACCGGTTCTGACACT
>16SV_758
TGAGGAATTTTGCGCAATGGACGAAAGTCTGACGCAGCGACGCCGCGTGTGGGATGAAGGGGCTACGCCCTGTAAACCAC
TGTTAGATGTGAAAAAAAGATGGCTTTGCCATCCGGGATTGTAACATCAAAGAAAGGACCGGCTAACTACGTGCCAGCAG
CCGCGGTAATACGTAGGGTCCGAGCGTTGTCCGGAATTACTGGGTATAAAGGGTGCGTAGGCGGGCTTTTACGTCAAGGG
TTAAAGACTTCAGCTCAACTGAGGGAATGCCTTTGAAACGGGAAGTCTTGAATGTAAGAGAGGTAGGTAGAATTCCTGGT
GTAGCGGTGAAATGCGTAGATATCAGGAGGAATACCAGTGGCGAAGGCGGCCTACTGGCTTATTATTGACGCTGAGGCAC
>16SV_479
TTAGGAATCTTGCGCAATGGGGGGAACCCTGACGCAGCGACGCCGCGTGGGTGATGAAGGCCTTCGGGTTGTAAAGCCCT
TTTAGCGGGGACGAAATTTGACGGTACCCGCAGAAAAAGCACCGGCTAACTCTGTGCCAGCAGCCGCGGTAATACAGAGG
GTGCATGCGTTATTCGGATTCACTGGGCGTAAAGAGCGCGTAGGCGGTTTGGTAAGTCGGATGTGAAATCCCGGAGCTCA
ACTCCGGAACTGCATTCGATACTGCCAGGCTGGAGTACAGGAGAGGAGAACGGAATTCCCGGTGTAGAGGTGAAATTCGC
AGATATCGGGAGGAACAACAGTAGCGAAGGCGGTTCTCTGGACTGTTACTGACGCTGAGGCGCGAAAGCGTGGGGAGCAA
>16SV_224
TGGGGAATATTGGACAATGGGCGCAAGCCTGATCCAGCAATGCCGCGTGGATGAAGAAGGTCTTCGGATTGTAAAGTCCT
TTCGACGGGGACGATGATGACGGTACCCGTAGAAGAAGCCCCGGCTAACTTCGTGCCAGCAGCCGCGGTAATACGAAGGG
GGCTAGCGTTACTCGGAATTACTGGGCGTAAAGGGCGCGTAGGCGGCGTTTCAAGTTGGACGTGAAATTCCTGGGCTCAA
CCTGGGGACTGCGTTCAAGACTGTGATGCTAGAGGATGGAAGAGGGTCGTGGAATTCCCAGTGTAGAGGTGAAATTCGTA
GATATTGGGAAGAACACCGGTGGCGAAGGCGGCGACCTGGTCCATTACTGACGCTGAGGCGCGACAGCGTGGGGAGCAAA
>16SV_67
TGGGGAATTTTCCGCAATGGGCGAAAGCCTGACGGAGCAATACCGCGTGAGGGACGAAGGTCTGTGGATTGTAAACCTCT
TTTGTTGGGGAAGATAATGACGGTACCCAACGAATAAGCATCGGCTAACTCCGTGCCAGCAGCCGCGGTAAGACGGAGGA
TGCAAGCGTTATCCGGAATTATTGGGCGTAAAGCGTACGTAGGCTGTTTCATAAGTCTGTTGTCAAAGCGCGAGGCTCAA
CCTTGTAAAGGCAATGGAAACTGCGAGACTAGAGAGAGATAGGGGCAGGAGGAATTCCAGGTGTAGCGGTGAAATGCGTA
GATATCTGGAAGAACACCAGTGGCGAAAGCGTCCTGCTGGATCTCAACTGACGCTGAAGTACGAAAGCTAGGGGAGCGAA
>16SV_206
TAACGAATCTTCCGCAATGCGCGAAAGCGTGACGGGGCAATGCCGCGTGCAGGATGAAGCCCTTCGGGGTGTAAACTGCT
GTCAGGGTACAGGAACTCAATGACCATACCCAAAGGAAGCACCGGCTAACTCTGTGCCAGCAGCCGCGGTAATACAGAGG
GTGCGAGCGTTAATCGGAATCACTGGGCTTAAAGCGTTCGTAGGCGGATCTGTAGGCGCGTTGTGAAAGCCCTCGGCTCA
ACCGGGGAACTGCTTCGCGAACCACAGATCTTGAGTCAAGTAGGGGCGATCGGAACGATAGGTGGAGCGGTGAAATGCGT
AGATATCTATCGGAACGCCGAAGGTGAAGACAGGTCGCTGGGCTTGTACTGACGCTGAGGAACGAAAGCGTGGGGAGCAA
>16SV_23
TCGAGAATAATTCACAATGGGGGCAACCCTGATGGTGCAACGCCGCGTGGAGGATGACGGTCTTCGGATTGTAAACTCCT
GTCATCTGGGAGTAAGACCTGGCCGTTAATAGCGGACAGGGTTGATAGTACCAGAAGAGGAAGGGACGGCTAACTTCGTG
CCAGCAGCCGCGGTAATACGAAGGTCCCAAGCGTTGTTCGGAATCACTGGGCGTAAAGGGAGCGTAGGCGGCGTGGTAAG
TCAGATGTGAAATCCCGGGGCTCAACCCCGGAACTGCATCCGATACTGCCATGCTAGAGGATTGGAGAGGTAGCTGGAAT
TCTTGGTGTAGCAGTGAAATGCGTGGATATCAAGAGGAACACTCGTGGCGAAAGCGAGCTACTGGACAATTCCTGACGCT
>16SV_786
TGAGGAATATTGCGCAATGGACGGAAGTCTGACGCAGCAATGCCGCGTGCGGGATGAAGGCGCTATGCGTCGTAAACCGC
TGTAGCGTGGGGCAAAAAGCACCCTCGGGGTGTTAGATGGTACCACGAAAGTAAGCATCGGCTAACTACGTGCCAGCAGC
CGCGGTAATACGTAGGATGCAAGCGTTGTCCGGATTTACTGGGTGTAAAGGGTGCGCAGGCGGGCTTGTAAGTCAGAGGT
GAAAGCCCGGAGCTTAACTCCGGAAATGCCTTTGATACTGCAAGTCTTGAATCTGATAGAGGCTCATGGAATATGTGGTG
TAGCGGTGAAATGCGTAGATATCACATAGAACACCAGTGGCGAAGGCGGTGAGCTGGGTCAGTATTGACGCTCATGCACG
>16SV_40
TCGAGAATTTTTCGCAATGGGGGAAACCCTGACGGAGCGACGCCGCGTGAAGGATGACGGTCATTAGATTGTAAACTTCT
GTCATGCGAGAACAAGAAAGTGATAGTATCGCAAGAGGAAGGGGCGGCTAACTCTGTGCCAGCAGCCGCGGTAATACAGA
GGCCCCAAGCGTTGTTCGGATTCATTGGGCGTAAAGGGTGCGTAGGTGGTGTTGTTAGTCGAATGTGAAATCCCGGAGCT
CAACTCCGGAACTGCATTCGATACTGCAGCACTCGAGGATTGTAGGGGAGAGTGGAATTCACGGTGTAGCAGTGAAATGC
GTAGATATCGTGAGGAAGACCAGTGGCGAAGGCGACTCTCTGGGCAACTCCTGACACTGAGGCACGAAGGCTAGGGTAGC
>16SV_968
TGAGGAATATTGCACAATGGGCGCAAGCCTGATGCAGCGACGCCGCGTGGGTGATGAAGGTCTTCGGATCGTAAAGCCCT
TTTCTGCGTGACGAGAGAGGACGGTAGCGCAGGAATAAGTCTCGGCTAACTACGTGCCAGCAGCCGCGGTAAAACGTAGG
AGACGAACGTTATCCGGAGTTACTGGGCGTAAAGGGCGTGTAGGCGGTATGTTAAGTCTGGCGTGAAAGCTCTCGGCTAA
ACCGGGAGAGGTCGTCGGATACTGGCAAACTAGAGGATGGTAGAGGCGTGTGGAATTCCGGGTGTAGTGGTGAAATGCGT
AGAGATCCGGAGGAACACCAGTGGCGAAGGCGACACGCTGGGCCATACCTGACGCTAAAGCGCGACAGCATGGGGAGCAA
>16SV_840
ATTAGGAATCTTGTGCAATGGGGGCAACCCTGACACAGCGACGCCGCGTGGAGGATGACGGCCTTCGGGTTGTAAACTCC
TTTTGATGAGGAAGAAACAAATGACGGTACTCGTCGAATAAGCCCCGGCTAACTCCGTGCCAGCAGCCGCGGTAATACGG
GGGGGGCGAGCGTTGTCCGAAGTTACTGGGCGTAAAGGGCGCGTAGGCGGGGTGTCACGTCCGCTGTGAAAGCCTGGAGC
TTAACTCCAGCGGGTCGGTGGATACGGGCACTCTTGAAGGCGTTAGGGGAAGATGGAATTACCCATGGAGCGGTGAAATG
CGTAGAGATGGGTAGGAACACCGGTGGCGAAGGCGGTCTTCTGGGACGTCCTTGACGCTGAGGCGCGAAAGCTGGGGGAG
>16SV_111
TGGGGAATCTTGGACAATGGGCGCAAGCCTGATCCAGCCATGCCGCGTGGATGATGAAGGCCCTAGGGTTGTAAAATCCT
TTCGTCAGGGACGATAATGACGGTACCTGAAGAAGAAGCCCCGGCTAACTTCGTGCCAGCAGCCGCGGTAATACGAAGGG
GGCTAGCGTTGTTCGGAATTACTGGGCGTAAAGCGCATGTAGGCGGGTCGTTAAGTCGGGGGTGAAAGCCCAGAGCTCAA
CTCTGGAACTGCCTTCGATACTGGCGACCTGGACCCAAGGAGAGGCGAGTGGAATTGCGAGTGTAGAGGTGAAATTCGTA
GATATTCGCAGGAACACCAGTGGCGAAGGCGACTCGCTGGACTTGTGGTGACGCTGAGATGCGAAAGCGTGGGGAGCAAA
>16SV_425
TAACGAATCTTCCGCAATGCACGAAAGTGTGACGGAGCGACGCCGCGTGTGGGATGAAGCCCTTCGGGGTGTAAACCACT
GTCAGGGGTTACCAAGTTCTGAGGAGCCCCAGAGGAAGGCACGGCTAACTCTGTGCCAGCAGCCGCGGTAAGACAGAGGT
GCCAAGCGTTAGGCGGAATCACTGGGCTTAAAGCGTGTGTAGGCGGATGTCTAAGTATCTTGTGAAATCCCATGGCTCAA
CCATGGAACTGCTTGATATACTGGACGTCTTGAGCCACTTAGGGGTTACCGGAACAAATGGTGGAGCGGTGAAATGCGTA
GATATCATTTGGAACGCCAATGGTGAAAACAGGTAACTGGGAGTGTGCTGACGCTGAGACACGAAAGCTAGGGGAGCAAA
>16SV_716
TAAGGAATATTGGTCAATGGACGCAAGTCTGAACCAGCCATGCCGCGTGAAGGATGAAGGTCCTCTGGATTGTAAACTTC
TTTTATCTGGGACGAAACATCCCGATTCTTCGGGACTTGACGGTACCAGAGGAATAAGCACCGGCTAACTCCGTGCCAGC
AGCCGCGGTAATACGGAGGGTGCAAGCGTTATCCGGATTCACTGGGTTTAAAGGGTGCGTAGGTGGATTGCCAAGTCCGT
GGTGAAATCTCCGAGCTTAACTCGGAAACTGCCGTGGATACTGGTAGTCTTGAATTTTCTGGAGGTAAGCGGAATATGTC
ATGTAGCGGTGAAATGCTTAGATATGACATAGAACACCAATTGCGAAGGCAGCTTACTACGGGACAATTGACACTGAGGC
>16SV_427
TAACGAATATTCCACAATGCACGAAAGTGTGATGGAGCAATGCCGCGTGTGGGATGAAGCGGTTTTCCGTGTAAACCACT
GTCAGGGAATAGAAACATTGATCATTCCCAAAGGAAGGGGCGACTAACTCTGTGCCAGCAGTCGCGGTAATACAGAGGCC
CCAAGCGTTAGTCGGAATCACTGGGCTTAAAGGGTGCGTAGGCGGATCGGTAAGTGTCTTGTGAAAGCCCACGGCTCAAC
CGTGGAATTGCAGGGCATACTGCCGATCTTGAAGAAGGTAGAGGCCGGTGGAACGATAGGTGGAGCGGTGGAATGCGTAG
AGATCTATCGGAACGCCAATGGTGAAGACAGCCGGCTGGGCCTTTCTTGACGCTGAGGCACGAAAGCGTGGGGAGCAAAC
>16SV_937
TGGGGAATTGTTCGCAATGGGCGCAAGCCTGACGACGCAACGCCGCGTGGAGGATGAAGGTCTTCGGATCGTAAACTCCT
GTTGATCGGGACGAAAAGCTTCGACCTAACACGTCGAAGACTGACGGTACCGGTTGAGGAAGCCACGGCTAACTCTGTGC
CAGCAGCCGCGGTAATACAGAGGTGGCAAGCGTTGTTCGGAATTACTGGGCGTAAAGGGCGCGTAGGCGGCCTCCTAAGT
CGAACGTGAAAGCCCCAGGCTTAACCTGGGAACTGCGTTTGATACTGGGAGGCTTGGATTCGGGAGAGGGATGTGGAATT
CCAGGTGTAGCGGTGAAATGCGTAGATATCTGGAGGAACACCGGTGGCGAAGGCGACATCCTGGACCGAGATCGACGCTG
>16SV_999
CAAGGGATTTTCCCCAATGGGCTCACGCCTGAGGGAGCAACGTCGCGTGCCGGATGACGGCCTTCGGGTTGTAAACGGCT
TTTGGGGGGGAAGAGCCTGACGGTACCCCCCGAATAAGCCCCGGCTAACTCCGTGCCAGCAGCCGCGGTAAGACGGAGGG
GGCAAGCGTTGTCCGGAATTACTGGGCGTAAAGCGCGCGTAGGTGGTCTGTTGCGTCGGTGCTGAAAGCGCCGGGCTTAA
CCCGGTGAGGCGTGCCGATACGAGCGGACTGGAGGCAGGGAGAGGGCAGCGGAATTCCGGGTGTAGTGGTGAAATGCGTA
GAGATCCGGAGGAACGCCAGAGACGAAGGTGGCTGCCTGGCCCTGACCTGACACTGAGGCGCGATAGCGTGGGGAGCAAA
>16SV_827
TCGAGAATTTTTCTCAATAGGGGAAACCCTGAAGGAGCGACGCCGCGTGGAGGATGAAGGCTTTCGGGTCGTAAACTCCT
GTCATTAGAGAACAATTGTCAGCGATTAACTGTCGCGGACTTGATAGTATCTGAAGAGGAAGGGACGGCTAACTCTGTGC
CAGCAGCCGCGGTAATACAGAGGTCCCAAGCGTTGTTCGGATTCATTGGGCGTAAAGGGTGCGTAGGTGGTAGACTAAGT
CGGGCGTGAAATCCCAGGGCTCAACCCTGGAACTGCGTTCGATACTGGCCTGCTCGAGGACTGGAGAGGAGATTGGAATT
TATGGTGTAGCAGTGAAATGCGTAGATATCATAAGGAAGACCAGTGGCGAAGGCGGATCTCTGGACAGTTCCTGACACTG
>16SV_1015
TGGGGAATATTGGACAATGGGCGCAAGCCTGATCCAGCAATACCGCGTGTGTGAAGAAGGCCCTAGGGTTGTAAAGCACT
TTCAATGGGGAGGAAAACCTGCCGGTCAATACCCGGTAGCTTGACATTACCTATAGAAGAAGCACCGGCTAACTCCGTGC
CAGCAGCCGCGGTAATACGGAGGGTGCGAGCGTTAATCGGAATTACTGGGCGTAAAGCGTGCGTAGGCGGTTCGTTAAGT
CAGATGTGAAAGCCCCGGGCTTAACCTGGGAACTGCATTTGAAACTGGCGGACTTGAGTTGAGTAGAGGGGAGTGGAATT
TCAGGTGTAGCGGTGAAATGCGTAGATATCTGAAGGAACACCAGTGGCGAAGGCGACTCCCTGGACTCAAACTGACGCTG
>16SV_1045
TAGGGAATTTTCCACAATGGACGAGAGTCTGATGGAGCAACGCCGCGTGATGGATGAAGGCTCTAGGGTCGTAAACATCT
TTTATCTGTGAAGAATATGACGGTAGCAGATGAATAAGGGTCGGCTAACTACGTGCCAGCAGCCGCGGTCATACGTAGGA
CCCAAGCGTTATCCGGATTTACTGGGCGTAAAGAGTTGCGTAGGTGGCAGAGTAAGTAAATAGTGAAATCGTGTGGCTCA
ACCATACACCCATTATTTAAACTGCTCAGCTTGAGAGTGAGAGAGGTAGATGGAATTGCTAGTGTAGGAGTGAAATCCGT
AGATATTAGCAGGAACACCGATGGCGTAGGCAGTCTACTGGCTCATTTCTGACACTAAGGCACGAAAGCGTGGGGAGCAA
>16SV_734
TCGAGAATCTTCGGCAATGGACGAAAGTCTGACCGAGCGACGCCGCGTGCGGGATGAAGGCCTTCGGGTTGTAAACCGCT
GTCAGTTGGGAGGAAATGCTAGGGGGTTATCCCCTTAGTTTGACCGATCTTCAGAGGAAGGACGGGCTAAGTTCGTGCCA
GCAGCCGCGGTAAGACGAACCGTCCAAACGTTATTCGGTATCACTGGGCTTAAAGCGTGCGTAGGCGGCCTAGTAGGTGG
GATGTGAAAGCCCTCGGCTCAACCGAGGAATTGCGTTCCAAACCACTAGGCTCGAGGATGGCAGGGGTAATGGGAACTGA
TGGTGGAGCGGTGAAATGCGTTGATATCATCAGGAACACCGGTGGCGAAAGCGCATTACTGGGCCATTTCTGACGCTGAG
>16SV_1064
TCGAGAATCTTCCGCAATGGACGAAAGTCTGACGGAGCGACGCCGCGTGGAGGATGAAGTATTTCGGTATGTAAACTCCT
TTTATGAGGGAAGAAGTTATTGACGGTACCTCATGAATAAAGGGTTGCTAAACTCGTGCCAGCAGCAGCGGTAATACGAG
TGCCCTAAGCGTTATCCGGAATCATTGGGCGTAAAGGGTGTGTAGGTGGTTATGTTAGTCTTGTGTTAAATTCTTCGGCT
TAACCGGGGGTCTGCATGGGAAACGGCACAACTAGAGGATAGGAGAGGTGAGCGGAACTCATAGTGTAGGGGTGAAATCC
GTTGATATTATGGGGAACACCAAATGCGAAGGCAGCTCACTGGCCTACTCCTGACACTGAAACACGAAAGCGTGGGTAGC
>16SV_726
TGGGGAATTTTGGACAATGGGGGCAACCCTGATCCAGCCATGCCGCGTGCGGGAAGAAGGCCTTCGGGTTGTAAACCGCT
TTTAGTCGGGAAGAAAAGGTGATCCTTAATAAGGATGACTCTTGACGGTACCGGCGGAATAAGCACCGGCTAACTACGTG
CCAGCAGCCGCGGTAATACGTAGGGTGCGAGCGTTAATCGGAATTACTGGGCGTAAAGCGTGCGCAGGCGGTTTGTCAAG
TCTGATGTGAAAGCCCCGGGCTCAACCTGGGAATGGCATTGGAAACTGGCAAGCTTGAGTATGGCAGAGGGGGGTGGAAT
TCCGCGTGTAGCAGTGAAATGCGTAGAGATGCGGAGGAACACCGATGGCGAAGGCAGCCCCCTGGGCCAATACTGACGCT
>16SV_638
TGGGGAATATTGGACAATGGGCGCAAGCCTGATCCAGCAATGCCGCGTGGATGAAGAAGGTCTTCGGATTGTAAAGTCCT
TTCGGCGGGGACGATGATGACGGTACCCGCAGAAGAAGCCCCGGCTAACTTCGTGCCAGCAGCCGCGGTAATACGAAGGG
GGCTAGCGTTGCTCGGAATGACTGGGCGTAAAGGGCGCGTAGGCGGTTTGGTCAGTTAGACGTGAAATTCCTGGGCTCAA
CCTGGGGACTGCGTTTAAGACGGCCAGGCTTGAGTGTGAAAGAGGGTCGTGGAATTCCCAGTGTAGAGGTGAAATTCGTA
GATATTGGGAAGAACACCGGTGGCGAAGGCGGCGACCTGGTTCATTACTGACGCTGAGGCGCGAAAGCGTGGGGAGCAAA
>16SV_1073
TGGGGAATCTTGCACAATGGGGGAAACCCTGATGCAGCGACGCCGCGTGAGCGATGAAGCCCTTCGGGGTGTAAAGCTCT
TTCGACGGGAACGATAATGACGGTACCCGGAGAAGAAGCTGCGGCTAACTACGTGCCAGCAGCCGCGGTAATACGTAGGC
AGCAAGCGTTGTTCGGAATTACTGGGCGTAAAGAGTATGTAGGCGGTTCGCCAAGTTTGATGTGAAATCTCCCGGCTTAA
CTGGGAGGGTGCGTCGAATACTGGCGGGCTTGAGGGTGGGAGAGGCAAGCGGAATTTCTGGTGTAGCGGTGAAATGCGTA
GATATCAGAAGGAACACCTGTGGTGTAGACAGCTTGCTGGACCATTTCTGACGCTGAGATACGAAAGCGTGGGTAGCAAA
>16SV_1069
TAACGAATATTCCACAATGCACGAAAGTGTGATGGAGCAATGCCGCGTGCGGGATGAAGCATCTTTGGTGTGTAAACCGC
TGTCAGGAGATAGAAATACTGATCATCTCCAGAGGAAGTGGCGACTAACTCTGTGCCAGCAGTCGCGGTAATACAGAGGC
CACAAGCGTTAATCGGAATCACTGGGCTTAAAGGGTGCGTAGGCGGACTCGTAAGTGTTTTGTGAAAGCCCTCGGCTCAA
CCGAGGAACTGCAGGGCATACTGCGAGTCTTGAGGAATCTAGAGGCCGGCAGAACGATAGGTGGAGCGGTGGAATGCGTA
GAGATCTATCGGAATGCCAAAGGTGAAGACAGCCGGCTGGGGATTTCCTGACGCTGAGGCACGAAAGCGTGGGGAGCAAA
>16SV_628
TAAGGAATATTGGACAATGGGCGAAAGCCTGATCCAGCCATGCCGCGTGAAGGACGAAGGCGCTCAGCGTTGTAAACTTC
TTTTGGATGGGAACAATAACTCCGACTTGTCGGAGCTTGAGGGTACCATCAGAATAAGCACCGGCTAACTCCGTGCCAGC
AGCCGCGGTAATACGGAGGGTGCAAGCGTTATCCGGAATCACTGGGTTTAAAGGGTGCGTAGGCGGCCCAATAAGTCAGT
CGTGAAATCGCTGGGCTCAACCCATGCAATTGCGATTGATACTGTTGGACTTGAATTAGGTTGAGGCTGGCGGAATGCGA
CATGTAGCGGTGAAATGCTTAGATATGTCGCAGAACACCGATTGCGAAGGCAGCCAGCTGGGCCTTGATTGACGCTGAGG
>16SV_527
ATTAGGAATCTTGCACAATGGGGGAAACCCTGATGCAGCGACGCCGCGTGAAGGATGAAGGCATTCGTGTCGTAAACTTC
TTTTTTAGGGGAAGAATAATGACGGTACCCTAAGAATAAGCCCCGGCTAACTACGTGCCAGCAGCCGCGGTAATACGTAG
GGGGCGAGCGTTGTCCGAAGTTACTGGGCGTAAAGCGCGCGTAGGCGGCTTTTTAAGTCTGAGGTGAAAGGTTCAACGCT
CAACGTGAACATTGCCTTGGATACTGGGAAGCTTGAGTGTGGGAGAGGGCAGTGGAATTCCTGGTGTAGCGGTGAAATGC
ATAGATATCAGGAGGAACACCGATGGCGAAGGCAGCTGCCTGGCCTAACACTGACGCTGAGGTGCGAAAGCGTGGGGAGC
>16SV_913
TAACGAATATTCCGCAATGGGCGAAAGCCTGACGGAGCAATGCCGCGTGTAGGATGAAGCGGTTTCGCCGTGTAAACTAC
TGTCAGGCCCCAGGAACCATGACCGGGGCCAGAGGAAGGGTCGGCTAACTCTGTGCCAGCAGCCGCGGTAATACAGAGGA
CCCGAGCGTTAATCGGAATCACTGGGCTTAAAGGGTGCGTAGGCGGACCCGAAGGTGCATCGTGAAATCCCTCGGCTCAA
CCGAGGAATTGCGGTGCATACCACGGGTCTTGAAGTGAGTAGGGGCTGTCGGAACGCTCGGTGGAGCGGTGAAATGCGTA
GATATCGAGCGGAACGCCGAAGGTGTAGACAGGCAGCTAGGCTCATCTTGACGCTGAGGCACGAAAGCGTGGGGATCAAA
>16SV_257
TCGAGGATCTTCGGCAATGGACGCAAGTCTGACCGAGCGATGCCGCGTGGATGATGAAGGCCTTCGGGTTGTAAAATCCT
GTCGAGGGGGAGAAAAGCCGAAAGGTTTGATCTATCCCTGGAGGAAGGACGGGCTAAGTTCGTGCCAGCAGCCGCGGTAA
GACGAACCGTCCGAACGTTGTTCGGAATCACTGGGCTTAAAGGGCGCGTAGGCGGGCCACCAAGTCCGGGGTGAAATCCT
CCAGCTCAACTGGAGAACTGCCTCGGATACTGGAGGTCTCGAGGATGATAGGGGCATGCGGAACTGTAGGTGGAGCGGTG
AAATGCGTTGATATCTACAGGAACTCCGGTGGCGAAGGCGGCATGCTGGATCATTTCTGACGCTGAGGCGCGAAAGCTAG
>16SV_359
TGGGGAATTTTGTGCAATGGGGGAAACCCTGACACAGCGACACCGCGTGAACGAAGAAGCCCTTTGGGGTGTAAAGTTCT
GTCGGCTGGAACGAAAAAAATGACGGTACCAGCAAAGGAAGCATCGGCTAACTACGTGCCAGCAGCCGCGGTAAGACGTA
GGATGCAAGCGTTGTCCGGATTTATTGGGCGTAAAGAGTTCGTAGGCGGTTCGTTAAGTCTGATGTTAAAGACTGGGGCT
CAACCCCGGGAGTGCATTGGATACTGGCGGACTGGAGTGTGGTAGAGGCTAGTGGAATTCCCAGTGTAGCGGTGAAATGC
GTAGATATTGGGAAGAACACCAGTGGCGTAGGCGACTAGCTGGGCCATAACTGACGCTGAGGAACGAAAGCCAGGGGAGC
>16SV_694
TGGGGAATTTTGGACAATGGGGGCAACCCTGATCCAGCCATTCCGCGTGAGTGAAGAAGGCCTTCGGGTTGTAAAGCTCT
TTTGTCCGGAACGAAACGGTTAGCGTGAATAGCGCTGACTACTGACGGTACCGGAAGAATAAGCACCGGCTAACTACGTG
CCAGCAGCCGCGGTAATACGTAGGGTGCGAGCGTTAATCGGAATTACTGGGCGTAAAGCGTGCGCAGGCGGTTTTGTAAG
CCAGATGTGAAATCCCCGGGCTTAACCTGGGAATGGCATTTGGGACTGCAAGGCTGGAGTGTGGCAGAGGAGACTGGAAT
TCCTGGTGTAGCAGTGAAATGCGTAGATATCAGGAGGAATACCGATGGCGAAGGCAGGTCTCTGGGCTAACACTGACGCT
>16SV_314
TGGGGAATATTGCGCAATGGCCGAAAGGCTGACGCAGCGACGCCGCGTGGGGGATGAAGCATTTCGGTGTGTAAACCCCT
GTTGCTCGGGACGAACAATCGGCTTTAGCCGATCTGACGGTACCGGGTGAGGAAGCACCGGCTAACTCCGTGCCAGCAGC
CGCGGTAATACGGAGGGTGCGAGCGTTGTCCGGAATCACTGGGCGTAAAGGGCGCGTAGGCGGTCTGCTAAGCGTGTGGT
GAAAGCTCGGGGCTCAACCCCGAGTCTGCCATGCGAACTGGTGGACTAGAGCACTGTAGAGGCAGGTGGAATTCCGGGTG
TAGCGGTGGAATGCGTAGAGATCCGGAAGAACACCGGTGGCGAAGGCGGCCTGCTGGGCAGTTGCTGACGCTGAGGCGCG
>16SV_223
TGGGGAATATTGCGCAATGGGCGAAAGCCTGACGCAGCGACGCCGCGTGTGGGATGACGGCCTTCGGGTTGTAAACCACT
GTCGGGAGGGACGAAGTTCTGACGGTACCTCCAAAGGAAGCACCGGCTAACTCTGTGCCAGCAGCCGCGGTAATACAGAG
GGTGCAAGCGTTGTCCGGAATCACTGGGCGTAAAGGGCGCGTAGGCGGCCTGGTAAGTCGGAGGTGAAACGCTGCGGCTC
AACCGCAGCACTGCCTTCGAGACTGCTGGGCTTGAGCACGGTAGAGGCTGGTGGAATTCCCGGTGTAGCGGTGGAATGCG
TAGAGATCGGGAAGAACATCGGTGGCGAAGGCGGCCAGCTGGGCCGTTGCTGACGCTGAGGCGCGACAGCGTGGGGAGCA
>16SV_135
TGGGGAATCTTGCGCAATGGCCGAGAGGCTGACGCAGCGACGCCGCGTGGGGGATGAAGCATTTCGGTGTGTAAACCCCT
GTTGCTCGGGACGAACGATCCTTTTCGAGGGATGTGACGGTACCGAGTGAGGAAGCACCGGCTAACTCCGTGCCAGCAGC
CGCGGTAATACGGAGGGTGCGAGCGTTGTCCGGAATCACTGGGCGTAAAGGGCGCGTAGGTGGTTAGATGCGCCGGTGGT
GAAAGCGCAGGGCTCAACCCTGCGTCGGCCATCGGGACGGTCTGACTGGAGCACTGTAGAGGCAGGTGGAATTCCGGGTG
TAGCGGTGGAATGCGTAGAGATCCGGAAGAACACCGGTGGCGAAGGCGGCCTGCTGGGCAGTTGCTGACACTGAGGCGCG
>16SV_1057
TGAGGAATATTGCACAATGGGGGCAACCCTGATGCAGCGACGCCGCGTGGATGATGAAGGCCTTCGGGTTGTAAAGTCCT
TTTGCCACTGACGAGAACGGACGGTAGGTGGCGAATAAGCCCCGGCTAACTACGTGCCAGCAGCCGCGGTAAAACGTAGG
GGGCGAGCGTTATCCGGAGTTACTGGGCGTAAAGGGTGTGTAGGCGGTGCTATAAGTGGGGTGTGAAACACTCAGGCTAA
ACCTGGGAGGTGCGCCTCAGACTGTAGGACTAGAGTGGGATAGAGGGGCGTGGAATTCCGGGTGGAGCGGTGAAATGTGT
AGAGATCCGGAGGAACACCAGAGGCGCAAGCGGCGCCCTGGGTCCCAACTGACGCTGAAACACGAAAGCTTGGGGAGCGA
>16SV_1220
ACTGGGAATCTTGCGCAATGGACGAAAGTCTGACGCAGCGACACCGCGTGTGGGATGAAGGCCTTAGGGTCGTAAACCAC
TGTGGCGAGGGATGAATTAATGACAGTACCTCGCTAGAAAGCACTTGCTAACCACGTGCCAGAAGCCTCGGTAATACGTG
GAGTGCGAGCGTTATCCGGATTTACTGGGCGTAAAGCGTACCGCAGGTGATCTCGTAAGTTTTTTGTCCAAGCCTGGAGC
TTAACTTCAGATCGGCAGAGAATACTACGAGAATTGAGTCTGTTCGGGGAACTTGGAATTCTCGGTGGAGGGGTGAAATC
CGTAGATATCGAGAGGAACGCCAAGCGCGAAGGCAGGGTTCTAGAACACGACTGACACTCAGGGACGAAAGCTAGGGGAG
>16SV_484
TAACGAATATTCCGCAATGCACGAAAGTGTGACGGAGCAATGCCGCGTGCAGGATGAAGCAGCTTCGCTGTGTAAACTGC
TGTCAGGAGTTACTAACACTGAAGAACTCCAGAGGAAGGACCGGCTAATCTCGTGCCAGCAGCCGCGGTAATACGAGAGG
TCCAAGCGTTAGTCGGAATCACTGGGCTTAAAGGGTGCGTAGGCGGGCCAGAAAGTGTCTTGTGAAAGCCCCCGGCTCAA
CCGGGGAACCGCAGGGCATACTGCTGGTCTTGAGGTAGGTAGAGGCCGGTAGAACGATCGGTGGAGCGGTGGAATGCGTA
GATATCGATCGGAATGCCAAAGGTGAAGACAGCCGGCTGGGCCTTACCTGACGCTGAGGCACGAAAGCGTGGGGATCAAA
>16SV_518
TGGGGAATTTTGGACAATGGGCGCAAGCCTGATCCAGCCATGCCGCGTGAGTGAAGAAGGCCTTCGGGTTGTAAAGCTCT
TTAGTCCGGGACGAAATCGCACAGGTGAACATCCCGTGCGGATGACGGTACCGGAAGAATAAGCACCGGCTAACTACGTG
CCAGCAGCCGCGGTAATACGTAGGGTGCGAGCGTTAATCGGAATTACTGGGCGTAAAGCGTGCGCAGGTGGTTTTTTAAG
TCAGACGTGAAATCCCCGGGCTTAACCTGGGAACTACGTTTGAAACTGGAAGACTCGAGTGTGGCAGAGGGGGGTGGAAT
TCCTGGTGTAGCAGTGAAATGCGTAGATATCAGGAGGAACACCGATGGCGAAGGCAGCCCCCTGGGCTAACACTGACACT
>16SV_685
TGGGGAATATTGCGCAATGGGCGAAAGCCTGACGCAGCGACGCCGCGTGGGTGATGAAGGCCTTCGGGTCGTAAAGCCCT
GTCGGGAGGGACGAAACCTCGGTGACCTAATACGTCATCGACCTGACGGTACCTCCTAAGGAAGCACCGGCTAACTCCGT
GCCAGCAGCCGCGGTAATACGGAGGGTGCAAGCGTTGTTCGGAATTACTGGGCGTAAAGCGCGTGTAGGCGGTCGCTTAA
GTCTGATGTGAAAGCCCGGGGCTCACCCCCGGAAGAGCATTGGAAACTGGGCGACTAGAGTGTCGGAGAGGAGGGTGGAA
TTCCTGGTGTAGCGGTGAAATGCGTAGATATCAGGAGGAACACCGGTGGCGAAGGCGGCCCTCTGGACGAAGACTGACGC
>16SV_1033
TGGGGAATTTTGGACAATGGGGGCAACCCTGATCCAGCCATGCCGCGTGCGGGAAGAAGGCCTTCGGGTTGTAAACCGCT
TTTAGTCGGGAAGAAAAGGTGATCCCTAACAGGGATGACTGTTGACGGTACCGGCGGAATAAGCACCGGCTAACTACGTG
CCAGCAGCCGCGGTAATACGTAGGGTGCGAGCGTTAATCGGAATTACTGGGCGTAAAGCGTGCGCAGGCGGTTCGTTAAG
TCAGATGTGAAAGCCCCGGGCTCAACCTGGGAACTGCATTTGAAACTGGCGGGCTTGAGTATGGCAGAGGGGGGTGGAAT
TCCGCGTGTAGCAGTGAAATGCGTAGAGATGCGGAGGAACACCGATGGCGAAGGCAGCCCCCTGGGCCAATACTGACGCT
>16SV_339
TCGAGGATCTTCGGCAATGGGGGCAACCCTGACCGAGCGACGCCGCGTGGATGATGAAGGCCTTCGGGTTGTAAAATCCT
GTCGAGGGGGAGGAAAGGCAACTTGACCTATCCCTGGAGGAAGCTCGGGCTAAGTTCGTGCCAGCAGCCGCGGTAAGACG
AACCGAGCGAACGTTGTTCGGAATCACTGGGCATAAAGGGTGCGTAGGCGGGCCACCAAGTCTGCGGTGAAATCCTCCGG
CTTAACCGGAGTAGTGCCGCGGATACTGGGGGCCTGGAGGGAGGTAGGGGCGTGCGGAACTCTGGGTGGAGCGGTGAAAT
GCGTTGATATCCAGAGGAACTCCGGTGGCGAAGGCGGCACGCTGGACCTTTTCTGACGCTGAGGCACGAAAGCCAGGGGA
>16SV_1182
TCGAGAATCTTTCACAATGGGGGAAACCCTGATGGAGCGACGCCGCGTGGAGGATGAAGGTCTTCGGATTGTAAACTCCT
GTCATGAGAGAACAAAGACTCACGGCTAATACCTGTGAGCACTGATAGTATTTCAAGAGGAAGAGACGGCTAACTCTGTG
CCAGCAGCCGCGGTAATACAGAGGTCTCGAGCGTTGTTCGGATTCATTGGGCGTAAAGGGTGCGTAGGCGGCAAGGTAAG
TCGGATGTGAAATCCCGGGGCTCAACCCCGGAACTGCATTCGATACTGCCTTGCTCGAGGACTGGAGAGGAGACTGGAAT
TCACGGTGTAGCAGTGATATGCGTAGATATCGTGAGGAAGACCGGTGGCGAAGGCGGGTCTCTGGACAGTTCCTGACGCT
>16SV_1222
TCGAGAATCTTCGGCAATGAGCGCAAGCTTGACCGAGCGACGCCGCGTGCGGGATGAAGGCCTTCGGGTTGTAAACCGCT
TTGGTCCGAAAGAAAGGGTAAAACTTGATCGATCGGAGAAACAAGGACGGGCTAAGTTCGTGCCAGCAGCCGCGGTAAGA
CGAACCGTCCAAACGTTATTCGGAATCACTGGGCTTAAAGGGCGCGTAGGCGGCCGAGCGGGTCACGGGTGAAATCCTCC
AGCTTAACTGGAGAACTGCCCTTGATACCACTGCGGCTCGAGGAAGGAAGGGGCAATCGGAACTGTCGGTGGAGCGGTGA
AATGCGTTGATATCGACAGGAACGCCGGTGGCGAAAGCGGATTGCTGGTCCTTTTCTGACGCTGAGGCGCGAAAGCCAGG
>16SV_1236
TAGGGAATTTTCCACAATGGGCGAAAGCCTGATGGAGCAACGCCGCGTGCAGGATGAAGGCCTTAGGGTCGTAAACTGCT
TTTATATGTGAAGATTATGACGGTAACATATGAATAAGGATCGGCTAACTCCGTGCCAGCAGCCGCGGTCATACGGAGGA
TCCAAGCGTTATCCGGAATTACTGGGCGTAAAGAGTTGCGTAGGCGGCAAAGTAAGCAGAATGTGAAATCGTGTGGCTCA
ACCATGCACACATATTCTGAACTGCTTTGCTAGAGAATGGAAGAGGTCGCTAGAATTCCTGGTGTAGGGGTGAAATCCGT
AGATATCAGGAGGAATACCGATGGCGTAGGCAGGCGACTGGTCCATTTCTGACGCTGAGGCACGAAAGCGTGGGGAGCGA
>16SV_437
TGGGGAATCTTGCGCAATGGCCGAGAGGCTGACGCAGCGACGCCGCGTGGGGGATGAAGCATTTCGGTGTGTAAACCCCT
GTTGCTCGGGACGAACGACCCTTTTCGAGGGGTGTGACGGTACCGAGTGAGGAAGCACCGGCTAACTCCGTGCCAGCAGC
CGCGGTAATACGGAGGGTGCGAGCGTTGTCCGGAATCACTGGGCGTAAAGGGCGCGTAGGTGGTTGGATGCGCCGGTGGT
GAAAGCGCAGGGCTCAACCCTGCGTCGGCCATCGGGACGGTCCGACTGGAGCACTGTAGAGGCAGGTGGAATTCCGGGTG
TAGCGGTGGAATGCGTAGAGATCCGGAAGAACACCGGTGGCGAAGGCGGCCTGCTGGGCAGTTGCTGACACTGAGGCGCG
>16SV_1240
TAGGGAATTTTCCACAATGGGCGCAAGCCTGATGGAGCAACGCCGCGTGCAGGATGAAGGCTTTAGGGTCGTAAACTGCT
TTTATGTGCGAAGAATTTGACGGTAACACATGAATAAGGATCGGCTAACTACGTGCCAGCAGCCGCGGTCATACGTAGGA
TCCAAGCGTTATCCGGAATTACTGGGCGTAAAGAGTTGCGTAGGTGGCATTGTAAGCAAGACATGAAATCGTGTGGCTCA
ACCATACGGCTATGTCTTGAACTGCAAAGCTTTGAGAGCGAGAGGGGTAGATGGAATTACTAGTGTAGGAGTGAAATCCG
TAGATATTAGTAGGAACACCGATAGCGTAGGCAGTCTACTGGCTCGTTTCTGACACTGAGGCACGAAAGCGTGGGGAGCA
>16SV_975
TAGGGAATATTGGTCAATGGGTGAGAGCCTGAACCAGCCATGCCGCGTGCAGGAAGAAGGCCTTCTGGGTTGTAAACTGC
TTTTGCCAGGGGATAAAATTTCCTTGCGAGGAACATTGAAGGTACCTGGTGAATAAGCCACGGCTAACTACGTGCCAGCA
GCCGCGGTAATACGTAGGTGGCAAGCGTTGTCCGGATTTATTGGGTTTAAAGGGTGCGTAGGCGGTTCTATAAGTCAGTG
GTGAAATACAGCCGCTTAACGGTTGAGGTGCCATTGATACTGCAGGACTTGAGTACAGACGAGGTAGGCGGAATTGACGG
TGTAGCGGTGAAATGCTTAGATATCGTCAAGAACACCGATAGCGAAGGCAGCTTACTAGACTGTAACTGACGCTGAGGCA
>16SV_1234
TGGGGAATATTGGACAATGGGCGCAAGCCTGATCCAGCCATGCCGCGTGGATGAAGAAGGCCCTAGGGTTGTAAAGTCCT
TTCGGTGGTGAAGATAATGACGGTAACCACAGAAGAAGCCCCGGCTAATTTCGTGCCAGCAGCCGCGGTAATACGAAAGG
GGCTAGCGTTGTTCGGAATTACTGGGCGTAAAGCGCACGTAGGCGGTCTTGTAAGATGGGGGTGAAATCCCTGGGCTCAA
CCCAGGAACTGCCTTCATGACTGCAAAGCTAGAGGATGCGAGAGGTTAGCGGAATTCCGAGTGTAGAGGTGAAATTCGTA
GATATTCGGAAGAACACCAGTGGCGAAGGCGGCTAACTGGCGCATTTCTGACGCTGAGGTGCGAAAGCGTGGGGAGCAAA
>16SV_1254
TAAGGAATATTGGACAATGGCCGCAAGGCTGATCCAGCCATCCAGCGTGCAGGAAGAAGGCCCTATGGGTTGTAAACTGC
TTTTATCAGGGAATAAACCTCTTTATTTATAGAGAGCTGAAGGTACCTGAAGAATAAGCACCGGCTAACTCCGTGCCAGC
AGCCGCGGTAATACGGAGGGTGCGAGCGTTATCCGGAATTACTGGGTTTAAAGGGTGCGTAGGCGGCCCTGTAAGTCAGG
AGTGAAAGTTTGCGGCTCAACCGTAAAATTGCTTTTGATACTGCGGGGCTAGAATTAGGATGAGGTCAGCGGAATGTGGC
ATGTAGCGGTGAAATGCATAGATATGCCATAGAACACCAATTGCGAAGGCAGCTGACTAGACCTGGATTGACGCTGAGGC
>16SV_901
TGGGGAATCTTGCACAATGGGGGCAACCCTGATGCAGCGACGCCGCGTGAGTGATGAAGCCCCTCGGGGTGTAAAGCTCT
TTCGGCAGGGACGATAATGACGGTACCTGAAGAAGAAGCTGCGGCTAACTACGTGCCAGCAGCCGCGGTAATACGTAGGC
AGCGAGCGTTGTTCGGAGTTACTGGGCGTAAAGAGTGCGTAGGCGGTGTTCCAAGTCTGTTGTGAAATCTCCCGGCTTAA
CTGGGAGGGTGCGGCGGAAACTGGAATGCTGGAGTGTGGGAGAGGTAAGCGGAATTCCCGGTGTAGCGGTGAAATGCGTA
GATATCGGGAGGAACACCTGCGGTGTAGACGGCTTACTGGACCATAACTGACGCTGAGGCACGAAAGCGTGGGTAGCAAA
>16SV_957
TGGGGAATTTTACGCAATGGGCGAAAGCCTGACGTAGCGACACCGCGTGAACGAAGAAGCCTCTTGGGGTGTAAAGTTCT
GTCAGCTGGAACGAAAAAAATGACGGTACCAGCAGAGGAAGCATCGGCTAACTACGTGCCAGCAGCCGCGGTAAGACGTA
GGATGCAAGCGTTGTCCGGATTTATTGGGCGTAAAGAGTTCGTAGGTGGTTTGTTAAGTTTGGTGTTAAAGATTGGGGCT
CAACCCTGAAACTGCACTGAATACTGGCAGACTCGAGTGTGGTAGAGGCTAGTGGAATTCCCAGTGTAGCGGTGAAATGC
GTAGATATTGGGAAGAACACCGGTGGCGTAGGCGACTAGCTGGGCCATAACTGACACTGAGGAACGAAAGCCAGGGGAGC
>16SV_1213
TCGAGAATCTTTCGCAATGGGGGAAACCCTGACGAAGCGACGCCGCGTGTAGGATGAAGGCCTTCGGGTCGTAAACTACT
GTCAGCTGGGAAGAAAGGTTTTCGGTTAATAACCAAAAACCATGACGGTACCAGCAGAGGAAGCCACGGCTAACTCTGTG
CCAGCAGCCGCGGTAATACAGAGGTGGCAAGCGTTGTTCGGATTTATTGGGCGTAAAGCGTTCGTAGGCCGCTCGGAAAG
TTGGATGTGAAATCCTGCAGCTTAACTGCAGAACTGCATTCAAAACTCCCGGGCTAGAGGATGAGAGGGGTAGAGGGAAT
TCCCGGTGTAAGGGTGAAATCTGCAGAGATCGGGAAGAACACCAGTCGCGAAGGCGCTCTACTGGCTCATATCTGACGCT
>16SV_1166
TGGGGAATATTGCACAATGGGCGGAAGCCTGATGCAGCGACGCCGCGTGAGGGATGACGGCCTTCGGGTTGTAAACCTCT
TTCAGCAGGGACGAAGCGAGAGTGACGGTACCTGCAGAAGAAGCACCGGCCAACTACGTGCCAGCAGCCGCGGTAAGACG
TAGGGTGCGAGCGTTGTCCGGATTTATTGGGCGTAAAGAGCTCGTAGGCGGCTTGTCGCGTCGACCGTGAAAACTTGGGG
CTCAACCCCAAGCCTGCGGTCGATACGGGCAGGCTAGAGTTCGGTAGGGGAGACTGGAATTCCTGGTGTAGCGGTGAAAT
GCGCAGATATCAGGAGGAACACCGATGGCGAAGGCAGGTCTCTGGGCCGATACTGACGCTGAGGAGCGAAAGCGTGGGGA
>16SV_817
TCGAGAATATTCCGCAATGGGCGCAAGCCTGACGGAGCGACGCCGCGTGATGGATGAAGTCCTTCGGGACGTAAACATCT
TTTATGAGGGAGGAAATTATTGACGTTACCTCATGAATAAGGGGCTTCAAATCTCGTGCCAGCAGAAGCGGTAATACGAG
AGCCCCAAGCGTTATCCGGAATTATTGGGCGTAAAGGGTATGTAGGCGGCATTGTTAGTCTTCCGTTAAAACCTAGAGCT
TAACTCTAGATCTGCGGGAGAAACGGCAAAGCTCGAGGATGTGAGAGGTATGTGGAACTCATAGTGTAGGGGTGAAATCC
GTTGATATTATGGGGAACACCGAATGCGAAGGCAACATACTGGCACATTCCTGACGCTGAGATACGAAAGCGTGGGTAGC
>16SV_1269
TAGGGAATATTGGACAATGGGTGCAAGCCTGATCCAGCCATGCCGCGTGCAGGAAGAAGGCCTTCTGGGTCGTAAACTGC
TTTTTCCGGGGGATAAAATACTCGTGCGCGAGGAATTGAAAGTACCTGGAGAATAAGCCACGGCTAACTACGTGCCAGCA
GCCGCGGTAATACGTAGGTGGCAAGCGTTGTCCGGATTTATTGGGTTTAAAGGGTGCGTAGGCGGTAATTTAAGTCAGTG
GTGAAATACGGCAGCTCAACTGTCGAGGTGCCATTGATACTGGGTTACTTGAGTACTGATGAGGTAGGCGGAATGGACGG
TGTAGCGGTGAAATGCTTAGAGATCGTCCAGAACACCGATAGCGAAGGCAGCTTACTAAGGAGTAACTGACGCTGAGGCA
>16SV_1023
TCGAGGATCTTCGGCAATGGGCGCAAGCCTGACCGAGCGACGCCGCGTGCGGGATTAAGGCCTTCGGGTTGTAAACCGCT
GTCAGAGGGGATGAAATGTATGAGGGTACTCTCTCATACTTGACATAGCCTCAAAGGAAGTACGGGCTAAGTTCGTGCCA
GCAGCCGCGGTAAGACGAACCGTACAAACGTTATTCGGAATTACTGGGCTTAAAGGGTGCGTAGGCGGCGGTGCAAGTTG
GGTGTGAAATCCCTCGGCTCAACCGAGGAACTGCGCTCAAAACTGCATTGCTTGAGGGAGATAGAGGTGAGTGGAACTTA
GGGTGGAGCGGTGAAATGCGTTGATATCCTAAGGAACACCAGTGGCGAAAGCGACTCACTGGGTCTCTTCTGACGCTGAG
>16SV_311
CGACGAATCTTCCGCAATGGGCGAAAGCCTGACGGAGCGATGCCGCGTGCGGGATGAAGCGGCTTTGCCGTGTAAACCGC
TGTCAGGAGATACAAACAATGATGATCTCCAGAGGAAGGGCCGGCTAACCCTGTGCCAGCAGCCGCGGTAATACAGGGGG
CCCGAGCGTTAGTCGGAATTACTGGGCTTAAAGGGTGCGTAGGCGGACTTATAAGTGTCGTGTGAAAGCCCACTGCTCAA
CGGTGGAACTGCACGGCAAACTGTAAGTCTCGAGGAAGTTAGAGGTCGCTAGAACGTTTGGTGGAGCGGTGGAATGCGTA
GATATCAAACGGAATGCCGAAGGTGAAGACAGGCGACTAAGACTTTCCTGACGCTGAGGCACGAAAGCGTGGGGAGCAAA
>16SV_1281
TAAGGAATATTGGTCAATGGACGCAAGTCTGAACCAGCCATGCCGCGTGAAGGATGAAGGCCCTCTGGGTTGTAAACTTC
TTTTATCTGGGACGAAAAAAGGGCTTTCTAGCTCACTTGACGGTACCAGAGGAATAAGCACCGGCTAACTCCGTGCCAGC
AGCCGCGGTAATACGGAGGGTGCAAGCGTTATCCGGATTTACTGGGTTTAAAGGGTGCGTAGGTGGGTAGGTAAGTCAGT
GGTGAAATCTCCGAGCTTAACTCGGAAACTGCCATTGATACTCTCTATCTTGAATATCCTGGAGGTGAGCGGAATATGTC
ATGTAGCGGTGAAATGCTTAGATATGACATAGAACACCAATTGCGAAGGCAGCTCACTACGGGATTATTGACACTGAGGC
>16SV_815
TCGAGAATCTTCGGCAATGGGCGCAAGCCTGACCGAGCGATGCCGCGTGCGGGATGAAGGCCTTCGGGTTGTAAACCGCT
GTCGGAGGGGATGAAGTGTACGGGAGCAATCTCCTGTATTTGACAGAGCCTCGGAGGAAGCACGGGCTAAGTTCGTGCCA
GCAGCCGCGGTAATACGAACTGTGCAAACGTTATTCGGAATCACTGGGCTTACAGGGTGCGTAGGCGGCATTTTAAGTCA
GGTGTGAAATCCCCCGGCTCAACCGGGGAACTGCGCCTGAGACTGGATTGCTCGAGTGAGGCAGGGGTGTACGGAACTTC
CGGTGGAGCGGTGAAATGTGTAGATATCGGAAGGAACGCCAGCAGCGAAAGCGGTACACTGGGCCTTGTCTGACGCTGAG
>16SV_463
TAAGGAATATTGGTCAATGGACGCAAGTCTGAACCAGCCATGCCGCGTGCAGGATGACGGCCCTCTGGGTTGTAAACTGC
TTTTATCTGGGACGAAAAACGGACTTTCTAGTTCACTTGACGGTACCAGAGGAATAAGCACCGGCTAACTCCGTGCCAGC
AGCCGCGGTAATACGGAGGGTGCAAGCGTTATCCGGATTTACTGGGTTTAAAGGGTGCGTAGGTGGATAGGTAAGTCAGT
GGTGAAATCTTCAAGCTTAACTTGGAAACTGCCATTGATACTATTTATCTTGAATACTTTGGAGGTAAGCGGAATATGTC
ATGTAGCGGTGAAATGCTTAGATATGACATAGAACACCAATTGCGAAGGCAGCTTACTACACAGTTATTGACACTGAGGC
>16SV_1099
TGGGGAATATTGGGCAATGGGCGCAAGCCTGACCCAGCCACGCCGCGTGAGTGATGAAGGCCTTCGGGTCGTAAAGCTCT
GTGGGGAGGGAAGAAAAGCCATGGATCAATACCCTGTGGTCTTGACGGTACCTCCTTAGCAAGCACCGGCTAACCACGTG
CCAGCAGCCGCGGTAATACGTGGGGTGCAAACGTTGCTCGGAATTATTGGGCGTAAAGCGCACGTAGGCGGCCTACTAAG
TCGCATGTGAAAGCCCCAGGCTTAACCTGGGAAGTGCATGCGATACTGGAAGGCTTGAGTACTAGAGGGGGTCGCGGAAT
TCCCGGTGTAGAGGTGAAATTCGTAGATATCGGGAGGAACACCAGCGGCGAAGGCGGCGACCTGGATAGATACTGACGCT
>16SV_1307
TGGGGAATTTTCCGCAATGGGGGCAACCCTGACGGAGCAAGACCGCGTGGGGGACGAAGGTTTGTGGATTGTAAACCCCT
TTTGATTGGGAAGAAGACAGTGACGGTACCAATCGAATCAGCATCGGCTAACTCCGTGCCAGCAGCCGCGGTAATACGGA
GGATGCAAGCGTTATCCGGAATTATTGGGCGTAAAGCGTCCGTAGGTGGAAGTTCAAGTCAGCTGTTAAAGCGTGGGGCT
TAACCCCATAAGGGCAGTTGAAACTGAGCATCTAGAGTGCGATAGGGGCAAGGGGAATTCCCAGTGTAGCGGTGAAATGC
GTAGATATTGGGAAGAACACCGGTGGCGAAGGCGCCTTGCTGGGTCTGCACTGACACTGAGGGACGAAAGCTAGGGGAGC
>16SV_1326
TGGGGAATATTGGACAATGGGGGCAACCCTGATCCAGCCATGCCGCGTGAGTGATGAAGGCCTTCGGGTTGTAAAGCTCT
TTTGGCGGGGACGATGATGACGGTACCCGCAGAATAAGCCCCGGCTAACTTCGTGCCAGCAGCCGCGGTAAGACGAAGGG
GGCTAGCGTTGTTCGGAATTACTGGGCGTAAAGCGAGTGTAGGTGGTTGTCCAAGTTGGATGTGAAAGCCTTGAGCTTAA
CTCAAGAAATGCATTCAGGACTGGGCGACTAGAGGACCGGAGAGGATAGTGGAATTCCCAGTGTAGTGGTGAAATACGTA
GAGATTGGGAAGAACACCAGTGGCGAAGGCGGCTATCTGGACGGTTTCTGACACTAAGACTCGAAAGCGTGGGGAGCAAA
>16SV_1286
TGGGGAATATTGGACAATGGGCGAAAGCCTGATCCAGCCATGCCGCGTGAGTGATGAAGGCCTTAGGGTTGTAAAGCTCT
TTTGTCAGGGAAGATGATGACGGTACCTGAAGAATAAGCACCGGCTAACTTCGTGCCAGCAGCCGCGGTAATACGAAGGG
TGCTAGCGTTGTTCGGAATCACTGGGCGTAAAGCGCGCGTAGGTGGCTTTTCAAGTCAGGGGTGAAATCCTGGGGCTCAA
CCCCAGAACTGCCCTTGAAACTGTAAAGCTTGAGTGTTGGAGGGGATAGCGGAATTGCTAATGTAGAGGTGAAATTCGTA
GATATTAGCAGGAACACCGGTGGCGAAGGCGGCTATCTGGACAACAACTGACACTGAGGCGCGAAAGTGTGGGGATCAAA
>16SV_1201
CAAGGAATCTTCCGCAATGGGCGAAAGCCTGACGGAGCAACGCCGCGTGCGGGATGACGCCTTTCGGGGTGTAAACCGCT
TTTCTTCAGGAAGAACGCGAGGCAACTCGTCTGACGGTACTGGAGGAAGAAGGACCGGCTAACTACGTGCCAGCAGCCGC
GGTAATACGTAGGGTCCGAGCGTTGTCCGGAGTTACTGGGCGTAAAGCGCGCGCAGGCGGCGGTGTAGGCGTGGCGTGAA
AGCCCCCGGCTCAACCGGGGAGGGTCGTCGCGGACCGCACCGCTTGAGGGCGGTAGGGGCTGGTGGAATGCCTGGTGTAG
TGGTGAAATGCGTAGAGATCAGGCGGAACACCCGTGGCGAAGGCGGCCAGCTGGGCCGACCCTGACGCTGAGGCGCGAAG
>16SV_1333
TGGGGAATATTGGACAATGGGCGCAAGCCTGATCCAGCAATACCGCGTGTGTGAAGAAGGCCCTAGGGTTGTAAAGCACT
TTCAATGGGGAGGAAAACCTGCCGGCCAATACCCGGTAGCTTGACATTACCTGTAGAAGAAGCACCGGCTAACTCCGTGC
CAGCAGCCGCGGTAATACGGAGGGTGCGAGCGTTAATCGGAATTACTGGGCGTAAAGCGTGCGTAGGCGGTTAATTAAGT
CAGATGTGAAAGCCCCGGGCTCAACCTGGGAACGGCATTTGATACTGGTTAACTAGAGTTTAATAGAGGGGAGTGGAATT
TCAGGTGTAGCGGTGAAATGCGTAGATATCTGAAGGAACACCAGTGGCGAAGGCGACTCCCTGGATTAAAACTGACGCTG
>16SV_602
TCGAGGATCTTCGTCAATGGGCGAAAGCCTGAACGAGCGACGCCGCGTGAGCGATGAAGGCCTTCGGGTTGTAAAGCTCT
TTAGGGGGGGAGAAAAACTGATCTATCCCCAAAATAAGCTCGGGCTAAGTTCGTGCCAGCAGCCGCGGTAAGACGAACCG
AGCAAACGTTATTCGGAATCACTGGGCTTAAAGGGCGCGTAGGCGGGTCGTACAGTCTATGGTGAAATCCTCCAGCTTAA
CTGGAGAACTGCCGTGGATACTCACGACCTCGAGGAATGTAGGGGCATCTGGAACTGGTGGTGGAGCGGTGAAATGCGTT
GATATCATCAGGAACTCCGGTGGCGAAGGCGAGGTGCTGGACATTTTCTGACGCTGAGGCGCGAAAGCCAGGGGAGCAAA
>16SV_1353
ACCGGGAATCGTGCGCAATGGACGAAAGTCTGACGCCGCGACGTCGCGTGAAGGATGAAGGCGTTTTCGTCGTAAACTTC
TTTTGCCATATGGGTGACCATATGGAGAATAAGCACCTGCTAACTCTGTGCCAGCAGCCGCGGTAATACAGAGGGTGCAA
GCGTTATCCGGATTTATTGGGCGTAAAGCGTTTCGTAGGTGGTTTTGTAAGTTAAACTTCAAAGACTAGGGCTTAACCCG
AGGAAGGGGTTTAATACTGCAATGACTTCGAGAATTTTAGGGGCAATCGGAACTGTTGGTGTAGGGGTGAAATCCGTTGA
TATCAACAGGAACGTCAAGGGCGTAGGCAGATTGCTGGGAAATTTCTGACACTGAGGAACGAAAGCTAGGGGAGCGAAAG
>16SV_1332
TCGAGAATAATTCACAATGGGGGCAACCCTGATGGTGCAACGCCGCGTGGAGGATGACGGTCTTAGGATTGTAAACTCCT
GTCATCCGGGAGAAAGACCTGGTGGTTAATAGCCAACAGGGTTGATAGTACCGGAAGAGGAAGGGACGGCTAACTTCGTG
CCAGCAGCCGCGGTAATACGAAGGTCCCGAGCGTTATTCGGAATCACTGGGCGTAAAGGGAGCGTAGGCGGCGCGGTAAG
TCGGATGTGAAATCCCGGGGCTCAACCCCGGAACTGCATCTGATACTGCCGTGCTAGAGTAATGGAGGGGTAGCTGGAAT
TCTTGGTGTAGCAGTGAAATGCGTGGATATCAAGAGGAACACTCGTGGCGAAAGCGAGCTACTGGACATTTACTGACGCT
>16SV_1262
TAAGGAATATTGGTCAATGGACGCAAGTCTGAACCAGCCATGCCGCGTGCAGGATGAAGGCCCTCTGGGTTGTAAACTGC
TTTTATCTGGGACGAAAAAAGGGGATTCTTCCTCACTTGACGGTACCAGAGGAATAAGCACCGGCTAACTCCGTGCCAGC
AGCCGCGGTAATACGGAGGGTGCAAGCGTTATCCGGATTTACTGGGTTTAAAGGGTGCGTAGGTGGGTAGGTAAGTCAGT
GGTGAAATCTTCAAGCTTAACTTGGAAACTGCCATTGATACTATTTATCTTGAATACTTTGGAGGTAAGCGGAATATGTC
ATGTAGCGGTGAAATGCTTAGATATGACATAGAACACCAATTGCGAAGGCAGCTTACTACACAGTTATTGACACTGAGGC
>16SV_374
TAACGAATCTTCCGCAATGCACGAAAGTGTGACGGAGCGACGCCGCGTGTAGGACGAAGCCCTTCGGGGTGTAAACTACT
GTCAGGGGAAAGAAAGTTCTGATCTACCCCAGAGGAAGGGACGGCTAACTCTGTGCCAGCAGCCGCGGTAATACAGAGGT
CCCGAGCGTTAGGCGGAATCACTGGGCTTAAAGCGTGTGTAGGCGGACTTCTAAGTACCTTGTGAAATCCCATGGCTCAA
CCATGGAACTGCTTGGTATACTGGGAGTCTTGAGCCAGCTAGGGGCGACCGGAACAGACGGTGGAGCGGTGAAATGCGTA
GATATCGTCTGGAACGCCAAAGGTGAAAACAGGTCGCTGGGGCTGTGCTGACGCTGAGACACGAAAGCCAGGGGAGCAAA
>16SV_1350
TGGGGAATATTGCGCAATGGGCGAAAGCCTGACGCAGCCACGCCGCGTGAGCGATGAAGGCCTTCGGGTCGTAAAGCTCT
GTGGGGAGAGAAGAATAAAGCCTGTGAAGAGCGGGCCTTGACGGTATCTCCTTAGCAAGCACCGGCTAACTCCGTGCCAG
CAGCCGCGGTAATACGGAGGGTGCAAACGTTGCTCGGAATCATTGGGCGTAAAGCGCACGTAGGCGGCGAAGCAAGTCGG
GTGTGAAAGCCCTGGGCTCAACCCAGGAAGTGCATTCGAAACTATTTCGCTTGAATCTCGGAGGGGGTCAGAGAATTCCC
GGTGTAGAGGTGAAATTCGTAGATATCGGGAGGAATACCAGTGGCGAAGGCGCTGACCTGGACGAAGATTGACGCTGAGG
>16SV_773
TCGAGAATCTTCGGCAATGGGCGCAAGCCTGACCGAGCGACGCCGCGTGTGGGATGAAGGCCTTCGGGTTGTAAACCACT
GTTAGAGGGGATGAAATGCAGGTGGGTTCTCCCATCTGTTTGACATAGCCTCAGAGGAAGGACGGGCTAAGTTCGTGCCA
GCAGCCGCGGTAAGACGAACCGTCCAAACGTTATTCGGAATTACTGGGCTTAAAGGGTGCGTAGGCGGCGCGGCAAGTTG
GGTGTGAAATACCTCGGCTCAACCGAGGAACTGCGCCCAAAACTGCCGTGCTTGAGGAAGATAGAGGTGAGCGGAACTTA
GGGTGGAGCGGTGAAATGCGTTGATATCCTAAGGAACACCGGTGGCGAAAGCGGCTCACTGGATCTTTTCTGACGCTGAG
>16SV_1376
TAGGGAATATTGGACAATGGAGGCAACTCTGATCCAGCCATGCCGCGTGCAGGAAGACTGCCCTATGGGTTGTAAACTGC
TTTTGTACGGGAAGAAATCCATCTACGTGTAGGTGGTTGACGGTACCGTAAGAATAAGGATCGGCTAACTTCGTGCCAGC
AGCCGCGGTAATACGAAGGATCCAAGCGTTGTCCGGATTTACTGGGTTTAAAGGGAGCGTAGGCGGTCTAATAAGTCAGT
GGTGAAAGCCTTCAGCTTAACTGAAGAATTGCCATTGAAACTGCTAGACTCGAGTATGGTTGAGGTCACTGGAATGTAAC
ATGTAGCGGTGAAATGCATAGATATGTTACAGAACACCAATTGCGAAGGCAGGTGACTAAGCCATAACTGACGCTGAGGC
>16SV_1397
TGGGGAATTTTGGACAATGGGCGCAAGCCTGATCCAGCCATGCCGCGTGCGGGAAGAAGGCCTTCGGGTTGTAAACCGCT
TTTGTCAGGGAAGAAACGCTCCGGGTTAATACCCTGGAGTAATGACGGTACCTGAAGAATAAGCACCGGCTAACTACGTG
CCAGCAGCCGCGGTAATACGTAGGGTGCAAGCGTTAATCGGAATTACTGGGCGTAAAGCGTGCGCAGGCGGCTTTGCAAG
ACAGATGTGAAATCCCCGGGCTTAACCTGGGAACTGCATTTGTGACTGCATGGCTAGAGTGCGGCAGAGGGGGATGGAAT
TCCGCGTGTAGCAGTGAAATGCGTAGATATGCGGAGGAACACCGATGGCGAAGGCAATCCCCTGGGCCTGCACTGACGCT
>16SV_124
TCGAGAATAATTCACAATGGGGGCAACCCTGATGGTGCAACGCCGCGTGGAGGATGACGGTCTTCGGATTGTAAACTCCT
GTCATCCGGGAGTAAGACCTGGGAGTTAATAGCTCACAGGGTTGATAGTACCGGAAGAGGAAGGGACGGCTAACTTCGTG
CCAGCAGCCGCGGTAATACGAAGGTCCCGAGCGTTGTTCGGAATCACTGGGCGTAAAGGGAGCGTAGGCGGCGTGGTAAG
TCAGATGTGAAATCCCGGGGCTCAACCCCGGAACTGCATCCGATACTGCCGTGCTAGAGGATTGGAGAGGTAGCTGGAAT
TCTTGGTGTAGCAGTGAAATGCGTGGATATCAAGAGGAACACTCGTGGCGAAAGCGAGCTACTGGACAACTCCTGACGCT
>16SV_1012
TGGGGAATCTTGCGCAATGGGCGAAAGCCTGACGCAGCGACGCCGCGTGGGTGATGAAGGCCTTCGGGTTGTAAAGCCCT
GTGGAGGGGGAAGAATAAGTCATGGCCAATATCCATGATGATGACGGTACCCCTTTAGCAAGCACCGGCTAACTCTGTGC
CAGCAGCCGCGGTAAGACAGAGGGTGCAAACGTTGTTCGGAATTACTGGGCGTAAAGCGCGTGTAGGCGGCTTGGCAAGT
CGGGTGTGAAAGCCCTGGGCTCAACCCAGGAAGTGCACTCGAAACTGCTTCGCTCGAGTATCGGAGAGGAAAGCGGAATT
CTCGGTGTAGAGGTGAAATTCGTAGATATCGAGAGGAACACCGGTGGCGAAGGCGGCTTTCTGGACGATTACTGACGCTG
>16SV_94
TCGAGAATAATTCACAATGGGGGCAACCCTGATGGTGCAACGCCGCGTGGAGGATGAAGGTCTTCGGATTGTAAACTCCT
GTCATCTGGGAGTAAGGCATGGTTGTTAACAGCAAACATGATTGATAGTACCAGAAGAGGAAGGGACGGCTAACTTCGTG
CCAGCAGCCGCGGTAATACGAAGGTCCCAAGCGTTGTTCGGAATCACTGGGCGTAAAGGGAGCGTAGGCGGCGTGGTAAG
TCAGATGTGAAATCCCGGGGCTCAACCCCGGAACTGCATCCGATACTGCCATGCTAGAGGATTGGAGAGGTAGCTGGAAT
TCTTGGTGTAGCAGTGAAATGCGTAGAGATCAAGAGGAACACTCGTGGCGAAAGCGAGCTACTGGACAATTCCTGACGCT
>16SV_1453
TTGGGAATCTTGGACAATGGGGGAAACCCTGATCCAGCCATGCCGCGTGAGTGATGAAGGCCTTCGGGTTGTAAAACTCT
TTCGACGGGGACGATAATGACGGTACCCGTAGAAGAAGCTCCGGCTAACTTCGTGCCAGCAGCCGCGGTAATACGAAGGG
GGCTAGCGTTGTTCGGAATTACTGGGCGTAAAGCGCGCGCAGGCGGCTATCCAAGTCAGTGGTGAAAGCCCGGAGCTCAA
CTCCGGAACTGCCATTGAAACTGTTTAGCTTGAGGACGAGAGAGGTGAGTGGAATTCCCAGTGTAGAGGTGAAATTCGTA
GATATTGGGAAGAACACCGGTGGCGAAGGCGGCTCACTGGCTCGTATCTGACGCTCAGGCGCGACAGCGTGGGGATCAAA
>16SV_867
TCGAGAATCTTCCGCAATGGACGAAAGTCTGACGGAGCGACGCCGCGTGCGGGATGAAGGCCCTTGGGTTGTAAACCGCT
GTCAGAGGGGATGAAATCTTCGGAGGTACTCCTCCGAAGTTGACAGAGCCTCAAAGGAAGCACGGGCTAAGTACGTGCCA
GCAGCCGCGGTAACACGTACTGTGCGAACGTTATTCGGAATCACTGGGCTTAAAGGGTGCGTAGGCGGCGATTCAAGTCA
GATGTGAAATGCCTGAGCTCAACTGAGGCATTGCGTTTGAAACTGATTCGCTTGAGTATTTCAGGGGTGTGCGGAACTGC
CAGTGGAGCGGTGAAATGTGTTGATATTGGCAGGAACACCGGAGGCGAAAGCGGCACACTGGGGAATAACTGACGCTGAG
>16SV_1244
TTAGGAATTTTGCGCAATGGGGGAAACCCTGACGCAGCAACGCCGCGTGAGTGATGAAGGCCTTCGGGTTGTAAAGCTCT
TTTAGCAGGGGCGAAAAAAATGACGGTACCTGTAGAATAAGCACCGGCTAACCATGTGCCAGCAGCCGCGGTAATACATG
GGGTGCAAGCGTTACTCGGAATCACTGGGCGTAAAGGGCGCGTAGGCGGTTTGATAAGTCTGATGTGAAAGCCCCGGACT
CAATTCGGGAAGTGCATTGGATACTGTCAGACTAGAGTATAGGAGAGGTGAGCGGAATTCCTGGTGTAGAGGTGAAATTC
GTAGATATCAGGAGGAACAACAGCGGCGAAGGCGGCTCACTGGACTATAACTGACGCTGAGGCGCGAAAGCGTGGGGAGC
>16SV_1292
TCGAGAATCTTCCACAATGGACGAAAGTCTGATGGAGCGACGCCGCGTGATTGATGAAGTCCCTCTGGGACGTAAAGATC
TTTTATCAGGGAGAAAGTTTATTGATAGTACCTGATGAATAAGGGGTTGCTAAACTCGTGCCAGCAGCAGCGGTAATACG
AGTGCCCCAAGCGTTATCCGGAATCACTGGGCGTAAAGGGTGTGTAGGTGGTTGTGTTAGTCTTTTGTTAAATTCTTCGG
CTTAACCGGGGACCTGCGAAAGAAACGGCACGACTAGAGGATGTGAGGGGTGAACGGAACTCATGGAGTAGGGGTGAAAT
CCGTTGATATCATGGGGAACACCAAAAGCGAAGGCAGTTCACTGGCACATTCCTGACACTGAAACACGAAAGCGTAGGTA
>16SV_1427
TCGAGAATAATTCACAATGGGGGCAACCCTGATGGTGCAACGCCGCGTGGAGGATGACGGTCTTAGGATTGTAAACTCCT
GTCATCCGGGAGAAAGACCTGGTCGTTAATAGCGAACAGGGTTGATAGTACCGGAAGAGGAAGGGACGGCTAACTTCGTG
CCAGCAGCCGCGGTAATACGAAGGTCCCGAGCGTTATTCGGAATCACTGGGCGTAAAGGGAGCGTAGGCGGCGCGGTAAG
TCGGATGTGAAATCCCGGGGCTCAACCCCGGAACTGCATCTGATACTGCCGTGCTAGAGTAATGGAGGGGTAGCTGGAAT
TCTTGGTGTAGCAGTGAAATGCGTGGATATCAAGAGGAACACTCGTGGCGAAAGCGAGCTACTGGACATTTACTGACGCT
>16SV_412
TAACGAATCTTCCACAATGCACGAAAGTGTGATGGAGCGACGCCGCGTGTAGGACGAAGTCCTTCGGGATGTAAACTACT
GTCAGGGGAAAGAAAGATCTGATCTACCCCAGAGGAAGTGGCGACTAACTCTGTGCCAGCAGTCGCGGTAATACAGAGGC
CACAAGCGTTAGGCGGAATCACTGGGCTTAAAGCGTGTGTAGGCGGGTTGGTAAGTACCTTGTGAAATCCCACGGCTCAA
CCGTGGAAAGGCTTGGTATACTGCCGATCTTGAGTCATCTAGGGGCAACCGGAACAGATGGTGGAGCGGTGAAATGCATA
GATATCATCTGGAACGCCAATGGTGCAGACAGGTTGCTGGGGATGTACTGACGCTGAGGCACGAAAGCTAGGGGAGCAAA
>16SV_423
TCGAGAATTTTTCTCAATGGGCGCAAGCCTGAAGGAGCGACGCCGCGTGGAGGATGACGGTCTTCGGATTGTAAACTCCT
GTCATTAGGGAACAAAGCTTCCGGTTAACTGCCGTGGAGTCTGATAGTACCTGAAGAGGAAGAGACGGCTAACTCTGTGC
CAGCAGCCGCGGTAATACAGAGGTCTCAAGCGTTGTTCGGATTCATTGGGCGTAAAGGGTGCGTAGGTGGCAAGGTAAGT
CGGGTGTGAAATCCCGGGGCTCAACCCCGGAACTGCACTCGATACTGCCATGCTCGAGTACTGGAGAGGAGACTGGAATT
TACGGTGTAGCAGTGAAATGCGTAGATATCGTAAGGAAGACCAGTGGCGAAGGCGAGTCTCTGGACAGTTACTGACACTG
>16SV_1472
TGGGGAATTTTGGACAATGGGGGCAACCCTGATCCAGCCATTCCGCGTGAGTGAAGAAGGCCTTCGGGTTGTAAAGCTCT
TTTGTTCGGGACGAAACGGTTAAGGCGAATAACCTTGACTAATGACGGTACCGGAAGAATAAGCACCGGCTAACTACGTG
CCAGCAGCCGCGGTAATACGTAGGGTGCGAGCGTTAATCGGAATTACTGGGCGTAAAGCGTGCGCAGGCGGTTTTATAAG
CCAGATGTGAAATCCCCGGGCTCAACCTGGGAATGGCATTTGGGACTGTAAGGCTAGAGTATGGCAGAGGAGACTAGAAT
TCCTGGTGTAGCAGTGAAATGCGTAGATATCAGGAGGAATACCGATGGCGAAGGCAGGTCTCTGGGTCAATACTGACGCT
>16SV_1477
TGGGGAATCTTGGACAATGGGCGCAAGCCTGATCCAGCCATGCCGCGTGAGTGATGAAGGCCTTCGGGTTGTAAAGCTCT
TTTGGCGGGGACGATAATGACGGTACCCGCAGAATAAGCCCCGGCTAACTTCGTGCCAGCAGCCGCGGTAATACGAAGGG
GGCTAGCGTTGTTCGGAATCACTGGGCGTAAAGCGCACGTAGGCGGATTTGTCAGTCAGAGGTGAAATCCCGGAGCTCAA
CTCCGGAACTGCCTTTGATACAGCAAGTCTCGAGTCCGATAGAGGTGGGTGGAATTCCTAGTGTAGAGGTGAAATTCGTA
GATATTAGGAAGAACACCAGTGGCGAAGGCGGCCCACTGGATCGGTACTGACGCTGAGGTGCGAAAGCGTGGGGAGCAAA
>16SV_1361
TGGGGAATATTGGACAATGGGGGCAACCCTGATCCAGCAATGCCGCGTGTGTGAAGAAGGCCTGAGGGTTGTAAAGCACT
TTCAGTGGGGAGGAGGTTACTTAGGTTAAGAGCTAGAGTAATGGACGTTACCCACAGAAGAAGCACCGGCTAACTCCGTG
CCAGCAGCCGCGGTAATACGGAGGGTGCGAGCGTTAATCGGAATTACTGGGCGTAAAGAGTGCGTAGGTGGTTAATTAAG
TTATCTGTGAAATCCCTGGGCTCAACCTGGGCAGGTCAGATAATACTGGTTAACTCGAGTATGGGAGAGGGTAGTGGAAT
TTCCGGTGTAGCGGTGAAATGCGTAGAGATCGGAAGGAACACCAGTGGCGAAGGCGGCTACCTGGCCTAATACTGACACT
>16SV_341
TAACGAATCTTCCGCAATGCACGAAAGTGTGACGGAGCGACGCCGCGTGTGGGATGAAGCCCTTCGGGGTGTAAACCACT
GTCAGGGGTTACCAAGTTCTGAGGAGCCCCAGAGGAAGGCACGGCTAACTCTGTGCCAGCAGCCGCGGTAAGACAGAGGT
GCCAAGCGTTAGGCGGAATCACTGGGCTTAAAGCGTGTGTAGGCGGATATCTAAGTACCTTGTGAAATCCCATGGCTCAA
CCATGGAACTGCTCGGTATACTGGATGTCTTGAGCCACTTAGGGGTTACCGGAACAAATGGTGGAGCGGTGAAATGCGTA
GATATCATTTGGAACGCCAATGGTGAAAACAGGTAACTGGGAGTGTGCTGACGCTGAGACACGAAAGCTAGGGGAGCAAA
>16SV_17
TGGGGAATCTTAGACAATGGGGGCAACCCTGATCTAGCCATGCCGCGTGAGTGACGAAGGTCTTAGGATCGTAAAGCTCT
TTCGCCTGTGATGATAATGACAGTAGCAGGTAAAGAAACCCCGGCTAACTCCGTGCCAGCAGCCGCGGTAATACGGAGGG
GGTTAGCGTTGTTCGGAATTACTGGGCGTAAAGCGCACGTAGGCGGACCATCAAGTTGGGGGTGAAATCCCGGGGCTCAA
CCCCGGAACTGCCTTCAAAACTGGTGGTCTGGAGTTCGAGAGAGGTGAGTGGAATTCCGAGTGTAGAGGTGAAATTCGTA
GATATTCGGAGGAACATCAGTGGCGAAGGCGGCTCACTGGCTCGATACTGACGCTGAGGTGCGAAAGTGTGGGGAGCAAA
>16SV_1039
TCGAGGATCTTCGGCAATGGGCGCAAGCCTGACCGAGCGAGGCCGCGTGGGCGACGAAGGCCTTCGGGTTGTAAAGCCCT
GTCGAGAGGGAGAAAAGCGCAAGCTTGATCTATCTCTGGAGGAAGCACGGGCTAAGTTCGTGCCAGCAGCCGCGGTAAGA
CGAACCGTGCGAACGTTGTTCGGAATCACTGGGCTTAAAGGGCGCGTAGGCGGGCTGCCAAGTCCGGGGTGAAATCCTCC
AGCTCAACTGGAGAACTGCCTCGGATACTGGAAGTCTCGAGGGAGATAGGGGCACGCGGAACTGTGGGTGGAGCGGTGAA
ATGCGTTGATATCCATAGGAACTCCGGTGGCGAAGGCGGCGTGCTGGATCTCTTCTGACGCTGAGGCGCGAAAGCCAGGG
>16SV_389
TCGAGAATCTTCGGCAATGGACGCAAGTCTGACCGAGCGACGCCGCGTGCGGGATGAAGGCCTTCGGGTTGTAAACCGCT
GTCAGTGGGGAGGAAGGCCGTGTGAAGAGCATGGTTTGACCTATCCGCAGAGGAAGTGAGGGCTAAGCTCGTGCCAGCAG
CCGCGGTAAGACGAGCCTCACAAACGTTATTCGGAATTACTGGGCTTAAAGGGTGCGTAGGCGGCGCGGAAAGTTGGGTG
TGAAATCCCTCGGCTCAACCGAGGAATTGCGCTCAAAACTACCGTGCTCGAGGGAGATAGAGGAATGCGGAACTTACGGT
GGAGCGGTGAAATGCGTTGATATCGTAGGGAACACCGGTGGCGAAAGCGGCATTCTGGATCTCATCTGACGCTGATGCAC
>16SV_1510
TGGGGAATTTTGGACAATGGGCGCAAGCCTGATCCAGCCATGCCGCGTGCGGGAAGAAGGCCTTCGGGTTGTAAACCGCT
TTTGTCAGGGAAGAAAAGCTCTGGGCTAATACCCTGGGGTAATGACGGTACCTGAAGAATAAGCACCGGCTAACTACGTG
CCAGCAGCCGCGGTAATACGTAGGGTGCAAGCGTTAATCGGAATTACTGGGCGTAAAGCGTGCGCAGGCGGTTATGCAAG
ACAGATGTGAAATCCCCGGGCTTAACCTGGGAACTGCATTTGTGACTGCATAGCTAGAGTACGGTAGAGGGGGATGGAAT
TCCGCGTGTAGCAGTGAAATGCGTAGATATGCGGAGGAACACCGATGGCGAAGGCAATCCCCTGGACCTGTACTGACGCT
>16SV_294
TGGGGAATCTTGCACAATGGGCGAAAGCCTGATGCAGCGACGCCGCGTGCGGGATGAAGGCCCTCGGGTCGTAAACCGCT
TTCAGCAGGGACGATAGTGACGGTACCTGCAGAAGAAGCCCCGGCCAACTACGTGCCAGCAGCCGCGGTAATACGTAGGG
GGCAAGCGTTGTCCGGATTTATTGGGCGTAAAGAGCTCGTAGGCGGTTCGATAAGTCGGGTGTGAAATCTCCAGGCTCAA
CCTGGAGGCGCCACTCGATACTGTCGTGACTTGAGTTCGGTAGAGGAGTATGGAATTCCCGGTGTAGCGGTGAAATGCGC
AGATATCGGGAGGAACACCCGTAGCGAAGGCGGTACTCTGGGCCGAAACTGACGCTGAGGAGCGAAAGCGTGGGGAGCGA
>16SV_1560
TTTCGAATCATTCACAATGGGCGCAAGCCTGATGGTGCGACGCCGCGTGAGGGATGAAGGCCTTCGGGTCGTAAACCTCT
GTCACTGGGGAGAAAACGCTTTGAGTTAATAGTTCAAAGCCTGATTTAACCCGGAGAGGAAGCAGTGGCTAACTCTGTGC
CAGCAGCCGCGGTAATACAGAGACTGCAAGCGTTATTCGGATTCACTGGGCGTAAAGGGTGCGCAGGCGGCCGAGTGTGT
TAGATGTGAAATCCCGGGGCTCAACCCCGGAACTGCGTCTAAAACTACTTGGCTAGAGTATTGGAGAGGGTAGCGGAATT
CACGGTGTAGCAGTGAAATGCGTAGATATCGTGAGGAACACCAGAGGCGAAGGCGGCTACCTGGACAATTACTGACGCTC
>16SV_835
TCGAGAATCTTCGGCAATGGGCGAAAGCCTGACCGAGCGACGCCGCGTGTGGGATGAAGGCCCTTGGGTTGTAAACCACT
GTCAGAGGGGATGAAGTGCATGTGAGTTATCTCATATGTTTGACATAGCCTCAGAGGAAGCACGGGCTAAGTTCGTGCCA
GCAGCCGCGGTAATACGAACTGTGCAAACGTTATTCGGAATCACTGGGCTTACAGGGTGCGTAGGCGGCTTGTTAAGCAG
GGTGTGAAATCCCTCGGCTCAACCGAGGAATTGCGCCTTGAACTGGCGAGCTGGAGTGGGACAGAGGTGCGCGGAACTTC
CAGTGGAGCGGTGAAATGTGTTGATATTGGAAGGAACGCCGGAGGCGAAAGCGGCGCACTGGGTCTTAACTGACGCTGAG
>16SV_1582
TGGGGAATTTTCCGCAATGGGCGCAAGCCTGACGGAGCAATACCGCGTGAGGGATGAAGGTTCGTGGATTGTAAACCTCT
TTTTTCAGGGAAGATAATGACGGTACCTGAAGAATAAGCATCGGCTAACTCCGTGCCAGCAGCCGCGGTAAGACGGAGGA
TGCAAGCGTTATCCGGAATTATTGGGCGTAAAGCGTACGCAGGTGGCACATCAAGTCTGTTGTTAAAGCGCGGAGCTCAA
CTCCGTAAAGGCGATAGAAACTGGTGAGCTAGAGTATGGTAGGGGCAGGAGGAATTCCCAGTGTAGCGGTGAAATGCGTA
GATATTGGGAAGAACACCAGTGGCGAAAGCGTCCTGCCAAGCCAAAACTGACACTCATGTACGAAAGCTAGGGGAGCGAA
>16SV_1573
TGGGGAATCTTGCACAATGGGGGAAACCCTGATGCAGCGACGCCGCGTGAGCGATGAAGCCCTTCGGGGTGTAAAGCTCT
TTCGACGGGAACGATAATGACGGTACCCGGAGAAGAAGCTGCGGCTAACTACGTGCCAGCAGCCGCGGTAATACGTAGGC
AGCAAGCGTTGTTCGGAGTTACTGGGCGTAAAGAGTGCGTAGGCGGTGCTCCAAGTCCGTTGTGAAATCTCCCGGCTTAA
CTGGGAGGGTGCGGTGGAAACTGGGGTGCTTGAGTGTGGGAGAGGTAAGCGGAATTCCTGGTGTAGCGGTGAAATGCGTA
GATATCAGGAGGAACACCGGTGGTGTAGACGGCTTACTGGACCACGACTGACGCTGAGGCACGAAAGCGTGGGTAGCAAA
>16SV_1190
TGGGGAATTTTCCGCAATGGGCGAAAGCCTGACGGAGCAATACCGCGTGAGGGAGGAAGGCTCTTGGGTCGTAAACCTCT
TTTCTCAGGGAAGAACACAATGACGGTACCTGAGGAATAAGCATCGGCTAACTCCGTGCCAGCAGCCGCGGTAATACGGA
GGATGCAAGCGTTATCCGGAATGATTGGGCGTAAAGCGTCCGCAGGTGGCTATGTAAGTCTGCTGTTAAAGCGTCTAGCT
CAACTAGATAAGAGCAGTGGAAACTACAAGGCTAGAGTGCGTTCGGGGCAGAGGGAATTCCTGGTGTAGCGGTGAAATGC
GTAGAGATCAGGAAGAACACCGGTGGCGAAGGCGCTCTGCTAGGCCGCAACTGACACTGAGGGACGAAAGCTAGGGGAGC
>16SV_1366
TCGAGAATCTTCCGCAATGGACGAAAGTCTGACGGAGCGACGCCGCGTGGTAGATGAAGTCCTTCGGGATGTAAATACCT
TTTATGAGGGAAGAAGTTTATTGACGGTACCTCATGAATAAGGAGTTGCTAAACTCGTGCCAGCAGCAGCGGTAATACGA
GTGCTCCAAGCGTTATCCGGAATCATTGGGCGTAAAGGGTGTGTAGGTGGTTATGTTAGTCTTGTGTTAAATTCTTCGGC
TCAACCGGGGGTCTGCATGGGAAACGGCATAACTCGAGGATAGGAGAGGTGTGTGGAACTCATAGTGTAGGGGTGAAATC
CGTTGATATTATGGGGAACACCAAATGCGAAGGCAGCACACTGGCCTACTCCTGACACTGAAACACGAAAGCGTGGGTAG
>16SV_1627
TCGAGAATCTTCGGCAATGGACGAAAGTCTGACCGAGCGACGCCGCGTGCGGGATGAAGGCCTTCGGGTTGTAAACCGCT
GTCGTAGGGGATCAAGTGTATAGGGGTACTCCCCTGTATTTGAGAGATCCTAGGAGGAAGGAGAGGCTAAGCTCGTGCCA
GCAGCCGCGGTAAGACGAGCTCTCCAAACGTTATTCGGTATTACTGGGCTTAAAGAGTTCGTAGGCGGTCTTGTAGGTGA
GGTGTGAAAGCCCTCGGCTTAACCGAGGAATTGCGCTTCAAACCGCGAGGCTTGAGGGAGGTAGGGGTATGCGGAACAGA
TGGTGGAGCGGTGAAATGCGTTGATATCATCTGGAACACCGGTGGCGAAAGCGGCATACTGGACCTCTTCTGACGCTGAG
>16SV_1645
TCAGGAATATTGGGCAATGGGCGAAAGCCTGACCCAGCAACGCCGCGTGAAGGATGAAGGCCTTCGGGTCGTAAACTTCT
GTCGAGAGGGAAGAATGTGTACGGGTAAACAATCCGTGCATTTGACGGTACCTCAAAAGGAAGCACCGGCTAACTCCGTG
CCAGCAGCCGCGGTAATACGGAGGGTGCAAGCGTTGTCCGGATTCATTGGGCGTAAAGCGAGTGTAGGCGGTTTGACAAG
TCGAATGTGAAATCCCGGGGCCCAACCCCGGAACTGCATCCGATACTGTCTGGCTAGAGTCCCGGAGAGGGTGGCGGAAT
TCCCGGTGTAGGGGTGAAATCCGTAGATATCGGGAGGAACACCAGTGGCGAAGGCGGCCACCTGGACGGTGACTGACGCT
>16SV_1526
TGGGGAATTTTGGACAATGGGCGCAAGCCTGATCCAGCCATGCCGCGTGCGGGAAGAAGGCCTTCGGGTTGTAAACCGCT
TTTGTCAGGGAAGAAACGCTCCGGGCTAATACTCTGGAGTAATGACGGTACCTGAAGAATAAGCACCGGCTAACTACGTG
CCAGCAGCCGCGGTAATACGTAGGGTGCAAGCGTTAATCGGAATTACTGGGCGTAAAGCGTGCGCAGGCGGCTTTGCAAG
ACAGATGTGAAATCCCCGGGCTTAACCTGGGAACTGCATTTGTGACTGCATGGCTAGAGTGCGGCAGAGGGGGATGGAAT
TCCGCGTGTAGCAGTGAAATGCGTAGATATGCGGAGGAACACCGATGGCGAAGGCAATCCCCTGGGCCTGCACTGACGCT
>16SV_973
TCGAGGATCTTCGGCAATGGGCGCAAGCCTGACCGAGCGACGCCGCGTGTGCGATGAAGGCCTTCGGGTTGTAAAGCACT
GTCGGGGGGGAGAAAAGGGTAAAACTTTGATCTATCCCCGGAGGAAGCACGGGCTAAGTTCGTGCCAGCAGCCGCGGTAA
GACGAACCGTGCGAACGTTGTTCGGAATCACTGGGCTTAAAGGGCGCGTAGGCGGGCCTTCAAGTCCGGGGTGAAATCCT
CCAGCCTAACTGGAGAAGAGCCTCGGAGACTGGGGGCCTCGAGGGAGGTAGGGGCGTGCGGAACTATGGGTGGAGCGGTG
AAATGCATTGATATCCATAGGAACTCCGGTGGCGAAGGCGGCACGCTGGACCTCTTCTGACGCTGAGGCGCGAAAGCCAG
>16SV_1150
TGGGGAATATTGGACAATGGGCGCAAGCCTGATCCAGCAATACCGCGTGTGTGAAGAAGGCCTTAGGGTTGTAAAGCACT
TTCAATTGGGAGGAAAACCTGCCGGTCAATACCCGGTAGCTTGACATTACCTTTAGAAGAAGCACCGGCTAACTCCGTGC
CAGCAGCCGCGGTAATACGGAGGGTGCGAGCGTTAATCGGAATTACTGGGCGTAAAGCGTGCGTAGGCGGTTCGTTAAGT
CAGATGTGAAAGCCCTGGGCTCAACCTGGGAACTGCATTTGAAACTGGCGGACTAGAGTTTAGTAGAGGGGAGTGGAATT
TCAGGTGTAGCGGTGAAATGCGTAGATATCTGAAGGAACACCAGTGGCGAAGGCGACTCCCTGGACTAGAACTGACGCTG
>16SV_804
TCGAGAATCTTCGGCAATGGGCGAAAGCCTGACCGAGCGACGCCGCGTGCGGGATGAAGGCCTTCGGGTTGTAAACCGCT
GTCAATGGGGAGGAAGGCTGCGTGAAGAGCGCAGTTTGACCTATCTTTGGAGGAAGGACGGGCTAAGTTCGTGCCAGCAG
CCGCGGTAAGACGAACCGTCCAAACGTTATTCGGAATTACTGGGCTTAAAGGGTGCGTAGGCGGTGCTACAAGTCGGGTG
TGAAATCCCTCAGCTTAACTGAGGAACTGCGCCCGAAACTGTAGTGCTGGAGTGAGGCAGGGGTGAGCGGAACTGATGGT
GGAGCGGTGAAATGTGTTGATATCATCAGGAACACCGGTGGCGAAGGCGGCTCACTGGGCCTTTACTGACGCTGAGGCAC
>16SV_967
TCGAGAATCTTCGGCAATGGGCGCAAGCCTGACCGAGCGACGCCGCGTGTGGGATGAAGGCCTTCGGGTTGTAAACCACT
GTCAGAGGGGATGAAATGCAGGTGGGTTCTCCCATCTGTTTGACATAGCCTCAGAGGAAGGACGGGCTAAGTTCGTGCCA
GCAGCCGCGGTAAGACGAACCGTCCAAACGTTATTCGGAATCACTGGGCTTAAAGGGTGCGTAGGCGGCGCGGCAAGTTG
GGTGTGAAATCCCTCGGCTCAACCGAGGAACTGCGCCCAAAACTGCCGTGCTCGAGGGAGATAGAGGTGAGCGGAACTTA
GGGTGGAGCGGTGAAATGCGTTGATATCCTAAGGAACACCGGTGGCGAAAGCGGCTCACTGGATCTCTTCTGACGCTGAG
>16SV_823
TCGAGAATCTTCCGCAATGGACGAAAGTCTGACGGAGCGACGCCGCGTGAAGGATGAAGCGCTTCGGCGTGTAAACTTCT
TTTATAGGGGAGAAAGTTTATTGATAGTACCCTACGAATAAGAGGCTACAAACTCTGTGCCAGCAGTAGCGGTAATACAG
AGGCCTCAAGCGTTATCCGGAATTACTGGGCGTAAAGGGTGTGTAGGTGGTCTAGTTAGTCTCTTGTTAAATTCTTCGGC
TTAACCGGGGGCATGCAGGGGAAACGGCTAGACTTGAGGGTGCGAGGGGTGCATGGAACTCATGGAGTAGGGGTGAAATC
CGTTGATATCATGAGGAACACCAAAAGCGAAGGCAGTGCACTGGCGCATTTCTGACACTCAAACACGAAAGCGTGGGTAG
>16SV_38
TGGGGAATCTTAGACAATGGGGGAAACCCTGATCTAGCCATGCCGCGTGATCGATGAAGGCCTTAGGGTTGTAAAGATCT
TTCAGTGGGGAAGATAATGACGGTACCCACAGAAGAAGCCCCGGCTAACTCCGTGCCAGCAGCCGCGGTAATACGGAGGG
GGCTAGCGTTATTCGGAATTACTGGGCGTAAAGCGCACGTAGGCGGATTGGAAAGTCAGAGGTGAAATCCCAGGGCTCAA
CCTTGGAACTGCCTTTGAAACTCCCAGTCTTGAGGTCGTGAGAGGTGAGTGGAATTCCGAGTGTAGAGGTGAAATTCGTA
GATATTCGGAGGAACACCAGTGGCGAAGGCGGCTCACTGGCACGATACTGACGCTGAGGTGCGAAAGCGTGGGGAGCAAA
>16SV_1685
TCGAGAATTTTTCACAATGGGCGAAAGCCTGATGGAGCGACGCCGCGTGGGGGATGAAGGGCTTCGGCTCGTAAACCCCT
GTCATTTGCGAACAAAGGCGCTAACCTAATACGTTGTCGTCTGATAGTAGCAGAAGAGGAAGGGACGGCTAACTCTGTGC
CAGCAGCCGCGGTAATACAGAGGTCCCAAGCGTTGTTCGGATTCACTGGGCGTAAAGGGTGCGTAGGTGGTGAACTAAGT
CGGGTGTGAAATCTCCGGGCTCAACCCGGAGCGTGCGCCCGAAACTGGTTTGCTAGAGGATAGGAGGGGAGACTGGAATT
CTCGGTGTAGCAGTGAAATGCGTAGATATCGAGAGGAACACCGGTGGCGAAGGCGAGTCTCTGGACTATTCCTGACACTG
>16SV_140
TCGAGAATAATTCACAATGGGGGCAACCCTGATGGTGCAACGCCGCGTGGAGGATGACGGTCTTCGGATTGTAAACTCCT
GTCATCCGGGAGTAAGGCGTGGATGTTAACAGCATACACGATTGATAGTACCGGAAGAGGAAGGGACGGCTAACTTCGTG
CCAGCAGCCGCGGTAATACGAAGGTCCCGAGCGTTGTTCGGAATCACTGGGCGTAAAGGGAGCGTAGGCGGCGCGGTAAG
TCAGATGTGAAATCCCGGGGCTCAACCCCGGAACTGCATCCGATACTGCCGTGCTAGAGGATTGGAGAGGTAGCTGGAAT
TCTTGGTGTAGCAGTGAAATGCGTGGAGATCAAGAGGAACACTCGTGGCGAAAGCGAGCTACTGGACAATATCTGACGCT
>16SV_1715
TCGAGAATTTTTCTCAATGGGGGAAACCCTGAAGGAGCGACGCCGCGTGGAGGATGAAGGTCTTCGGATTGTAAACTCCT
GTCATTTGGGAACAAGTTGCAGCGATTAACTGTCGCTGCATTGATAGTACCAGAAGAGGAAGAGACGGCTAACTCTGTGC
CAGCAGCCGCGGTAATACAGAGGTCTCAAGCGTTGTTCGGATTCATTGGGCGTAAAGGGTGCGTAGGTGGCGGGGTAAGT
CAGGTGTGAAATCTCGGGGCTCAACCCCGAAACTGCACTTGATACTGCCTTGCTCGAGTACTGGAGAGGAGATTGGAATT
TACGGTGTAGCAGTGAAATGCGTAGATATCGTAAGGAAGACCAGTGGCGAAGGCGAATCTCTGGACAGTTACTGACACTG
>16SV_495
TAGGGAATATTGGGCAATGGGCGCAAGCCTGACCCAGCCATGCCGCGTGCAGGAAGAAGGTCCTCTGGATTGTAAACTGC
TTTAGAGGAGGAAGAATAAGGATCTCGTGCAGATCTGATGACGGTACTCTTAGAATAAGCACCGGCTAACTACGTGCCAG
CAGCCGCGGTAATACGTAGGGTGCGAGCGTTGTCCGGATTTATTGGGTTTAAAGGGTGCGTAGGCGGGCTATTAAGTCTG
GGTTTAAAGCCGGCCGCTCAACGGTTTCGGATTGGCTTGGATACTGGTAGTCTTGAGTTACTTGGGGGCTGGCGGAATTT
GTGGTGTAGCGGTGAAATGCTCAGATACCACAAGGAACACCGATCGCGTAGGCAGCCAGCCACGAGTTTACTGACGCTGA
>16SV_686
TGAGGAATATTGCGCAATGGGCGAAAGCCTGACGCAGCGACGCCGCGTGGGTGATGAAGGTCTTCGGATCGTAAAGCCCT
TTTCTGCGTGACGAGACAAGGACGGTAGCGCAGGAATAAGTCTCGGCTAACTACGTGCCAGCAGCCGCGGTAAGACGTAG
GAGGCAAGCGTTATCCGGAGTTACTGGGCGTAAAGAGTGCGTAGGCGGACTGGTAAGTAGTTCGTGAAATTGCTCGGCTA
AACCGGGCGACGGCGAGCTGGACTGCTAGTCTAGAGGCAGGTAGAGGGGTGCGGAATTCCGGGTGTAGCGGTGAAATGTG
TAGATATCCGGAGGAACACCAGAGGTGCAGACGGCGCCCTGGGCCTGACCTGACGCTGAGGCACGAAAGCTTGGGGAGCG
>16SV_1109
TCGAGAATAATTCACAATGGGGGCAACCCTGATGGTGCAACGCCGCGTGGAGGATGACGGTCTTCGGATTGTAAACTCCT
GTCATCTGGGAGTAAGGCATGGTTGTGAATAGCAAACATGATTGATAGTACCAGAAGAGGAAGGGACGGCTAACTTCGTG
CCAGCAGCCGCGGTAATACGAAGGTCCCAAGCGTTATTCGGAATCACTGGGCGTAAAGGGAGCGTAGGCGGCGTGGTAAG
TCAGATGTGAAATCCCGGGGCTCAACCCCGGAACTGCATCCGATACTGCCATGCTAGAGGATTGGAGAGGTAGCTGGAAT
TCTTGGTGTAGCAGTGAAATGCGTAGAGATCAAGAGGAACACTCGTGGCGAAAGCGAGCTACTGGACAATTCCTGACGCT
>16SV_544
TCGAGGATCTTCGGCAATGAGCGCAAGCTTGACCGAGCGACGCCGCGTGGATGATGAAGGCCTTCGGGTTGTAAAATCCT
GTCGAGGGGGAGAAAGGGAAACTTGATCTATCCCTGGAGGAAGCACGGGCTAAGTTCGTGCCAGCAGCCGCGGTAAGACG
AACCGTGCGAACGTTGTTCGGAATCATTGGGCTTAAAGGGCGCGTAGGCGGTCTTTCAAGTCCGGGTTGAAATACTCCAG
CTCAACTGGAGAACTGGCCCGGATACTGAGGGTCTCGAGGAAGGTAGGGGCATGCGGAACTAATGGTGGAGCGGTGAAAT
GCGTTGATATCATTAGGAACTCCGGTGGCGAAGGCGGCGTGCTGGACCTTTTCTGACGCTGAGGCGCGAAAGCCAGGGGA
>16SV_550
TGGGGAATTTTGGACAATGGGCGCAAGCCTGATCCAGCAATGCCGCGTGCAGGATGAAGGCCTTCGGGTTGTAAACTGCT
TTTGTACGGAACGAAACGGTCCTTTTTAATACAGGGGGCTAATGACGGTACCGTAAGAATAAGCACCGGCTAACTACGTG
CCAGCAGCCGCGGTAATACGTAGGGTGCGAGCGTTAATCGGAATTACTGGGCGTAAAGCGTGCGCAGGCGGTTATGTAAG
ACAGATGTGAAATCCCCGGGCTCAACCTGGGACCTGCATTTGTGACTGCATAGCTAGAGTACGGTAGAGGGGGATGGAAT
TCCGCGTGTAGCAGTGAAATGCGTAGATATGCGGAGGAACACCGATGGCGAAGGCAATCCCCTGGACCTGTACTGACGCT
>16SV_1055
TGAGGAATTTTCTGCAATGGGCGAAAGCCTGACAGAGCAATATCGCGTGAGGGATGAAGGCCTACGGGTTGTAAACCTCT
TTTCTCAAGGAGGAAGATCTGACGTTACTTGAGGAATAAGCATCGGCTAACCCTGTGCCAGCAGCCGCGGTAATACAGGG
GATGCGAGTGTTATCCGGAATTATTGGGCGTAAAGCGTCTGCAGGTTGATTTATCAGTCTTTTGTGAAATCTCTAGGCTT
AACCTAGAACCTGCAAAAGAAACTATTTATCTAGAGTCTAGTAGAGGTAAAGGGAATTTCCAGTGGAGCGGTGAAATGCG
TAGAGATTGGAAAGAACACCAAGAGCGAAGGCACTTTACTGGGCTATGACTGACACTCAGAGACGAAAGCTAGGGGAGCA
>16SV_1216
TGGGGAATCTTGCGCAATGGGCGAAAGCCTGACGCAGCAACGCCGCGTGCGGGAAGAAGGCCCTCGGGTTGTAAACCGCT
TTCAGTAGGAACGAAAATGACGGTACCTGCAGAAGAAGGTGCGGCCAACTACGTGCCAGCAGCCGCGGTGACACGTAGGC
ACCAAGCGTTGTCCGGATTTATTGGGCGTAAAGAGCTCGTAGGCGGTTCGGTAAGTCGGGTGTGAAAACTTTGGGCTTAA
CCCAAAGCCTGCATCCGATACTGCTGTGACTAGAGTTCGGTAGGGGAGCGGGGAATTCCTAGTGTAGCGGTGAAATGCGC
AGATATTAGGAGGAACACCGGTGGCGAAGGCGCCGCTCTGGGCCGATACTGACGCTGAGGAGCGAAAGCGTGGGTAGCAA
>16SV_362
CGACGAATCTTCCGCAATGGGCGAAAGCCTGACGGAGCGATGCCGAGTGTGGGATGAAGCGGCTTTGCCGTGTAAACCAC
TGTCAGGGGATAGAAAAAATGATCATCCTCAAAGGAAGGGGCGACTAACTCTGTGCCAGCAGTCGCGGTAAGACAGAGGC
CCCAAGCGTTAATCGGAATCACTGGGCTTAAAGGGTGCGTAGGCGGATCTGCAAGTGTCGTGTGAAAGCCCACTGCTCAA
CGGTGGAACAGCACGGCAAACTGCAAATCTTGAGGAATCTAGAGGCCGGTAGAACGATTGGTGGAGCGGTGGAATGCGTA
GATATCAATCGGAATGCCAAAGGTGAAGACAGCCGGCTGGGGATTTCCTGACGCTGAGGCACGAAAGCGTGGGGAGCAAA
>16SV_1002
TAAGGAATATTGGTCAATGGACGCAAGTCTGAACCAGCCATGCCGCGTGCAGGATGACGGCCCTCTGGGTTGTAAACTGC
TTTTATCTGGGACGAAAAACGGACTTTCTAGTTCACTTGACGGTACCAGAGGAATAAGCACCGGCTAACTCCGTGCCAGC
AGCCGCGGTAATACGGAGGGTGCAAGCGTTATCCGGATTTACTGGGTTTAAAGGGTGCGTAGGTGGGTAGGAAAGTCAGT
GGTGAAATCTTCAAGCTTAACTTGGAAACTGCCATTGATACTATTTATCTTGAATACTTTGGAGGTAAGCGGAATATGTC
ATGTAGCGGTGAAATGCTTAGATATGACATAGAACACCAATTGCGAAGGCAGCTTACTACACAGTTATTGACACTGAGGC
>16SV_1730
TGAGGAATATTGGACAATGGCCGGAAGGTTGATCCAGCCATGCCGCGTGCGGGATGACGGCCCTATGGGTTGTAAACCGC
TTTTACACGGGAAGAAACCTCCCCTCGTGAGGGGAGCTGACGGTACCGTGAGAATAAGGACCGGCTAACTCCGTGCCAGC
AGCCGCGGTAATACGGAGGGTCCGAGCGTTATCCGGAATCATTGGGTTTAAAGGGTCCGTAGGCGGGCAGCTAAGTCAGG
GGTGAAAGGCCACGGCTCAACCGTGGGACTGCCCTTGATACTGGTTGTCTTGAGTCATGGTGGGGTGGCCGGAACATGTG
GTGTAGCGGTGAAATGCATAGATATCACATAGAACACCGATCGCGAAGGCAGGTCACCAACCATGTACTGACGCTGATGG
>16SV_709
TTTCGAATCATTCACAATGGGCGAAAGCCTGATGGTGCGACGCCGCGTGAGGGATGAAGGTCTTCGGATTGTAAACCTCT
GTCACCGGGGACGAAACTCTTTGAGTTAATAGTTCAAAGATTGACTTAACCCGGAGAGGAAGCAGTGGCTAACTCTGTGC
CAGCAGCCGCGGTAATACAGAGACTGCAAGCGTTATTCGGATTTACTGGGCGTAAAGGGTGCGCAGGCGGTTATGTGTGT
GATGTGTGAAATCCCAAGGCTCAACCTTGGAATTGCACTTCAAACTACATGACTAGAGCATTGGAGAGGGTAGCAGAATT
CATGGTGTAGCAGTGAAATGCGTAGATATCATGAGGAATACCAGAGGCGAAGGCGGCTACCTAGACAATTGCTGACGCTC
>16SV_1247
TCGAGAATTTTTCTCAATGGGGGAAACCCTGAAGGAGCGACGCCGCGTGGAGGATGAAGGTCTTCGGATTGTAAACTCCT
GTCATTGGTGAACAAAATGCGTGGGTTAACTGCCCATGTATCGATAGTAGCCGAAGAGGAAGGGACGGCAAACTCTGTGC
CAGCAGCCGCGGTAATACAGAGGTCCCAAGCGTTGTTCGGATTTATTGGGCGTAAAGGGAGCGTAGGCGGCGGGGTAAGT
CAGGTGTTAAAATTCGATGCTCAACGTCGAAGCGCATTTGATACTGCTTTGCTAGAGGAGTGGAGAGGAGACAGGAATTC
ACGGTGTAGCAGTGAAATGCGTAGATATCGTGAGGAAGACCCATGGCGAAAGCATGTCTCTGGAAACTACCTGACGCTGA
>16SV_1747
ATTAGGAATCTTGCACAATGGGGGAAACCCTGATGCAGCGACGCCGCGTGAAGGATGAAGGATTTCGGTCTGTAAACTTC
TTTTGACAGGGAAGAAAAAAATGACGGTACCTGTCGAATCAGCCCCGGCTAACTACGTGCCAGCAGCCGCGGTAATACGT
AGGGGGCGAGCGTTGTCCGAATTTACTGGGCGTAAAGCGCGCGTAGGCGGTTTCTTAAGTCTGGGGTGAAAGGTTCAACG
CTCAACGTGAACAGTGCCTTGGATACTGGGAGACTTGAGTCTGGGAGGGGGTAGTGGAATTCCTGGTGTAGCGGTGAAAT
GCGTAGATATCAGGAGGAACACCGGTGGCGAAGGCGGCTACCTGGCCTAAGACTGACGCTGAGGTGCGAAAGCGTGGGGA
>16SV_1786
TGGGGAATTTTGGACAATGGGGGCAACCCTGATCCAGCCATTCCGCGTGAGTGAAGAAGGCCTTCGGGTTGTAAAGCTCT
TTTGTTCGGGACGAAACGGTTAAGGTTAATAACCTTGACTAATGACGGTACCGGAAGAATAAGCACCGGCTAACTACGTG
CCAGCAGCCGCGGTAATACGTAGGGTGCGAGCGTTAATCGGAATTACTGGGCGTAAAGCGTGCGCAGGCGGTTATGTAAG
CCAGATGTGAAATCCCCGGGCTCAACCTGGGAATGGCATTTGGGACTGCATAGCTAGAGTATGGCAGAGGAGACTAGAAT
TCCTGGTGTAGCAGTGAAATGCGTAGATATCAGGAGGAATACCGATGGCGAAGGCAGGTCTCTGGGTCAATACTGACGCT
>16SV_1076
TCGAGAATCTTTGGCAATGGACGAAAGTCTGACCAAGCGACGCCGCGTGCGGGATGAAGGCCTTCGGGTTGTAAACCGCT
GTCGTAGGGAATCAAATGTATTAGGGTTCTCCCTTTTACTTGAGAGATCCTAGGAGGAAGGAGAGGCTAAGCTCGTGCCA
GCAGCCGCGGTAAGACGAGCTCTCCAAACGTTATTCGGTATCACTGGGCTTAAAGAGTTCGTAGGCGGCTTTGTAGGTGG
GGTGTGAAAGCCCTCGGCTTAACCGAGGAACTGCGCCCCAAACCACAGGGCTTGAGGGAGATAGGGGTAAGCGGAACAGA
TGGTGGAGCGGTGAAATGCATTGATATCATCTGGAACACCGGTGGCGAAGGCGGCTTACTGGATCTTTTCTGACGCTGAG
>16SV_1785
TAGGGAATATTGGACAATGGGTGCAAGCCTGATCCAGCCATGCCGCGTGCAGGAAGACGGCCTTCTGGGTTGTAAACTGC
TTTTGCCTGGGGATAAAATAGCTTTGCGAAGCGAATTGAAGGTACCAGGTGAATAAGCCACGGCTAACTACGTGCCAGCA
GCCGCGGTAATACGTAGGTGGCAAGCGTTGTCCGGATTTATTGGGTTTAAAGGGTGCGTAGGCGGTTCCATAAGTCAGTG
GTGAAATACGACAGCTTAACTGTCGAGGTGCCATTGATACTGCGGAACTTGAGTACTGATGAGGTAGGCGGAATGGACGG
TGTAGCGGTGAAATGCTTAGAGATCGTCCAGAACACCGATAGCGAAGGCAGCTTACTAAGGAGTAACTGACGCTGAGGCA
>16SV_1832
TGGGGAATATTGGACAATGGGCGCAAGCCTGATCCAGCCATGCCGCGTGAGTGACGAAGGTCTTCGGATTGTAAAGCTCT
TTTGCCAGGGACGATAATGACGGTACCTGGAGAATAAGCCCCGGCTAACTTCGTGCCAGCAGCCGCGGTAATACGAAGGG
GGCTAGCGTTGTTCGGAATTACTGGGCGTAAAGCGCACGTAGGCGGATTTGTAAGTTAGAGGTGAAATCCCGGGGCTCAA
CCTCGGAACTGCCTTTGATACTGCAAGTCTCGAGTCCGGAAGAGGTGAGTGGAATTCCTAGTGTAGAGGTGAAATTCGTA
GATATTAGGAAGAACACCAGTGGCGAAGGCGGCTCACTGGTCCGGTACTGACGCTGAGGTGCGAAAGCGTGGGGAGCAAA
>16SV_1013
TAAGGAATATTGGTCAATGGACGAAAGTCTGAACCAGCCATGCCGCGTGAAGGATTAAGGCCCTCTGGGTTGTAAACTTC
TTTTATCTGGGACGAAAAACGGGTATTCTTACTCACTTGACGGTACCAGAGGAATAAGCACCGGCTAACTCCGTGCCAGC
AGCCGCGGTAATACGGAGGGTGCAAGCGTTATCCGGATTTACTGGGTTTAAAGGGTGCGTAGGTGGGTCTGTAAGTCAGT
GGTGAAATCTCCGGGCTTAACCCGGAAACTGCCATTGATACTATAGGTCTTGAATTATCTGGAGGTAAGCGGAATATGTC
ATGTAGCGGTGAAATGCTTAGATATGACATAGAACACCAATTGCGAAGGCAGCTTACTACGGATATATTGACACTGAGGC
>16SV_1062
TAAGGAATATTGGTCAATGGACGCAAGTCTGAACCAGCCATGCCGCGTGAAGGATGAAGGCCCTCTGGGTTGTAAACTTC
TTTTATCTGGGACGAAAAAAGGGCTTTCTAGCTCACTTGACGGTACCAGAGGAATAAGCACCGGCTAACTCCGTGCCAGC
AGCCGCGGTAATACGGAGGGTGCAAGCGTTATCCGGATTTACTGGGTTTAAAGGGTGCGTAGGTGGGTAAGTAAGTCAGT
GGTGAAATCTCCGAGCTTAACTCGGAAACTGCCATTGATACTATTTATCTTGAATTATCTGGAGGTAAGCGGAATATGTC
ATGTAGCGGTGAAATGCTTAGATATGACATAGAACACCGATTGCGAAGGCAGCTTACTACGGATATATTGACACTGAGGC
>16SV_707
TAGGGAATTTTCCACAATGGACGAAAGTCTGATGGAGCAACGCCGCGTGCAGGAGGAAGGCCCTCGGGTCGTAAACTGCT
TTTATTTGTGACGATTTTGACGGTAGCAAATGAATAAGGATCGGCTAACTCCGTGCCAGCAGCCGCGGTCATACGGGGGA
TCCAAGCGTTATCCGGAATTACTGGGCGTAAAGAGTTGCGTAGGTGGCAATCTAAGTTTCTGTTTAAATATCAAGGCTCA
ACCTTGGGAAAGGCAGGAAAACTGGATAGCTTGAGTATGGGAGAGGTAGATGGAATTTCTAGTGTAGGAGTGAAATCCGT
AGATATTAGAAGGAACACCGATGGCGTAGGCAGTCTACTGGCCCATTACTGACACTAAGGCACGAAAGCGTGGGGAGCGA
>16SV_1202
TCGAGAATCTTCGGCAATGGGCGCAAGCCTGACCGAGCGACGCCGCGTGCGGGATGAAGGTCTTCGGATTGTAAACCGCT
GTCGGAGGGGATGAAGTGTATGGGAGCTATCTCCTGTATTTGACAGAGCCTCGGAGGAAGCACGGGCTAAGTTCGTGCCA
GCAGCCGCGGTAATACGAACTGTGCAAACGTTATTCGGAATCACTGGGCTTAAAGGGTGCGTAGGCGGTCGCCCAAGTCA
GGTGTGAAATCCCCCGGCTCAACCGGGGAACAGCGCTTGAAACTAGGTGACTTGAGTGAGGTAGGGGTACGCGGAACTTC
TGGTGGAGCGGTGAAATGTGTAGATATCAGAAGGAACGCCGGTGGCGAAAGCGGCGTACTGGGCCTTGTCTGACGCTGAG
>16SV_1820
TCGAGAATCTTCCGCAATGGGCGCAAGCCTGACGGAGCGACGCCGCGTGGAGGACGAAGGCCTTCGGGTTGTAAACTCCT
GTCACGAGTTAAGAAGGGTATTCGGCGAACAGCCGGATGCTTTGACGTAAGCTCGAGAGGAAGCACTGGCTAACTCTGTG
CCAGCAGCCGCGGTAATACAGAGAGTGCAAACGTTGTTCGGAATTACTGGGCTTAAAGCGCACGTAGGCGGCATCGCAAG
TGTGGGGTGAAATCCCACGGCTTACCCGTGGAACTGCCTGGCAGACTGCGATGCTCGAGTGTGGTAGGGGAGAGCGGAAC
TCCTGGTGGAGCGGTGAAATGCGTAGATATCAGGAGGAACACCGGTGGCGAAGGCGGCTCTCTGGTCCATAACTGACGCT
>16SV_1796
TAAGGAATATTGCTCAATGGCCGAAAGGCTGAAGCAGCAACGCCGCGTGGAGGATGAAATACTTTTGTATGTAAACTCCT
GTAAGAGGGGAAAAATATACAGTTTATACTGTGTTGATTGTACCCTCAGAGTAAGCACCGGCTAACTACGTGCCAGCAGC
CGCGGTAATACGTAGGGTGCTAGAGTTGTCCGGATTTACTGGGTGTAAAGGGTGCTCAGGTGGGTTTGTAAGTCAGAGGT
GAAATCCCAAAGCTTAACTTTGGAGCTGCCTTTGATACTGCAAGTCTGGAGTTTGAGAGAGGGCAATGGAATATCTGGTG
TAGCAGTGAAATGCGTAGATATCAGATAGAACACCAATGGCGAAGGCAGTTGCCTGGCTCAAAACTGACGCTAAAGCACG
>16SV_326
TGGGGAATATTGGACAATGGGCGCAAGCCTGATCCAGCCATGCCGCGTGAGTGATGAAGGCCTTCGGGTTGTAAAGCTCT
TTTGGCGGGGACGATAATGACGGTACCCGCAGAATAAGCCCCGGCTAACTTCGTGCCAGCAGCCGCGGTAATACGAAGGG
GGCTAGCGTTGTTCGGAATCACTGGGCGTAAAGCGCACGTAGGCGGATTTGTTAGTCAGAGGTGAAATCCCGGGGCTCAA
CCCCGGAACTGCCTTTGATACTGCAAGTCTCGAGTCCGATAGAGGTGGGTGGAATTCCTAGTGTAGAGGTGAAATTCGTA
GATATTAGGAAGAACACCAGTGGCGAAGGCGGCCCACTGGATCGGTACTGACGCTGAGGTGCGAAAGCGTGGGGAGCAAA
>16SV_1499
TGGGGAATATTGGACAATGGGCGCAAGCCTGATCCAGCCATGCCGCGTGAGTGATGAAGGCCCTAGGGTTGTAAAGCTCT
TTCGACGGGGACGATAATGACGGTACCCGTAGAAGAAGCCCCGGCTAACTTCGTGCCAGCAGCCGCGGTAATACGAAGGG
GGCTAGCGTTGTTCGGAATCACTGGGCGTAAAGCGCACGTAGGCGGATCGTTAAGTCGAGGGTGAAATCCCAGGGCTCAA
CCCTGGAACTGCCTTCGATACTGGCGATCTTCGAGTCCGGGAGAGGTGAGTGGAACTCCGAGTGTAGAGGTGAAATTCGT
AGATATTCGGAAGAACACCAGTGGCGAAGGCGGCTCACTGGCCCGGTACTGACGCTGAGGTGCGAAAGCGTGGGGAGCAA
>16SV_1855
TCGAGAATCTTCCACAATGGACGAAAGTCTGATGGAGCGACGCCGCGTGATCGATGAAGTGCTTCGGTATGTAAAGATCT
TTTATGGGGGAAGAAGTTTATTGACGGTACCCCATGAATAAGGGCCTGCAAAACTCGTGCCAGCAGCAGCGGTAATACGA
GTGGCCCAAGCGTTATCCGGAATTATTGGGCGTAAAGGATGTGTAGGTGGTTATATTAGTCGGGTGTCTAACCTCTGTGC
TTCACATGGAGACTGCATTCGAAACGGTATGGCTAGAGTATAGTAGGGGTAAGCGGAACTCATAGTGTAGGGGTGAAATC
CGTTGATATTATGGGGAACACCAAAAGCGAAGGCAGCTTACTGGACTATTACTGACACTGAAACATGAAAGCGTGGGTAG
>16SV_1007
TGGGGAATCTTGCACAATGGAGGAAACTCTGATGCAGCGACGCCGCGTGGACGACGAAGCCCTTCGGGGTGTAAAGTCCT
TTCGACCGGAACGATAATGACGGTACCGGTGGAAGAAGCTGCGGCTAACTACGTGCCAGCAGCCGCGGTAATACGTAGGC
AGCAAGCGTTGTTCGGAATTACTGGGCGTAAAGAGTTCGTAGGCGGTGCGGCAAGTTTGGTGTGAAATCTCCCGGCTCAA
CTGGGAGGGTGCGCCGAATACTGCCGTGCTAGAGTATAGGAGAGGTAAGCGGAATTCCTGGTGTAGCGGTGAAATGCGTA
GATATCAGGAGGAACACCTGTGGTGTAGACGGCTTACTGGACTATAACTGACGCTGAGGAACGAAAGCGTGGGTAGCAAA
>16SV_1298
TCGAGAATTTTTCTCAATGGGGGAAACCCTGAAGGAGCGACGCCGCGTGGAGGATGAAGGTCTTCGGATTGTAAACTCCT
GTCATTAGGGAACAAACCTTCCAGTTAACTGCTGGAAAGCTGATAGTACCTGAAGAGGAAGGGACGGCTAACTCTGTGCC
AGCAGCCGCGGTAATACAGAGGTCCCAACCGTTGTTCGGATTCATTGGGCGTAAAGGGTGCGTAGGCGGCGGAGTAAGTC
AGGTGTGAAATCTCGGGGCTCAACCCCGAAACTGCACTTGATACTGCTTCGCTAGAGTATTGGAGAGGAGATTGGAATTT
ACGGTGTAGCAGTGAAATGCGTAGATATCGTAAGGAAGACCAGTGGCGAAGGCGAATCTCTGGACAATTACTGACGCTGA
>16SV_785
TGGGGAATCTTAGACAATGGGGGAAACCCTGATCTAGCCATGCCGCGTGATCGATGAAGGCCTTAGGGTTGTAAAGATCT
TTCAGTGGGGAAGATAATGACGGTACCCACAGAAGAAGCCCCGGCTAACTCCGTGCCAGCAGCCGCGGTAATACGGAGGG
GGCTAGCGTTATTCGGAATTACTGGGCGTAAAGCGCACGTAGGCGGATTGGAAAGTCAGAGGTGAAATCCCAGGGCTCAA
CCTTGGAACTGCCTTTGAAACTCCCGGTCTTGAGGTCGAGAGAGGTGAGTGGAATTCCGAGTGTAGAGGTGAAATTCGTA
GATATTCGGAGGAACACCAGTGGCGAAGGCGGCTCACTGGCTCGATACTGACGCTGAGGTGCGAAAGCGTGGGGAGCAAA
>16SV_1903
TGAGGAATATTGGACAATGGACGAAAGTCTGATCCAGCCATGCCGCGTGCAGGATGACTGCCCTATGGGTTGTAAACTGC
TTTTATATAGGAAGAAACACTCCCACGTGTGGGGGCTTGACGGTACTATATGAATAAGGATCGGCTAACTCCGTGCCAGC
AGCCGCGGTAATACGGAGGATCCAAGCGTTATCCGGAATCATTGGGTTTAAAGGGTCCGCAGGCGGCCTGTTAAGTCAGA
GGTGAAAGCCAACAGCTCAACTGTTGAACTGCCTTTGATACTGATAGGCTTGAGTTATTGTGAAGTGGTTAGAATGTGTG
GTGTAGCGGTGAAATGCTTAGATATCACACAGAATACCCATTGCGAAGGCAGATCACTAACAATATACTGACGCTCATGG
>16SV_1481
TGGGGAATTTTGGACAATGGGGGCAACCCTGATCCAGCCATGCCGCGTGAGTGAAGAAGGCCTTCGGGTTGTAAAGCTCT
TTCGGACGGAACGAAACGGGCGGGGTTAATAACCCTGTTCACTGACGGTACCGTAAGAAGAAGCACCGGCTAACTACGTG
CCAGCAGCCGCGGTAATACGTAGGGTGCGAGCGTTAATCGGAATTACTGGGCGTAAAGCGTGCGCAGGCGGTTTTGTAAG
CTGGAGGTGAAATCCCCGGGCTTAACCTGGGAATGGCCTTCAGGACTGCAAGGCTTGAGTACGGCAGAGGGAGGTGGAAT
TCCACGTGTAGCAGTGAAATGCGTAGATATGTGGAGGAACACCGATGGCGAAGGCAGCCTCCTGGGCCAGTACTGACGCT
>16SV_1876
TGGGGAATTTTGGACAATGGGGGCAACCCTGATCCAGCCATGCCGCGTGCGGGAAGAAGGCCTTCGGGTTGTAAACCGCT
TTTAGTCGGGAAGAAAAGGTTATCCCTAATAGGGATGACTCTTGACGGTACCGGCGGAATAAGCACCGGCTAACTACGTG
CCAGCAGCCGCGGTAATACGTAGGGTGCGAGCGTTAATCGGAATTACTGGGCGTAAAGCGTGCGCAGGCGGTTTGTTAAG
TCTGATGTGAAAGCCCCGGGCTCAACCTGGGAATGGCATTGGAAACTGGCAAGCTTGAGTATGGCAGAGGGGGGTGGAAT
TCCGCGTGTAGCAGTGAAATGCGTAGAGATGCGGAGGAACACCGATGGCGAAGGCAGCCCCCTGGGCCAATACTGACGCT
>16SV_242
TGGGGAATATTGGACAATGGGCGCAAGCCTGATCCAGCAATGCCGCGTGTGTGAAGAAGGTCTTCGGATTGTAAAGCACT
TTCGACAGGGACGATGATGACGGTACCTGTAGAAGAAGCCCCGGCTAACTTCGTGCCAGCAGCCGCGGTAATACGAAGGG
GGCTAGCGTTGCTCGGAATTACTGGGCGTAAAGGGCGCGTAGGCGGCGTGATCAGTCAGGCGTGAAATTCCTGGGCTTAA
CCTGGGGGCTGCGCTTGATACGGTCGTGCTAGAGGGCAGAAGAGGGTCGTGGAATTCCCAGTGTAGAGGTGAAATTCGTA
GATATTGGGAAGAACACCGGTGGCGAAGGCGGCGACCTGGTCTGTTACTGACGCTGAGGCGCGAAAGCGTGGGGAGCAAA
>16SV_821
TGGGGAATATTGGACAATGGGCGAAAGCCTGATCCAGCAATGCCGCGTGAGTGATGAAGGCCTTAGGGTTGTAAAGCTCT
TTTACCCGGGAAGATAATGACTGTACCGGGAGAATAAGCTCCGGCTAACTCCGTGCCAGCAGCCGCGGTAATACGGAGGG
AGCTAGCGTTGTTCGGAATTACTGGGCGTAAAGCGCACGTAGGCGGCTTTGTAAGTTAGAGGTGAAAGCCTGGAGCTCAA
CTCCAGAATTGCCTTTAAGACTGCATCGCTTGAATCCAGGAGAGGTGAGTGGAATTCCGAGTGTAGAGGTGAAATTCGTA
GATATTCGGAAGAACACCAGTGGCGAAGGCGGCTCACTGGACTGGTATTGACGCTGAGGTGCGAAAGCGTGGGGAGCAAA
>16SV_1631
TGAGGAATATTGCGCAATGGAGGCAACTCTGACGCAGCCATGCCGCGTGCAGGAAGAAGGCGCTACGCGTTGTAAACTGC
TTTTAACCGGGAAGAAACCCCAGGACGTGTCCTGGGTTGACGGTACCGGAGGAATAAGCACCGGCTAACTTCGTGCCAGC
AGCCGCGGTAATACGAAGGGTGCAAGCGTTATCCGGATTCATTGGGTTTAAAGGGTGCGTAGGTGGGGCGATAAGTCAGT
GGTGAAATCTTGCGGCTTAACCGTAAAATTGCCATTGATACTGTCGCTCTTGAGTACGCTTGACGTGGGCGGAATGTGCC
GTGTAGCGGTGAAATGCTTAGATATGGCACAGAACACCGATAGTGAAGACAGCTCACGAAAGCGAAACTGACACTGAGGC
>16SV_1468
TAGGGAATTTTCCACAATGGACGAAAGTCTGATGGAGCAACGCCGCGTGCAGGATGAAGGCTTTCGGGTCGTAAACTGCT
TTTATATGTGACGATAATGACGGTAGCATATGAATAAGGATCGGCTAACTCCGTGCCAGCAGCCGCGGTCATACGGAGGA
TCCAAGCGTTATCCGGAATTACTGGGCGTAAAGAGTTGCGTAGGTGGCATTGTAAGTGAATAGTGAAAGCGTTCGGCTCA
ACCGAATATACATTATTTAAACTACAAAGCTAGAGGATGAGAGAGGTTATTGGAATTCCTAGTGTAGGAGTGAAATCCGT
AGATATTAGGAGGAACACCGATGGCGTAGGCAGATAACTGGCTCATTCCTGACACTAAGGCACGAAAGCGTGGGTAGCAA
>16SV_1923
TAGGGAATTTTCCACAATGGGCGAAAGCCTGATGGAGCAACACCGCGTGCAGGATGAAGGCCTTCGGGTCGTAAACTGCT
TTTATGAGTGATGATTATGACAGTAGCTCAAGAATAAGGGTCGGCTAACTACGTGCCAGCAGCCGCGGTCATACGTAGGA
CCCAAGCGTTATCCGGAATTACTGGGCGTAAAGAGTTGCGTAGGCGGCTTATTAAGCAAGGTGTGAAATCGTACGGCTCA
ACCGTACACACATACTTTGAACTGGTAAGCTAGAGGATGAGAGAGGTTATTGGAATTCCAAGTGTAGGAGTGAAATCCGT
AGATATTTGGAGGAACACCGATGGCGTAGGCAGATAACTGGCTCATTTCTGACGCTCAGGCACGAAAGCGTGGGTAGCAA
>16SV_1349
TAGGGAATATTGGGCAATGGACGAAAGTCTGACCCAGCCACGCCGCGTGAAGGATGACGGCCCTATGGGTTGTAAACTTC
TTTTGTATGGGAAGAAACCTCTCTACGTGTAGAGGGCTGACGGTACCATAAGAATAAGCATCGGCTAACTCCGTGCCAGC
AGCCGCGGTAATACGGAGGATGCAAGCGTTGTCCGGATTCATTGGGTTTAAAGGGTGCGTAGGCGGAGAATTAAGTCAGT
GGTGAAAGCTTGCAGCTTAACTGTGAAAATGCCATTGAAACTGATTTTCTTGAGTTCGATTGAGGTAGATGGAATGTATC
ATGTAGCGGTGAAATGCTTAGATATGATACAGAACACCAATTGCGAAGGCAGTCTACTAAGTCGATACTGACGCTGAGGC
>16SV_702
TCGCGAATTTTTCACAATGGGCGCAAGCCTGATGAAGCCACGCCGAGTGCGGGATGAAGGCCCTCTGGGTTGTAAACCGC
TGTCGAGGGAGGGGAACCGCTGGGCGCGAATAGTGTCCAGTCTGACTGCTCTCTGAAGGAAGCCCCGGCAAAATATGTGC
CAGCAGCCGCGGTAATACATATGGGGCAAGCGTTGTTCGGAATTACTGGGCATAAAGGGTGCGTAGGTGGTCTAATAAGT
CAGTGGTGAAATCCGGTGGCCCAACCATCGAACTGCCATTGATACTGTTGGACTTGAGTGCGTGAGGGGTAACCGGAACG
AGCAGTGTAGCGGTGAAATGCGTAGATATTGCTCGGAAGGCCAACGGCGAAGGCAGGTTACTGGTGCGCAACTGACACTG
>16SV_1907
TCGAGAATTTTTCACAATGGGCGAAAGCCTGATGGAGCGACGCCGCGTGGGGGATGAATGGCTTCGGCCCGTAAACCCCT
GTCATTTGCGAACAATGCGTCCCCGTGAACAACGGGAGACGTTGATAGTAGCAGAAGAGGAAGAGACGGCTAACTCTGTG
CCAGCAGCCGCGGTAATACAGAGGTCTCAAGCGTTGTTCGGATTTACTGGGCGTAAAGGGTGTGTAGGCGGTCGGGTAAG
TCTGAAGTGAAATCTCTAAGCTCAACTTAGAAAATGCTTCGGATACTATCCGGCTAGAGGGTCGGAGAGGAGATCGGAAT
TCTCGGTGTAGCAGTGAAATGCGTAGATATCGAGAGGAACATCAGTGGCGAAGGCGGATCTCTGGACGAATCCTGACGCT
>16SV_1938
TAAGGAATATTGCTCAATGGGAGAAATCCTGAAGCAGCAACGCCGCGTGAGGGATGAAGGGCTTTTGCTCGTAAACCTCT
GTAGTGAGGGAAAAAATTTCCACTCTGTGGAATATGATGGTACCTCAAAAGTAAGCCCCGGCTAACTACGTGCCAGCAGC
CGCGGTAATACGTAGGGGGCAAACGTTGTCCGGATTTACTGGGTGTAAAGGGTGCTCAGGCGGTTTTGTAAGTCAGAAGT
GAAATCCTAGAGCTTAACTCTGGAACTGCTTTTGATACTGCAAAGCTTGAATGTGGAAGAGGAGGATGGAATTTCTGGTG
TAGCAGTGAAATGCGTAGATATCAGAAAGAACACCAGTGGCGAAGGCGATCCTCTGGTCCATTATTGACGCTAAAGCACG
>16SV_1949
TAGGGAATCTTCCACAATGGACGAAAGTCTGATGGAGCAACGCCGCGTGCAGGATGAAGGCCTTAGGGTTGTAAACTGCT
TTTGTCTATGAAGAATATGACGGTAATAGACGAATAAGGGTCTGCTAACTACGTGCCAGCAGCCGCGGTCATACGTAGGA
CCCAAGCGTTATCCGGAATTACTGGGCGTAAAGAGTTGCGTAGGTGGCAATACAAGTGGATAGTGAAATCCTGGGGCTCA
ACCCCTTCAACATTATCTAAACTGTATAGCTTGAGTATGGGAGAGGTAGATGGAATTTCTAGTGTAGGAGTGAAATCCGT
AGATATTAGAAGGAACACCGATGGCGTAAGCAGTCTACTGGCCCATTACTGACACTAAGGCACGAAAGCGTGGGGAGCGA
>16SV_717
TAAGGAATATTGGACAATGGGCGGAAGCCTGATCCAGCCATGCCGCGTGCAGGAAGACGGCCCTATGGGTTGTAAACTGC
TTTTATACGGGAATAAACCCTCCAACGAGTTGGAGGTTGAAGGTACTGTAAGAATAAGGATCGGCTAACTCCGTGCCAGC
AGCCGCGGTAATACGGAGGATCCAAGCGTTATCCGGATTTATTGGGTTTAAAGGGTGCGTAGGCGGCTTTTTAAGTCAGT
GGTGAAAGTTTTCAGCTCAACTGAAAAATTGCCATTGATACTGAGAGGCTTGAGTACAGATGAGGTGGGCGGAATGAGTC
AAGTAGCGGTGAAATGCATAGATATGACTCAGAACACCAATTGCGAAGGCAGCTCACTAAAGTGTAACTGACGCTGAGGC
>16SV_1916
TGGGGAATATTGCACAATGGGCGCAAGCCTGATGCAGCAACGCCGCGTGAGGGACGACGGCCTTCGGGTTGTAAACCTCT
TTTAGTAGGGAAGAAGCGAAAGTGACGGTACCTGCAGAAAAAGCACCGGCTAACTACGTGCCAGCAGCCGCGGTAATACG
TAGGGTGCAAGCGTTGTCCGGAATTATTGGGCGTAAAGAGCTCGTAGGCGGTTTGTCGCGTCTGCTGTGAAAACCCGAGG
CTCAACCTCGGGCCTGCAGTGGGTACGGGCAGACTAGAGTGCGGTAGGGGAGATTGGAATTCCTGGTGTAGCGGTGGAAT
GCGCAGATATCAGGAGGAACACCGATGGCGAAGGCAGATCTCTGGGCCGTAACTGACGCTGAGGAGCGAAAGCATGGGGA
>16SV_1834
TCGAGAATCTTCGGCAATGGGCGCAAGCCTGACCGAGCGACGCCGCGTGGAGGACGAAGGCCTTCGGGTTGTAAACTCCT
GTCGAGGGGGAGGAAGGCGCAAGCTTGACCGATCCCTGGAGGAAGCACGGGCTAAGTTCGTGCCAGCAGCCGCGGTAAGA
CGAACCGTGCGAACGTTATTCGGAATCACTGGGCTTAAAGCGCGTGTAGGCGGGTAGCCACGTCGGATGCTGAAATCCCT
CGGCTCAACCGAGGAACGGGCGCCGATACGAGCGACCTGGAGGGAGGTAGGGGGGGCTGGAACTTCCGGTGGAGCGGTGA
AATGCGTTGAGATCGGAAGGAACGCCCGTGGCGAAAGCGAGCCCCTGGACCTTTTCTGACGCTGAGACGCGAAAGCTAGG
>16SV_1818
TAAGGAATATTGGTCAATGGACGCAAGTCTGAACCAGCCATGCCGCGTGAAGGATGAAGGCCCTCTGGGTTGTAAACTTC
TTTTACAGGGGACGAAAAAAGGGCATTCTTGCTCACTTGACGGTACCCTGGGAATAAGCACCGGCTAACTCCGTGCCAGC
AGCCGCGGTAATACGGAGGGTGCAAGCGTTATCCGGATTTACTGGGTTTAAAGGGTGCGTAGGTGGGTCTGTAAGTCAGT
GGTGAAATCTCCGGGCTTAACCCGGAAATTGCCATTGATACTATAGGTCTTGAATCATCTGGAGGTAAGCGGAATATGTC
ATGTAGCGGTGAAATGCTTAGATATGACATAGAACACCAATTGCGAAGGCAGCTTACTACGGATGTATTGACACTGAGGC
>16SV_1004
TCGAGAATTTTTCTCAATGGGGGAAACCCTGAAGGAGCGACGCCGCGTGGAGGATGAAGGTCTTCGGATCGTAAACTCCT
GTCATTTGGGAACAATTGTCACCGATTAACTGTCGGGGACTTGATAGTACCAGAAGAGGAAGAGACGGCTAACTCTGTGC
CAGCAGCCGCGGTAATACAGAGGTCTCAAGCGTTGTTCGGATTCATTGGGCGTAAAGGGTGCGTAGGTGGCGAGGTTAGT
CAGGTGTGAAATCTCGGGGCTCAACCCCGAAACTGCACTTGATACTGCCTTGCTTGAGTACTGGAGAGGAGATTGGAATT
TACGGTGTAGCAGTGAAATGCGTAGATATCGTAAGGAAGACCAGTGGCGAAGGCGAATCTCTGGACAGTTACTGACACTG
>16SV_1880
TCGAGAATCTTCCACAATGGGCGAAAGCCTGATGGAGCGACGCCGCGTGATTGATGAAGTCCTTCGGGATGTAAATATCT
TTTATAGGCTACTAAGTTATTGAAGAGCCTATGAATAAGGGGTTGCTAAACTCGTGCCAGCAGCAGCGGTAATACGAGTG
CCCCGAGCGTTATCCGGAATTATTGGGCGTAAAGGGTGTGTAGGCGGTTTTGTTAGTCTCCCGTTAAAGCTTCGGGCTTA
ACCCGAAAAGTGCGGGGGAAACGGCAAAACTAGAGGATGCGAGAGGTGAACAGAACTCATAGTGTAGGGGTGAAATCCGT
TGATATTATGGGGAATACCAAATGCGAAGGCAGTTCACTGGTGCATTCCTGACGCTGAAACACGAAAGCGTGGGTAGCGA
>16SV_1959
TGGGGAATCTTAGACAATGGGGGCAACCCTGATCTAGCCATGCCGCGTGATCGATGAAGGCCTTAGGGTTGTAAAGATCT
TTCAGTGGGGAAGATAATGACGGTACCCACAGAAGAAGCCCCGGCTAACTCCGTGCCAGCAGCCGCGGTAATACGGAGGG
GGCTAGCGTTGTTCGGAATTACTGGGCGTAAAGCGCACGTAGGCGGACGAGAAAGTCAGAGGTGAAATCCCAGGGCTCAA
CCTTGGAACTGCCTTTGAAACTCCTTGTCTTGAGGTCGAGAGAGGTGAGTGGAATTCCGAGTGTAGAGGTGAAATTCGTA
GATATTCGGAGGAACACCAGTGGCGAAGGCGGCTCACTGGCTCGATACTGACGCTGAGGTGCGAAAGCGTGGGGAGCAAA
>16SV_1977
TCGAGAATCTTCGGCAATGGGCGCAAGCCTGACCGAGCGACGCCGCGTGCGGGATGAAGGCCTTCGGGTTGTAAACCGCT
GTCGAAGGGGAGGAAATACTAGTGGGTTCACCCATTAGTTTGACCGATCCTTGGAGGAAGGGCCGGCTAATCTCGTGCCA
GCAGCCGCGGTAATACGAGAGGCCCAAACGTTATTCGGATTTACTGGGCTTAAAGAGTTCGTAGGCGGTTCGGTAAGTGA
GGTGTGAAAGCCCTCGGCTCAACCGAGGAATTGCGCTTCAAACTGCCGGGCTCGAGGGAGATAGAGGTGAGCGGAACTGA
TGGTGGAGCGGTGAAATGCGTTGATATCATCAGGAACACCAGAGGCGAAGGCGGCTCACTGGGTCTCTTCTGACGCTGAG
>16SV_1123
TAACGAATCTTCCGCAATGCACGCAAGTGTGACGGAGCGACGCCGCGTGGAGGACGAAGTTCTTCGGAATGTAAACTCCT
GTCAGGGGTAAGAAAGTTCTGATCTACCCCAGAGGAAGAGACGGCTAACTCTGTGCCAGCAGCCGCGGTAATACAGAGGT
CTCAAGCGTTAGGCGGAATCACTGGGCTTAAAGCGTGTGTAGGCGGGTCCGTAAGTACCTTGTGAAATCCCACAGCTCAA
CTGTGGAACTGCTTGGTATACTGCGGGTCTTGAGGCATCTAGGGGCTACTGGAACAAACGGTGGAGCGGTGAAATGCGTA
GATATCGTTTGGAACGCCAATGGTGAAAACAGGTAGCTGGGGATGTTCTGACGCTGAGACACGAAAGCCAGGGGAGCAAA
>16SV_88
TGAGGAATATTGGTCAATGGGAGCAATCCTGAACCAGCAATGCCGCGTGTGGGATGAAGGCGCTTCGCGTCGTAAACCAC
TGTCGGACGGGACGAAAAGAGCTATAAAGCTCCGAGACGGTACCGTCAAAGGAAGGATCGGCTAACTACGTGCCAGCAGC
CGCGGTAATACGTAGGATCCAAGCGTTGTCCGGATTTACTGGGTATAAAGGGTGCGTAGGCGGTCTTGTGCGTCAGAGGT
GAAATATCCGGGCTTAACCCGGAGGGTGCCTTTGATACGGCAGGACTTGAGTACGAGAGAGGATGATGGAATTCCTGGTG
TAGCGGTGAAATGCGTAGATATCAGGAGGAACACCGGTGGCGAAGGCGGTCATCTGGCTCGTAACTGACGCTGAGGCACG
>16SV_1991
TGGGGAATTGTTCACAATGGGCGCAAGCCTGATGACGCAACGCCGCGTGGGGGATGAAGGTCTTCGGATCGTAAACCCCT
GTCGAATGGGACGAATAGCCTTTGGGTTAATACCCTGAAGGAATGACGGTACCGTTAAAGGAAGCCACGGCTAACTCTGT
GCCAGCAGCCGCGGTAATACAGAGGTGGCAAGCGTTGTTCGGAATTACTGGGCGTAAAGGGCGCGTAGGCGGCCATCTAA
GTCAGACGTGAAATCCCCCGGCTCAACCTGGGAACTGCGTCTGATACTGGGAGGCTAGAGTTTGGGAGAGGGATGTAGAA
TTCCAGGTGTAGCGGTGAAATGCGTAGATATCTGGAGGAATACCGGTGGCGAAGGCGGCATCCTGGACCAATACTGACGC
>16SV_1157
TCGAGAATTTTTCACAATGGGGGAAACCCTGATGGAGCGACGCCGCGTGGAGGACGAAGGCCTTCGGGTCGTAAACTCCT
GTCATGCGGGAACAAGAAAGTGATAGTACCGCAAGAGGAAGGGACGGCTAACTCTGTGCCAGCAGCCGCGGTAATACAGA
GGTCCCAAGCGTTGTTCGGATTCATTGGGCGTAAAGGGTGCGTAGGTGGCGATGTAAGTCTGGTGTGAAATCTCGGGGCT
CAACCTCGAAATGGCATTGGATACTGCGTTGCTTGAGGATTGTAGAGGAGAGTGGAATTCATGGTGTAGCAGTGAAATGC
GTAGATATCATGAGGAAGACCAGTTGCGAAGGCGACTCTCTGGGCAATTCCTGACACTGAGGCACGAAGGCCAGGGGAGC
>16SV_1890
TGGGGAATATTGCGCAATGGAGGAAACTCTGACGCAGCGACGCCGCGTGGGTGATGAAGGCCTTCGGGTTGTAAAGCCCT
GTCGGTTGGGAAAAAGATAGTCGTGCTAATACCACGATTGTTTGATGGTACCAGCAAAGGAAGCACCGGCTAACTCTGTG
CCAGCAGCCGCGGTAATACAGAGGGTGCAAGCGTTGTTCGGAATTACTGGGCGTAAAGGGCGCGTAGGCGGTTTAGTAAG
TCAGATGTGAAAGCCCGGGGCTTAACCCCGGAAGTGCGTTTGAAACTACTAGGCTAGAGTGCAGTAGAGGTTGGTGGAAT
TCCCAGTGGAGAGGTGAAATTCGTAGATATTGGGAGGAACACCGGTGGCGAAGGCGGCCAACTGGGCTGTAACTGACGCT
>16SV_1988
TGGGGAATATTGGACAATGGGGGCAACCCTGATCCAGCAATGCCGCGTGTGTGATGAAGGCCCTAGGGTTGTAAAGCACT
TTCAATGGTGAAGATGATGACGGTAGCCATAGAAGAAGCCCCGGCCAACTTCGTGCCAGCAGCCGCGGTAATACGAAGGG
GGCGAGCGTTGTTCGGAATCACTGGGCGTAAAGGGCGCGCAGGCGGTCGATCCAGTCAGGTGTGAAAGCCCCGGGCTCAA
CCTGGGAACTGCACTTGATACTGATCGACTAGAAAACGGAAGAGGGTAGTGGAATTCTCAGTGTAGAGGTGGAATTCGTA
GATATTGAGAAGAACACCAGTGGCGAAAGCGACTACCTGGTCCGATTTTGACGCTGAGGCGCGAAAGCGTGGGGAGCAAA
>16SV_1968
TGGGGAATCTTGGACAATGGGGGAAACCCTGATCCAGCCATGCCGCGTGAATGATGAAGGCCTTAGGGTTGTAAAGTTCT
TTCGCCAGGGAAGATAATGACGGTACCTGGATAAGAAGCCCCGGCAAACTTCGTGCCAGCAGCCGCGGTAATACGAAGGG
GGCTAGCGTTGTTCGGAATTACTGGGCGTAAAGCGCACGTAGGCGGTTTTCCAAGTTGGAGGTGAAATCCCTGGGCTTAA
CCCAGGAACTGCCCCCAAGACTGGGAGACTCGAGTCCGAGAGAGGTGAGTGGAATTTCCAGTGTAGAGGTGAAATTCGTA
GATATTGGAAAGAACACCAGTGGCGAAGGCGGCTCACTGGCTCGGTACTGACGCTGAGGTGCGACAGCGTGGGGAGCAAA
>16SV_1583
TCGAGAATTTTTCTCAATGGGCGAAAGCCTGAAGGAGCGACGCCGCGTGGAGGATGAAGGTCTTCGGATCGTAAACTCCT
GTCATTTGGGAACAAAACTGTTAAAAGTCTGATAGTACCAAAAGAGGAAGAGACGGCTAACTCTGTGCCAGCAGCCGCGG
TAATACAGAGGTCTCAAGCGTTGTTCGGATTTATTGGGCGTAAAGGGTGCGTAGGCGGCGATGTAAGTCAGGTGTGAAAT
CTTGGGGCTTAACCCCAACAAGCATTCGATACTGCATTGCTAGAGGACTGGATGCGAGATTGGAATTCACGGTGTAGCAG
TGAAATGCGTAGATATCGTGAGGAAGGCCAGTGGCGAAAGCGAATCTCTGGACAGTTCCTGACGCTGAGGCACGAAGGCT
>16SV_1987
TGGGGAATATTGCACAATGGGCGAAAGCCTGATGCAGCGACGCCGCGTGAGGGATGACGGCCTTCGGGTTGTAAACCTCT
TTCAGCAGGGACGAAGCGAAAGTGACGGTACCTGCAGAAGAAGCGCCGGCCAACTACGTGCCAGCAGCCGCGGTAAGACG
TAGGGCGCGAGCGTTGTCCGGAATTATTGGGCGTAAAGAGCTCGTAGGCGGCTTGTCGCGTCGACTGTGAAAACCCGTGG
CTCAACCATGTGGTCTGCAGTCGATACGGGCAGGCTAGAATTCGGTAGGGGAGACTGGAATTCCTGGTGTAGCGGTGAAA
TGCGCAGATATCAGGAGGAACACCGGTGGCGAAGGCGGGTCTCTGGGCCGATATTGACGCTGAGGAGCGAAAGCGTGGGG
>16SV_2064
TCGAGAATCTTCGGCAATGGACGAAAGTCTGACCGAGCGACGCCGCGTGCGGGATGAAGGCCTTCGGGTTGTAAACCGCT
GTCGTAGGGGAACAAATGTACGGGGGTTCACCCCTGTACTTGAGTGATCCTAGGAGGAAGGGGAGGCTAAGCTCGTGCCA
GCAGCCGCGGTAAGACGAGCTCCCCGAACGTTATTCGGTATCACTGGGCTTAAAGAGTTCGTAGGCGGTCTGGTAGGTGA
GGTGTGAAATCCCCCGGCTCAACCGGGGAACTGCGCTTCAAACCGCCGGACTTGAGGGAGACAGAGGTGGGCGGAACAGA
TGGTGGAGCGGTGAAATGCGTTGATATCATCTGGAACACCGGTGGCGAAAGCGGCCCACTGGGTCTTTTCTGACGCTGAG
>16SV_66
TGGGGAATATTGGACAATGGGCGCAAGCCTGATCCAGCAATGCCGCGTGTGTGAAGAAGGCCTTCGGGTTGTAAAGCACT
TTTATCGGGAACGAAAAGCCATCGGTCAATACCCGGTGGTGCTGACGGTACCCGAGGAATAAGCACCGGCTAACTTCGTG
CCAGCAGCCGCGGTAATACGAAGGGTGCAAGCGTTAATCGGAATTACTGGGCGTAAAGCGTGCGTAGACGGCTTGTTAAG
TCTGCTGTGAAAGCCCTGGGCTCAACCTGGGAACTGCAGTGGATACTGGCAGGCTAGAGTGCGGTAGAGGATGGTGGAAT
TCCCGGTGTAGCGGTGAAATGCGTAGAGATCGGGAGGAACATCAGTGGCGAAGGCGGCCATCTGGACCAGCACTGACGTT
>16SV_240
TGGGGAATTTTCCGCAATGGGCGAAAGCCTGACGGAGCAATACCGCGTGAGGGAGGAAGGCTCTTGGGTTGTAAACCTCT
TTTCTCAGGGAAGAACACAATGACGGTACCTGAGGAATCAGCATCGGCTAACTCCGTGCCAGCAGCCGCGGTAAGACGGA
GGATGCAAGCGTTATCCGGAATGATTGGGCGTAAAGCGTCCGTAGGTGGTACATCAAGTCTGCTGTCAAAGCGCGGAGCT
TAACTTCGTAACGGCAGTGGAAACTGATGAACTAGAGCGTGGTAGGGGTAGAGGGAATTCCCGGTGTAGCGGTGAAATGC
GTAGATATCGGGAAGAACACCAGTGGCGAAAGCGCTCTACTGGGCCATGACTGACACTGAGGGACGAAAGCTAGGGGAGC
>16SV_1760
TCGAGAATCTTCCGCAATGGGCGAAAGCCTGACGGAGCGACACCGCGTGCAGGATGAAGGCCTTCGGGTTGTAAACTGCT
GTCAGGTTCTAGGAACCACTTGGCGTAAACAACGCCAAGCTTGACTAAGACCAAAGGAAGCAACGGCTAACTCTGTGCCA
GCAGCCGCGGTAAGACAGAGGTTGCAAACGTTGTTCGGAATTACTGGGCATAAAGCGCACGTAGGCGGTCCGTTAAGTCA
TGTGTGAAATCCCTCGGCTCAACCGAGGAATAGCGCCTGATACTGGCGGGCTAGAGGTCGATAGGGGTAAGCGGAACTCC
AGGTGGAGCGGTGAAATGCGTAGATATCTGGAGGAACACCGGTGGCGAAGGCGGCTTACTGGATCGAAACTGACGCTGAG
>16SV_2051
TGAGGAATATTGGACAATGGAGGCAACTCTGATCCAGCCATGCCGCGTGTAGGAAGACTGCCCTATGGGTTGTAAACTAC
TTTTGTATAGGAAGAAACGATTCTACGTGTAGAATTTTGACGGTACTATAAGAATAAGGATCGGCTAACTCCGTGCCAGC
AGCCGCGGTAATACGGAGGATCCAAGCGTTATCCGGAATCATTGGGTTTAAAGGGTCCGTAGGCGGATTTATAAGTCAGT
GGTGAAAGTTTGCGGCTTAACCGTAAAATTGCCATTGATACTGTAAGTCTTGAATTACTATGAAGTGGTTAGAATAAGTA
GTGTAGCGGTGAAATGCATAGATATTACTTAGAATACCGATTGCGAAGGCAGATCACTAATAGTATATTGACGCTGAGGG
>16SV_1895
TAACGAATATTCCGCAATGCGCGAAAGCGTGACGGAGCAATGCCGCGTGCAGGATGAAGCGGTTTCGCCGTGTAAACTGC
TGTCAGGGGCAGGAAATACTGATCCGCCCCAGAGGAAGAGACGGCTAACCCTGTGCCAGCAGCCGCGGTAAGACAGGGGT
CTCGAGCGTTAATCGGAATCACTGGGCTTAAAGGGTGCGTAGGCGGACCAGTAAGCGTCCTGTGAAATCCCATGGCTCAA
CCATGGAATTGCAGGGCGAACTGCTGGTCTTGAGGAAGCTAGAGGCTGGCAGAACGATTGGTGGAGCGGTGGAATGCGTA
GATATCAATCGGAATGCCGAAAGTGAAGACAGCCAGCTGGGGCTTTCCTGACGCTGAGGCACGAAAGCGTGGGTAGCAAA
>16SV_1778
TGGGGAATATTGGACAATGGGCGCAAGCCTGATCCAGCAATGCCGCGTGTGTGAAGAAGGCCTGCGGGTTGTAAAGCACT
TTTGTTCGGGAAGAAATCATGCCGACTAATACTTGGTATGGATGACGGTACCGGAAGAATAAGCACCGGCTAACTTCGTG
CCAGCAGCCGCGGTAATACGAAGGGTGCAAGCGTTAATCGGAATTACTGGGCGTAAAGGGTGCGTAGGCGGCTTTTTAAG
TCGGATGTGAAATCCCCGGGCTCAACCTGGGAATGGCATACGATACTGGGGAGCTAGAGTTTGGGAGAGGGTGGTGGAAT
TCCCGGTGTAGCGGTGAAATGCGTAGAGATCGGGAGGAACATCAGTGGCGAAGGCGGCCACCTGGCCTAAAACTGACGCT
>16SV_2032
TGAGGAATATTGCACAATGGGCGAAAGCCTGATGCAGCGACGCCGCGTGGAGGATGACGGTCTTCGGATTGTAAACTCCT
GTTAAGTGGGAAAAAAGTATTGCTGTTAATAGCAGCGAGAGATGATGGTACCACTAGAGAAAGCACCGGCTAACTTCGTG
CCAGCAGCCGCGGTAATACGAGGGGTGCAAACGTTATTCGGAATCACTGGGCGTAAAGGGTGTGCAGACGGCGAAACAAG
TCAGTTATAAAATCTCTTGGCTTAACCAAGAACCTGTAACCGAAACTGTTTTGCTTGAGGATGGAAGAGAGAAGCGGAAT
TCTCGGAGTAGCGGTAAAATGCGTAGATCTCGAGAGGAACACCGATGGCGAAGGCAGCTTCTTGGTCCATTTCTGACGTT
>16SV_2124
TCGAGAATCTTCCGCAATGGACGAAAGTCTGACGGAGCGACGCCGCGTGCGGGATGAAGGCCCTTGGGTTGTAAACCGCT
GTCAGAGGGGATGAAATCTTCGGAGGTACTCCTCCGAAGTTGACAGAGCCTCAAAGGAAGCACGGGCTAAGTACGTGCCA
GCAGCCGCGGTAACACGTACTGTGCGAACGTTATTCGGAATCACTGGGCTTAAAGGGTGCGTAGGCGGCGATTCAAGTCA
GATGTGAAATGCCTGAGCTCAACTGAGGCATTGCGTTTGAAACTGAACCGCTAGAGTATTTCAGGGGTGTGCGGAACTGC
CAGTGGAACGGTGAAATGTGTTGATATTGGCAGGAACACCGGAGGCGAAAGCGGCACACTGGGGAATAACTGACGCTGAG
>16SV_2122
TCGAGAATCTTTCGCAATGGGCGAAAGCCTGACGAAGCGACGCCGTGTGAGCGATGAAGGCCTTAGGGTTGTAAAGCTCT
TTCGCCTGTGAACAAGAGAGGTTAACTAATATTTAGCCAATTTGAGCGTAGCAGGTAAAGAAGCACCGGCTAACTCTGTG
CCAGCAGCTGCGGTAATACAGAGGGTGCAAGCATTAATCGGATTTATTGGGCGTAAAGAGCGCGTAGGCGGGTTCTTAAG
TCAGATGTGAAATCCCGGGGCTCAACCCCGGAACAGCATTTGAAACTGGGAATCTTGAGGGTAGTCGGAGAAAATGGAAT
TCCACGTGTAGCGGTGAAATGCGTAGATATGTGGAAGAACACCGGTGGCGAAGGCGATTTTCTAGATTATTCCTGACGCT
>16SV_2151
TGGGGAATATTGGACAATGGGGGAAACCCTGATCCAGCAATGCCGCGTGGGTGATGAAGGCCTTCGGGTTGTAAAGCCCT
TTTGGCGGGGAAGATGATGACGGTACCCGCAGAAGAAGCCCCGGCTAACTTCGTGCCAGCAGCCGCGGTAATACGAAGGG
GGCTAGCGTTGTTCGGAATTACTGGGCGTAAAGGGCGCGTAGGCGGCCTTGTGCGTCGAGCGTGAAAGGCCTGGGCTCAA
CCCAGGAACGGCGTTCGATACGGCAAGGCTAGAGTGCAGGAGAGGATGGTGGAATTCCCAGTGTAGAGGTGAAATTCGTA
GATATTGGGAAGAACACCGGTGGCGAAGGCGGCCATCTGGACTGCAACTGACGCTGAGGCGCGAAAGCGTGGGGAGCAAA
>16SV_1354
TAAGGAATATTGGACAATGGGCGAAAGCCTGATCCAGCCATGCCGCGTGAAGGATGAAGGCGCTCAGCGTTGTAAACTTC
TTTTGAGTGGGAACAAAAACCCCGACGTGTCGGGGCCTGAGGGTACCACTAGAATAAGCACCGGCTAACTCCGTGCCAGC
AGCCGCGGTAATACGGAGGGTGCAAGCGTTATCCGGAATCACTGGGTTTAAAGGGTGCGTAGGCGGTCAGATAAGTCAGT
CGTGAAATTCCCCGGCTTAACCGGCGGGACTGCGATTGATACTGTTTGACTTGAATCAAGTTGAGGCAGGCGGAATGTGA
CATGTAGCGGTGAAATGCTTAGATATGTCATAGAACACCGATTGCGAAGGCAGCTTGCTGGGCTTTGATTGACGCTGAGG
>16SV_2128
TCGAGAATCATTCACAATGGGCGAAAGCCTGATGGTGCGACGCCGCGTGGAGGATGACGGCCTTCGGGTTGTAAACTCCT
GTCATCAGGGAGTAAAGCTTAGGTGTTAATAGCGCCTCAAGCCTGATAGTACCTGAAGAGGAAGGGGCGGCAAACTCCGT
GCCAGCAGCCGCGGTAACACGGAGGCCCCGAGCGTTGTTCGGATTTACTGGGCGTAAAGCGTGCGTAGGCGGTTGGGTAA
GTCAGATGTGAAAGCCCGAGGCTCAACCTCGGAACTGCATCCGATACTGCCTGACTCGAGGGTTGGAGAGGAGACTGGAA
TTCACGGTGTAGCAGTGAAATGCGTGGATATCGTGAGGAAGACCAATGGCGAAGGCAGGTCTCTGGACAACATCTGACGC
>16SV_1720
TGGGGAATTTTGGACAATGGGCGCAAGCCTGATCCAGCCATGCCGCGTGCGGGAAGAAGGCCTTCGGGTTGTAAACCGCT
TTTGTCAGGGAAGAAACGCTCTGGGATAATACCCTGGGGTAATGACGGTACCTGAAGAATAAGCACCGGCTAACTACGTG
CCAGCAGCCGCGGTAATACGTAGGGTGCAAGCGTTAATCGGAATTACTGGGCGTAAAGCGTGCGCAGGCGGTCTTGCAAG
ACAGATGTGAAATCCCCGGGCTCAACCTGGGAACTGCATTTGTGACTGCAAGGCTAGAGTACGGTAGAGGGGGATGGAAT
TCCGCGTGTAGCAGTGAAATGCGTAGATATGCGGAGGAACACCGATGGCGAAGGCAATCCCCTGGACCTGTACTGACGCT
>16SV_149
TAACGAATCTTCCGCAATGCACGAAAGTGTGACGGAGCGACGCCGAGTGTGGGACGAAGCCCTTCGGGGTGTAAACCACT
GTCAAGAGAAAGAAAGTTCTGATCTACTCTAAAGGAAGTGGCGACTAACTCTGTGCCAGCAGTCGCGGTAATACAGAGGC
CACAAGCGTTAGGCGGAATCACTGGGCTTAAAGCGTGTGTAGGCGGGATGGTAAGTACCTTGTGAAATCCCACGGCTTAA
CCGTGGAAATGCTTGGTATACTGCCGTTCTTGAGTCATCTAGGGGCAGCCGGAACAGATGGTGGAGCGGTGAAATGCGTA
GATATCATCTGGAACGCCAATGGTGCAGACAGGCTGCTGGGGATGTACTGACGCTGAGGCACGAAAGCTAGGGGAGCAAA
>16SV_1993
TCGAGAATATTCCACAATGGACGAAAGTCTGATGGAGCGACGCCGCGTGCGGGATGAAGGCCTTAGGGTTGTAAACCGCT
TTTTTCAGGGAGCAATTTCGATGAGAGTACCTGAAGAATAAGAGGTTACTAACTCTGTGCCAGCAGTAGCGGTAATACAG
AGACCTCAAGCGTTATCCGGATTTATTGGGCGTAAAGGGTAGGTAGGCGGTCTGATTAGTCAGATGTTAAAGCTCGGGGC
TCAACCCCGAATCTGCATTTGAAACGGTCAGACTAGAGGATGTGAGAGATCAGTGGAATTTATGGTGTAGTAGTGAAATG
CGTTGATATCATAAAGAACACCCAAGGCGAAGGCAACTGATTGGCACATATCTGACGCTGAGCTACGAAAGCGTGGGGAG
>16SV_1414
TAACGAATCTTCCGCAATGGGCGCAAGCCTGACGGAGCAATGCCGCGTGTGGGATGAAGCGTCTCTGACGTGTAAACCAC
TGTCAGGGGTCGGAACCAACGATTGACCCCAAAGGAAGAGGCGACTAACTCTGTGCCAGCAGTCGCGGTAATACAGAGGC
CTCGAGCGTTATTCGGAATCACTGGGCTTAAAGGGTGCGTAGGCGGATCCGTAAGTGTTTTGTGAAATCCCTCGGCTCAA
CCGAGGAATTGCAGAGCATACTGCGGATCTTGAGGAATGTAAGGGCGGGTGGAACAGTAGGTGGAGCGGTGAAATGCGTA
GATATCTACTGGAACGCCGATGGTGAAGACGACCCGCTGGGCATTTCCTGACGCTGAGGCACGAAAGCGTGGGGAGCAAA
>16SV_2125
TGGGGAATCTTGGACAATGGGCGCAAGCCTGATCCAGCCATGCCGCGTGAGTGAAGAAGGCCTTAGGGTTGTAAAACTCT
TTCGCCGGTGAAGATAATGACGGTAACCGGAGAAGAAGCCCCGGCTAACTTCGTGCCAGCAGCCGCGGTAATACGAAGGG
GGCTAGCGTTGTTCGGAATTACTGGGCGTAAAGCGCACGTAGGCGGGTTTGTAAGTAGAGGGTGAAATCCCAGGGCTCAA
CCCTGGAACTGCCTTCTAAACTGCAAGCCTGGAGGTCAGGAGAGGCGAGTGGAATACCGAGTGTAGAGGTGAAATTCGTA
GATATTCGGTGGAACACCAGTGGCGAAGGCGACTCGCTGGACTGATACTGACGCTGAGGTGCGAAAGCGTGGGGAGCAAA
>16SV_170
TCGAGAATCTTCGGCAATGGACGAAAGTCTGACCGAGCGACGCCGCGTGCGGGATGAAGGCCTTCGGGTTGTAAACCGCT
GTCGTAGGGGATCAAATGTAGTTGGGTACTCCCTTCTACTTGAGAGATCCTAGGAGGAAGGGGAGGCTAAGCTCGTGCCA
GCAGCCGCGGTAAGACGAGCTCCCCAAACGTTATTCGGTATTACTGGGCTTAAAGAGTTCGTAGGCGGTCTTGTAGGTGA
GGTGTGAAAGCCCTCGGCTTAACCGAGGAATTGCGCTTCAAACCACAAGGCTTGAGGGAGGTAGGGGTATGCGGAACAGA
TGGTGGAGCGGTGAAATGCGTTGATATCATCTGGAACACCGGTGGCGAAAGCGGCATACTGGACCTTTTCTGACGCTGAG
>16SV_2096
TGAGGAATATTGGTCAATGGGGGGAACCCTGAACCAGCAACGCCGCGTGGGTGACGAAGGCCTTCGGGTCGTAAAGCCCT
TTTCTAGGTGACGAGCAAGGACGGTAGCTTAGGAATAAGTGTCGGCTAACTACGTGCCAGCAGCCGCGGTAAAACGTAGG
ACACAAGCGTTATCCGGAATTACTGGGCGTAAAGCGCCTGCAGGCGGCATAATAAGTCATGCGTGAAAGCGCCCGGCTAA
ACTGGACGAGGACGGATGATACTGTTAAGCTAGAGGGTGATAGAGGCGAGTGGAATTCCGCGTGTAGTGGTGAAATGCGT
AGAGATGCGGAGGAACACCAGTGGCGAAGGCGGCTCGCTGGGTCACACCTGACGCTGAGAGGCGAAAGCATGGGGAGCGA
>16SV_2127
TAGGGAATATTGGGCAATGGAGGAAACTCTGACCCAGCCACGCCGCGTGCAGGAGGAAGGCGCTCTGCGTTGTAAACTGC
TTTAGCAGGGGAAGAAAAAGGCCATGCGTGGCAAATTGACGGTACCCTGAGAATAAGCACCGGCTAACTACGTGCCAGCA
GCCGCGGTAATACGTAGGGTGCAAGCGTTGTCCGGATTTATTGGGTTTAAAGGGTGCGTAGGCGGCCTGTTAAGTCAGTG
TTTAAATTTTGCAGCTTAACTGTAGGTATGGCATTGATACTGATGGGCTTGAATATTATAGAGGTAGCTGGAATTTATGG
TGTAGCGGTGAAATGCATAGATACCATAAGGAACACCGATAGCGGAGGCATGTTACCATGTGATTATTGACGCTGAGGCA
>16SV_1941
TGAGGAATATTGCACAATGGGCGAAAGCCTGATGCAGCGACGCCGCGTGGACGATGAAGGTTTTCGGATCGTAAAGTCCT
TTTCTGTGTGACGAGCAAGGACGGTAGCACAGGAATAAGTGTCGGCTAACTACGTGCCAGCAGCCGCGGTAATACGTAGG
ACGCAAGCGTTATCCGGAATTACTGGGCGTAAAGAGCGTGTAGGCGGTTGTCCAAGTCACCCGTGAAAGCTCCCGGCTAA
ACTGGGAGAGGTCGGGTGAGACTGGATGGCTAGAGGGTTGTAGAGGGGTGTGGAATTCCGGGTGTAGTGGTGAAATGCGT
AGAGATCCGGAGGAACACCAGAGGCGAAGGCGGCACCCTGGACAACATCTGACGCTGAGACGCGAAAGCGCGGGGAGCAA
>16SV_328
TGGGGAATCTTGCACAATGGAGGAAACTCTGATGCAGCGACGCCGCGTGAACGATGAAGCCCTTCGGGGTGTAAAGTTCT
TTCGCCAGGAACGATAATGACGGTACCTGGAGAAGAAGCTGCGGCTAACTACGTGCCAGCAGCCGCGGTAATACGTAGGC
AGCAAGCGTTGTTCGGAATTATTGGGCGTAAAGAGTATGTAGGTGGTGTCGTAAGTTTGGTGTGAAATCTCCCGGCTTAA
CTGGGAGGGTGCGCCGAAGACTGCGATGCTTGAGTATGGGAGAGGGAATCGGAATTCCTGGTGTAGCGGTGAAATGCGTA
GATATCAGGAGGAACACCTGTGGTGTAGACGGGTTCCTGGACCATTACTGACACTGAGATACGAAAGCGTGGGTAGCAAA
>16SV_2138
TGGGGAATATTGCGCAATGGCCGAAAGGCTGACGCAGCGACGCCGCGTGGGGGATGAAGCATTTCGGTGTGTAAACCCCT
GTTGCTCGGGACGAACAACTGGTTTCGACCAGTCTGACGGTACCGAGTGAGGAAGCACCGGCTAACTCCGTGCCAGCAGC
CGCGGTAATACGGAGGGTGCGAGCGTTGTCCGGAATCACTGGGCGTAAAGGGCGCGTAGGCGGTCTGTTAAGCGTGCGGT
GAAAGCCTGGGGCTCAACCCCAGGTCTGCCGTGCGAACTGGTGGACTTGAGCACTGTAGAGGCAGGTGGAATTCCGGGTG
TAGCGGTGGAATGCGTAGAGATCCGGAAGAACACCGGTGGCGAAGGCGGCCTGCTGGGCAGTTGCTGACGCTGAGGCGCG
>16SV_1304
TCGAGAATCTTCCACAATGGACGAAAGTCTGATGGAGCGACGCCGCGTGATTGATGAAGTCCCTCTGGGACGTAAAGATC
TTTTATGAGGGAAGAAGTTTATTGACTGTACCTCATGAATAAGAGGCTCCTAATCTCGTGCCAGCAGGAGCGGTAATACG
AGAGCCTCGAGCGTTATCCGGAATTATTGGGCGTAAAGGGTGCGTAGGTGGTTTTGTTAGTCTTTTGTCAAAACCTCGAG
CTTAACTCGAGGATCGCAAGGGAAACGGCAAAACTTGAAAGTGCGAGAGGTATACGGAACTCATGGTGTAGGGGTAAAAT
CCGTTGATATCATGGGGAACACCAAATGCGAAAGCAGTATACTGGCGCATATTTGACACTGAAGCACGAAAGCGTGGGTC
>16SV_1105
TCGAGGATCTTCGGCAATGGGGGCAACCCTGACCGAGCGACGCCGCGTGGATGATGAAGGCCTTCGGGTTGTAAAATCCT
GTCGAGGGGGAGGAAAGTGCAAGCTTGACCTATCCCTGGAGGAAGCTCGGGCTAAGTTCGTGCCAGCAGCCGCGGTAAGA
CGAACCGAGCGAACGTTGTTCGGAATCACTGGGCATAAAGGGTGCGTAGGCGGGCCACCAAGTCTGTGGTGAAATTCTCT
GGCTTAACCAGAGTAGTGCCGCGGATACTGGGGGCCTCGAGGGGGGTAGGGGCATGCGGAACTCTGGGTGGAGCGGTGAA
ATGCGTTGATATCCAGAGGAACTCCGGTGGCGAAGGCGGCATGCTGGACCTTTTCTGACGCTGAGGCACGAAAGCCAGGG
>16SV_1866
TCGAGGATCTTCGGCAATGGGCGCAAGCCTGACCGAGCGATGCCGCGTGAGCGATGAAGGCCTTCGGGTTGTAAAGCTCT
TTAGTGGGGGAGAAAAGCCGAAAGGTGTGATCTATCCCAAAAATAAGCTCGGGCTAAGTTCGTGCCAGCAGCCGCGGTAA
GACGAACCGAGCGAACGTTATTCGGAATCACTGGGCTTAAAGGGTGCGTAGGCGGGCTGTCAAGTCTGGGGTGAAATCCG
GCAGCTTAACTGTCGAACTGCCTTAGATACTGATGGCCTCGAGGAAGGTAGGGGCATGCGGAACTGTAGGTGGAGCGGTG
AAATGCGTTGATATCTACAGGAACTCCGGTGGCGAAAGCGGCGTGCTGGACCTTTTCTGACGCTGAGGCACGAAAGCTAG
>16SV_1878
TCGAGAATATTCCACAATGGACGAAAGTCTGATGGAGCGACGCCGCGTGTGGGAAGAAGGTTTTCGGATTGTAAACCACT
TTTATTAGGGAGCAATTAAGATGAGAGTACCTAATGAATAAGAGGTTACTAACTCTGTGCCAGCAGTAGCGGTAATACAG
AGACCTCAAGCGTTATCCGGATTTATTGGGCGTAAAGCGTGTGTAGGCGGATCTATTAGTCAGATGTCAAAGACCGGGGC
TCAACCCCGGGAAGGCATTTGAAACGGTAGATCTAGAGAATGTGAGAGATTGCTGGAATTCATGGTGTAGTAGTGAAATG
CGTTGATATCATGAGGAACACTCAAGGCGAAGGCAAGCAATTGGCACATTTCTGACGCTGAGACACGAAAGCGTGGGGAG
>16SV_2120
TGGGGAATCTTAGACAATGGGCGCAAGCCTGATCTAGCCATGCCGCGTGAGTGACGAAGGCCTTAGGGTCGTAAAGCTCT
TTCGCCAGAGATGATAATGACAGTATCTGGTAAAGAAACCCCGGCTAACTCCGTGCCAGCAGCCGCGGTAATACGGAGGG
GGTTAGCGTTGTTCGGAATTACTGGGCGTAAAGCGTACGTAGGCGGATTAGAAAGTAGGGGGTGAAATCCCAGGGCTCAA
CCCTGGAACTGCCTCCTAAACTACTAGTCTAGAGTTCGAGAGAGGTGAGTGGAATTCCAAGTGTAGAGGTGAAATTCGTA
GATATTTGGAGGAACACCAGTGGCGAAGGCGGCTCACTGGCTCGATACTGACGCTGAGGTGCGAAAGCGTGGGGAGCAAA
>16SV_146
TGGGGAATATTGGACAATGGGCGAAAGCCTGATCCAGCAATGCCGCGTGAGTGATGAAGGCCTTAGGGTTGTAAAGCTCT
TTTACCCGGGATGATAATGACAGTACCGGGAGAATAAGCTCCGGCTAACTCCGTGCCAGCAGCCGCGGTAATACGGAGGG
AGCTAGCGTTGTTCGGAATTACTGGGCGTAAAGCGCACGTAGGCGGCTTTGTAAGTTAGAGGTGAAAGCCTGGAGCTCAA
CTCCAGAATTGCCTTTAAGACTGCATCGCTTGAATCCAGGAGAGGTGAGTGGAATTCCGAGTGTAGAGGTGAAATTCGTA
GATATTCGGAAGAACACCAGTGGCGAAGGCGGCTCACTGGACTGGTATTGACGCTGAGGTGCGAAAGCGTGGGGAGCAAA
>16SV_2212
TAAGGAATATTGGTCAATGGACGAAAGTCTGAACCAGCCATGCCGCGTGCAGGATTAAGGCCCTATGGGTCGTAAACTGC
TTTTATACGGGACAAAACCACCCTACGTGTAGGGTGCTGATGGTACTGTAAGAATAAGGATCGGCTAACTTCGTGCCAGC
AGCCGCGGTAATACGAAGGATTCGAGCGTTATCCGGATTTATTGGGTTTAAAGGGTGCGTAGGCGGACTGATAAGTCAGT
GGTGAAAGCCTGTTGCTTAACAACAGAACTGCCATTGATACTGCCAGTCTTGAGTACAGTTGAGGTAGGCGGAATGTGTC
ATGTAGTGGTGAAATACTTAGATATGACACAGAACACCGATTGCGAAGGCAGCTTGCTAAACTGTAACTGACGCTGAGGC
>16SV_1741
TGGGGAATTTTACGCAATGGGCGAAAGCCTGACGTAGCGACACCGCGTGAGCGAAGAAGCCTTTTGGGGTGTAAAGCTCT
GTCAGCTGGAACGAAAACAATGACGGTACCAGCAGAGGAAGCATCGGCTAACTACGTGCCAGCAGCCGCGGTAAGACGTA
GGATGCAAGCGTTGTCCGGATTTATTGGGCGTAAAGAGTTCGTAGGTGGTTTGTTAAGTTTGGTGTTAAAGAACGGGGCC
TAACCCCGGTAGTGCACTGAATACTGGCAGACTTGAGTGCGGTAGAGGTAAGTGGAATTCCAAGTGTAGCGGTGAAATGC
ATAGATATTTGGAAGAACACCGGTGGCGTAAGCGACTTACTGGGCCGTAACTGACACTGAGGAACGAAAGCCGGGGTAGC
>16SV_2173
TAGGGAATATTGGTCAATGGGCGAAAGCCTGAATCAGCAACGCCGCGTGAGCGACGAAGGCCTTAGGGTTGTAAAGCTCT
GTTGCAAGGGAAGAAAAAAATGACGGTACTTTGCGAGAAAGGACCGGCCAACTTCGTGCCAGCAGCCGCGGTAAGACGAA
GGGTCCTAGCGTTGTTCGGAATCACTGGGCGTAAAGCGCATGTAGGTGGCTCAATAAGTCAGGTGTGAAAGCCCCGGGCT
CAACCCGGGAAGTGCACTTGATACTGTTAAGCTTGAGTATGGGAGAGGGTCGTGGAATTCCTGGTGTAGTGGTGAAATAC
GTAGATATCAGGAGGAACACCGGTGGCGAAGGCGGCGGCCTGGCCCAATACTGACACTGAGATGCGAAAGCGTGGGGATC
>16SV_2098
TGGGGAATATTGCGCAATGGGGGAAACCCTGACGCAGCGACGCCGCGTGGGTGATGAAGGCCTTCGGGTCGTAAAGCCCT
GTCGGAGGGGAAGAAGGACTCTCGTGCAAATAGTGCGAGGGTTTGACGGTACCCTTAGAGGAAGCACCGGCTAACTCCGT
GCCAGCAGCCGCGGTAATACGGAGGGTGCAAGCGTTGCTCGGAATTACTGGGCGTAAAGGGCGTGTAGGCGGTTTCGTAT
GTCTGGCGTGAAAGCCCCGGGCTCACCTCGGGAAGTGCGTCGGAAACTGCGAGACTAGAATCCCGGAGAGGGAGGTGGAA
TTCCAGGTGTAGCGGTGAAATGCGTAGATATCTGGAAGAACACCGGTGGCGAAGGCGGCCTCCTGGACGGTGATTGACGC
>16SV_2197
TCGAGAATCTTCCACAATGGACGAAAGTCTGATGGAGCGACGCCGCGTGGCTGATGAAGTCCTTCGGGACGTAAAAGCCT
TTTCCCAGGGAGGAAATTTTGACGTTACCTGGGGAATAAGGGGTTGCTAAACTCGTGCCAGCAGCAGCGGTAATACGAGT
GCCCCGAGCGTTATCCGGAATTATTGGGTGTAAAGGGTGTGTAGGCGGTTTTGTTAGTCTTTTGTCAAATCTCCCGGCTT
AACCGGGAAAAGGCAAAGGAAACGGCAAGACTTGAGAGTGCGAGGGGTGAACAGAACTCATAGTGTAGGGGTGAAATCCG
TTGATATTATGGGGAATACCAAAAGCGAAGGCAGTTCACTGGCGCATTTCTGACGCTGAGACACGAAAGCGTGGGTAGCG
>16SV_1740
TCGAGAATCTTCGGCAATGGACGAAAGTCTGACCGAGCGACGCCGCGTGCGGGATGAAGGCCTTCGGGTTGTAAACCGCT
GTCGTAGGGGATCAAGTGTAGTGGGGTACTCCCCACTATTTGAGAGATCCTAGGAGGAAGGAGAGGCTAAGCTCGTGCCA
GCAGCCGCGGTAAGACGAGCTCTCCAAACGTTATTCGGTATTACTGGGCTTAAAGAGTTCGTAGGCGGTCTTGTAGGTGA
GGTGTGAAAGCCCTCGGCTTAACCGAGGAATTGCGCTTCAAACCGCGAGGCTTGAGGGAGGTAGGGGTATGCGGAACAGA
TGGTGGAGCGGTGAAATGCGTTGATATCATCTGGAACACCGGTGGCGAAAGCGGCATACTGGACCTCTTCTGACGCTGAG
>16SV_2161
TGGGGAATCTTGCGCAATGGGCGAAAGCCTGACGCAGCAACGCCGCGTGGGGGATGAAGGCTTTCGGGTTGTAAACCCCT
TTCAGGAGGGAAGAAAATGACGGTACCTCCAGAAGAAGCCCCGGCCAACTACGTGCCAGCAGCCGCGGTAACACGTAGGG
GGCGAGCGTTGTCCGGATTTATTGGGCGTAAAGAGCTCGTAGGCGGTTTGGCAAGTCGGGTGTGAAATTTCGAGGCTCAA
CCTCGAAACGCCACTCGATACTGCCATGACTGGAGTCCGGTAGAGGAGTGCGGAATTCCTGGTGTAGCGGTGAAATGCGC
AGATATCAGGAGGAACACCAACGGCGAAGGCAGCACTCTGGGCCGGTACTGACGCTGAGGAGCGAAAGCGTGGGGAGCAA
>16SV_1936
TGGGGAATATTGGACAATGGGCGCAAGCCTGATCCAGCCATACCGCGTGTGTGAAGAAGGCCTTCGGGTTGTAAAGCACT
TTAAGCAGGGAGAAAAAGTTATAGGTTAATACCCTATGGCCCTGATGTTACCTGCAGAATAAGCACCGGCTAATTCCGTG
CCAGCAGCCGCGGTAATACGGAAGGTGCAAGCGTTAATCGGAATTACTGGGCGTAAAGCGCGCGTAGGTGGTTTGTTAAG
TTGGATGTGAAAGCCCTGGGCTCAACCTAGGAACTGCATCCAAAACTAACTCACTAGAGTACGATAGAGGGAGGTAGAAT
TCATAGTGTAGCGGTGGAATGCGTAGATATTATGAAGAATACCAGTGGCGAAGGCGGCCTCCTGGATCTGTACTGACACT
>16SV_1567
TGGGGAATTTTCTGCAATGGGCGAAAGCCTGACAGAGCAATACCGCGTGAGGGAAGAAGGCCTTAGGGTTGTCAACCTCT
TTTGATGGGGAAGAATCAATGACGGTACCCATAGAAAAAGCATCGGCAAACTCCGTGCCAGCAGCCGCGGTAAGACGGGG
GATGCAAGCGTTATCCGGAATCACTGGGCGTAAAGCGTCTGTAGGTGGTGGCGCAAGTCACTGGTGCAAAACTGAGGCTC
AACCTGAGAGAAGCCAGTGAAACGGCGTCACTAGAGTGTGGGAGGGGTAGAAGGAATTCCCAGAGTAGCGGTGAAATGCG
TAGATACTGGGAAGAACACCGGAGGCGAAAGCGTTCTACTGGAACACAACTGACACTGAGAGACGAAAGCTAGGGGAGCG
>16SV_2211
TAAGGAATATTGGACAATGGTCGCAAGACTGATCCAGCCATGCCGCGTGAAGGATGAAGGCCCTATGGGTTGTAAACTTC
TTTTATACGGGAAAAAACCCCTCTACGTGTAGGGGGCTGATGGTACCGTAAGAATAAGGATCGGCTAACTTCGTGCCAGC
AGCCGCGGTAATACGAAGGATTCGAGCGTTATCCGGATTTATTGGGTTTAAAGGGTGCGTAGGTGGACTAATAAGTCAGT
GGTGAAAGCCCGCAGCTTAACTGCGGAACTGCCATTGATACTGTTAGTCTTGAGTACAGTTGAGGTGGGCGGAATGTGTC
ATGTAGCGGTGAAATGCTTAGATATGACACAGAACACCGATTGCGAAGGCAGCTCACTAAGCTGTAACTGACACTGAGGC
>16SV_762
TGGGGAATCTTGGACAATGGGGGCAACCCTGATCCAGCCATGCCGCGTGAGTGATGAAGGCCTTAGGGTCGTAAAGCTCT
TTCGCCTGTGAAGATAATGACGGTAGCAGGTAAAGAAACCCCGGCTAACTCCGTGCCAGCAGCCGCGGTAATACGGAGGG
GGTTAGCGTTGTTCGGAATTACTGGGCGTAAAGCGCACGTAGGCGGATCGGAAAGTTGGGGGTGAAATCCCGGGGCTCAA
CCCCGGAACTGCCTCCAAAACTATCGGTCTAGAGTTCGAGAGAGGTGAGTGGAATTCCGAGTGTAGAGGTGAAATTCGTA
GATATTCGGAGGAACACCAGTGGCGAAGGCGGCTCACTGGCTCGATACTGACGCTGAGGTGCGAAAGTGTGGGGAGCAAA
>16SV_2209
TCGAGAATCTTCGGCAATGGACGCAAGTCTGACCGAGCGACGCCGCGTGTGGGATGAAGGCCTTCGGGTTGTAAACCACT
GTCAGTGGGGAGGAAGGCTCCGTGAAGAGCGGGGTTTGACCTATCCGCAGAGGAAGTGAGGGCTAAGCTCGTGCCAGCAG
CCGCGGTAAGACGAGCCTCACGAACGTTATTCGGAATTACTGGGCTTAAAGGGTGCGTAGGCGGCGCGGAAAGTAGGGTG
TGAAATCCCTCGGCTTAACCGAGGAACTGCGCTCTAAACTACCGTGCTCGAGGGAGATAGAGGTAAGCGGAACTTAGGGT
GGAGCGGTGAAATGCGTTGATATCCTAAGGAACACCGGTGGCGAAAGCGGCTTACTGGATCTCTTCTGACGCTGAGGCAC
>16SV_1913
TCGAGAATCTTTCACAATGGGGGCAACCCTGATGGAGCGACGCCGCGTGGAGGATAAGGTCTTCGGATTGTAAACTCCTG
TCATGTGTGAACAAGGTTGTCGTGTTAATAGCATGGCAAATTGATGGTAACACAAGAGGAAGAGACGGCTAACTCTGTGC
CAGCAGCCGCGGTAATACAGAGGTCTCAAGCGTTGTTCGGAATCACTGGGCGTAAAGGGTGCGTAGGTGGCGTGGAAAGT
CAGATGTGAAAGCCCGGGGCTCAACCTCGGAATTGCATCCGATACTACCATGCTAGAGTACTGAAGAGGTGACTAGAATT
CTCGGTGTAGCAGTGAAATGCGTAGATATCGAGAGGAATACCAACGGCGAAGGCAGGTCACTGGGCAGTTACTGACACTG
>16SV_2248
TGGGGAATTGTTCGCAATGGGCGAAAGCCTGACGACGCAACGCCGCGTGGAGGATGAAGACCTTCGGGTCGTAAACTCCT
TTCGACCGAGAAGAATGGCTCCCGACCTCATACGTCGGGAGCATGACGGTATCGAGGGAAGAAGCCCCGGCTAACTCTGT
GCCAGCAGCCGCGGTAATACAGGGGGGGCAAGCGTTGTTCGGAATTACTGGGCGTAAAGGGTTCGTAGGTGGCCAACTAA
GTCAGACGTGAAATCCCTCAGCTTAACTGGGGAACTGCGTCTGATACTGGATGGCTTGAGTGTAGGAGAGGAATGCGGAA
TTCCAGGTGTAGCGGTGAAATGCGTAGATATCTGGAGGAACACCGGTGGCGAAGGCGGCATTCTGGACTACAACTGACAC
>16SV_2240
TAACGAATCTTCCGCAATGGGCGAAAGCCTGACGGAGCAATGCCGCGTGTGGGATGAAGCGCCTTCGGCGTGTAAACCAC
TGTCAGGGAATGGAACCAATGATTATTCCCAAAGGAAGTGGCGACTAACTCTGTGCCAGCAGTCGCGGTAATACAGAGGC
CACAAGCGTTAGTCGGAATCACTGGGCTTAAAGGGTGCGTAGGCGGGCCCGCAAGCGTCTTGTGAAATCCCATGGCTCAA
CCATGGAATTGCAGGGCGAACTGCGGGTCTTGAGGCAGGTAGGGGCCGGAAGAACAGTAGGTGGAGCGGTGAAATGCGTA
GATATCTACTGGAATGCCGATGGGGAAGCCGTCCGGCTGGGCCTGTCCTGACGCTGAGGCACGAAAGCGTGGGGAGCAAA
>16SV_1792
TGGGGAATCTTGCGCAATGGCCGAAAGGCTGACGCAGCGACGCCGCGTGGAGGATGACGCCCTTCGGGGTGTAAACTCCT
GTTGCCCGGGACGAATACCTGTTTCGACAGGGGTGACGGTACCGGGTGAGGAAGCACCGGCTAACTCTGTGCCAGCAGCC
GCGGTAATACAGAGGGTGCGAGCGTTGTCCGGAATCACTGGGCGTAAAGGGCGCGTAGGTGGCGGAGGAAGCGTGTGGTG
AAAGTCCGGGGCTCAACCCCGGATCGGCCATGCGAACTGCTTCGCTGGAGCACGGTAGAGGCACATGGAATTCCGGGTGT
AGCGGTGGAATGCGTAGAGATCCGGAAGAACACCGGTGGCGAAGGCGGTGTGCTGGGCCGTTGCTGACACTGAGGCGCGA
>16SV_1805
TAGGGAATATTGGGCAATGGATGAGAGTCTGACCCAGCCATGCCGCGTGCAGGAAGAAGGTCCTCTGGATTGTAAACTGC
TTTTTTCAGGGAAGAATAGTTGGGATGCGTCCCAAAGTGACGGTACTTGAAGAATAAGCACCGGCTAACTACGTGCCAGC
AGCCGCGGTAATACGTAGGGTGCGAGCGTTGTCCGGATTTATTGGGTTTAAAGGGTGCGTAGGTGGATTTTTAAGTCAGT
GGTGAAATCTTCCCGCTCAACGGGAAAATAGCCATTGATACTGGAAGTCTTGAGAGAAGTGGAGGCTGGTGGAATGGATG
GTGTAGCGGTGAAATGCATAGATATCATCCAGAACGTCAATTGCGAAGGCAGCTGGCTGTACTTTTTCTGACACTGAGGC
>16SV_1452
TAGGGAATATTGGGCAATGGACGAAAGTCTGACCCAGCCATCCCGCGTGAAGGATGAAGGATCTCTGGTTCGTAAACTTC
TTTTATCTGTGAAGAAAATTGGATATTCTTATCCAACTGACGGTAACAGAGGAATAAGCACCGGCTAACTCCGTGCCAGC
AGCCGCGGTAATACGGGGGGTGCAAGCGTTATCCGGATTCACTGGGTTTAAAGGGTGCGTAGGCGGCCTTACAAGTCACT
GGTGAAAGCCCACGGCTCAACCGTGGAATTGCCAATGAAACTGTAAGGCTTGAATCTGGTAGAAGTGGCTGGAATATATC
ATGTAGCGGTGAAATGCTTAGATATGATGTAGAACACCAATTGCGAAGGCAGGTCACTATGCCAACATTGACGCTGAGGC
>16SV_1168
TCGAGAATCTTCGGCAATGGGCGCAAGCCTGACCGAGCGACGCCGCGTGTGGGATGAAGGCCTTCGGGTTGTAAACCACT
GTCGTAGGGGAGGAAGGCCGTGTGAAGAACACGGTTTGACCGATCCTAGGAGGAAGTCCAGGCTAACCTCGTGCCAGCAG
CCGCGGTAATACGAGGTGGACAAACGTTATTCGGATTTACTGGGCTTAAAGCGTGCGTAGGCGGCTCAGACAGTTGGGTG
TGAAAGCCCTCGGCTCAACCGAGGAATTGCGCTCAAAACTACTGAGCTCGAGGGAGATAGGGGAGAGCGGAACTGATGGT
GGAGCGGTGAAATGCGTTGATATCATCAGGAACACCGGTGGCGAAGGCGGCTCTCTGGATCTCTTCTGACGCTGAGGCAC
>16SV_1363
TAAGGAATATTGGTCAATGGGGGCAACCCTGAACCAGCCATGCCGCGTGCAGGAAGACGGCCCTACGGGTTGTAAACTGC
TTTTATACGGGAATAAATCATGCTACGAGTAGTGTGTTGAATGTACTGTAAGAATAAGGATCGGCTAACTCCGTGCCAGC
AGCCGCGGTAATACGGAGGATCCAAGCGTTATCCGGATTTATTGGGTTTAAAGGGTGCGTAGGCGGCCTATTAAGTCAGG
GGTGAAAGACGGTGGCTCAACCATCGCAGTGCCCTTGATACTGATGGGCTTGATTACACTTGAGGTAGGCGGAATGTGAC
AAGTAGCGGTGAAATGCATAGATATGTCACAGAACACCAATTGCGAAGGCAGCTTACTAAGGTGTCAATGACGCTGAGGC
>16SV_1680
TGGGGAATATTGGACAATGGGCGCAAGCCTGATCCAGCAATGCCGCGTGTGTGAAGAAGGCCTGCGGGTTGTAAAGCACT
TTCGGTTGGGAAGAAACTTTCTCAGCTAACACCTGAGGAAATTGACACTACCTTCAGAAGAAGCACCGGCTAACTCCGTG
CCAGCAGCCGCGGTAATACGGAGGGTGCGAGCGTTAATCGGAATTACTGGGCGTAAAGCGCGCGTAGGTGGTTGCGTAAG
TCGGATGTGAAAGCCCCGGGCTTAACCTGGGAACTGCATTCGATACTGCGCGACTAGAGTATGGTAGAGGAAAGCGGAAT
TCCCGGTGTAGCGGTGAAATGCGTAGATATCGGGAGGAACACCAGTGGCGAAGGCGGCTTTCTGGACCAATACTGACGCT
>16SV_1225
TCGAGGATCTTCGGCAATGGGCGCAAGCCCGACCGAGCGACGCCGCGTGGGCGACGAAGGCCTTCGGGTTGTAAAGCCCT
GTCGAGGGGGAGAAAGGCGTAAGCCGGATCCATCCCTGGAGGAAGCTCGGGCTAAGTTCGTGCCAGCAGCCGCGGTAAGA
CGAACCGAGCGAACGTTGTTCGGAATCACTGGGCTTAAAGGGCGCGTAGGCGGGCCGCCGCGTCCGGGGTGAAAGCCCGC
GGCTCAACCGCGGAACGGCCTCGGGTACGGGCGGCCTCGAGGGGGGTAGGGGCGTGCGGAACTGTGGGTGGAGCGGTGAA
ATGCGTTGAGATCCACAGGAACTCCGGTGGCGAAGGCGGCACGCTGGGCCTCTTCTGACGCTGAGGCGCGAAAGCCAGGG
>16SV_43
TGGGGAATTTTCCGCAATGGGCGAAAGCCTGACGGAGCAATACCGCGTGAGGGACGAAGGTCTGTGGATTGTAAACCTCT
TTTGATAGGGACGATAATGACGGTACCTATCGAATCAGCATCGGCTAACTCCGTGCCAGCAGCCGCGGTAAGACGGAGGA
TGCAAGCGTTATCCGGAATTATTGGGCGTAAAGCGTACGCAGGTGGTCAAACAAGTCTTTTGTCAAAGACTGGGGCTCAA
CCCTGGGAAGGCAGAGGAAACTGTTAGACTAGAGGATGGTAGGGGCAGGAGGAATTCCCGGTGTAGCGGTGAAATGCGTA
GATATCGGGAAGAACACCAGCGGCGAAAGCGTCCTGCTAGACCATAACTGACACTCATGTACGAAAGCTAGGGGAGCGAA
>16SV_2105
TCGAGAATATTCCACAATGGACGAAAGTCTGATGGAGCGACGCCGCGTGTGGGATGAAGGTCTTAGGATTGTAAACCACT
TTTTTCAGGGAGCAATTTCGATGAGAGTACCTGAAGAATAAGAGGTTACTAACTCTGTGCCAGCAGTAGCGGTAATACAG
AGACCTCAAGCGTTATCCGGATTTATTGGGCGTAAAGGGTAGGTAGGCGGGCATGTTAGTCGGATGTTAAAGCTCGGGGC
TCAACCCCGAATCTGCATTCGAAACGGCATGTCTCGAGGACGTGAGAGATCAGTGGAATTTATGGTGTAGTAGTGAAATG
CGTTGATATCATAAAGAACACCCAAGGCGAAGGCAACTGATTGGCACGTATCTGACGCTGAGCTACGAAAGCGTGGGGAG
>16SV_2184
TGGGGAATCTTGCACAATGGGGGCAACCCTGATGCAGCGACGCCGCGTGAGTGATGAAGCCCTTCGGGGTGTAAAGCTCT
TTCGGCAGGGACGATAATGACGGTACCTGAAGAAGAAGCTGCGGCTAACTACGTGCCAGCAGCCGCGGTAATACGTAGGC
AGCGAGCGTTGTTCGGAGTTACTGGGCGTAAAGAGTGCGTAGGCGGTGTTCCAAGTCTGTTGTGAAATCTCCCGGCTTAA
CTGGGAGGGTGCGGCGGAAACTGGAATGCTGGAGTGTGGGAGAGGTAAGCGGAATTCCCGGTGTAGCGGTGAAATGCGTA
GATATCGGGAGGAACACCTGCGGTGTAGACGGCTTACTGGACCATAACTGACGCTGAGGCACGAAAGCGTGGGTAGCAAA
>16SV_2222
TAAGGAATATTGGGCAATGGAGGCAACTCTGACCCAGCCATCCCGCGTGAAGGATTAAGGCCCTATGGGTTGTAAACTTC
TTTTGTTTGGGAAGAAATCAGGACATTTATGTGCTGTTGACGGTACCTTACGAATAAGCACCGGCTAACTCCGTGCCAGC
AGCCGCGGTAATACGGAGGGTGCAAGCGTTATCCGGAATCACTGGGTTTAAAGGGTGCGTAGGCGGTTTGATAAGTCAGA
GGTGAAAGCTAGCAGCTTAACTGTTAAATTGCCTTTGATACTGTCAGACTTGAATCAAGTTGAGGTAGGCGGAATGTGAC
ATGTAGCGGTGAAATGCATAGATATGTCATAGAACACCAATTGCGTAGGCAGCTTGCTGGGCTTGAATTGACGCTGAGGC
>16SV_2265
TGGGGAATATTGGACAATGGGGGCAACCCTGATCCAGCGATGCCGCGTGGGTGAAGAAGGCCTTCGGGTTGTAAAGCCCT
TTAGGTTGGGAAGAAGGGTGCTAGAGGAAATGCTAGTACTTTGACGGTACCGACAGAATAAGCACCGGCAAACTCTGTGC
CAGCAGCCGCGGTAATACAGAGGGTGCAAGCGTTAATCGGAATTACTGGGCGTAAAGGGTGCGTAGGCGGTAAGATGTGT
GTGATGTGAAAGCCCCGGGCTTAACCTGGGAAGTGCATCGCAAACTATCTAACTGGAGTATATGAGAGGGTGGCGGAATT
TCCGGTGTAGCGGTGAAATGCGTAGAGATCGGAAGGAACGTCAATGGCGAAGGCAGCCACCTGGCATAATACTGACGCTG
>16SV_2225
CAGGGAATATTGCGCAATGAGCGAAAGCTTGACGCAGCGACACCGCGTGTGGGATGACGGATCTAGGTTTGTAAACCACT
TTCAGGAGGGAAGAAAATGACGGTACCTCCACAAGAAGCCCCGGCCAACTACGTGCCAGCAGCCGCGGTAATACGTAGGG
GGCGAGCGTTGTCCGGATTTATTGGGCATAAAGAGCTCGTAGGCGGTTCAACAAGTCGGTCGTAAAAGTTCAGGGCTCAA
CCCTGAAATGTCGATCGATACTGTTGTGACTAGGATACGGTAGAGGTGAGTGGAATTCCGAGTGTAGCGGTGAAATGCGT
AGATATTCGGAGGAACACCAATTGCGAAGGCAGCTCACTGGGCCGCTATCGACGCTGAGGAGCGAAAGCTAGGGGAGCAA
>16SV_926
TCGAGAATCATTCACAATGGGGGAAACCCTGATGGTGCGACGCCGCGTGGAGGATAAGGTCTTCGGATTGTAAACTCCTG
TCATGTGAGAGCAAGGCTACGATTTTAATACCTTCGGAGCTTGATAGTATCACAAGAGGAAGAGACGGCTAACTCTGTGC
CAGCAGCCGCGGTAATACAGAGGTCTCAAGCGTTGTTCGGAATCACTGGGCGTAAAGGGTGCGTAGGCGGCTTGGTAAGT
CAGATGTGAAAGGCGGGGGCTCAACCTCCGGACTGCATCCGATACTGCCGGGCTAGAGTACTGGAGAGGTGTCTAGAATT
CTCGGTGTAGCAGTGAAATGCGTAGATATCGAGAGGAATACCAATGGCGAAGGCAGGACACTGGACAGTTACTGACGCTG
>16SV_2283
TAGGGAATTTTCCACAATGGACGAGAGTCTGATGGAGCAATACCGCGTGATGGATGAAGGCTCTAGGGTCGTAAACATCT
TTTATCTGTGACGAATATGACGGTAGCAGATGAATAAGGATCGGCTAACTACGTGCCAGCAGCCGCGGTCATACGTAGGA
TCCAAGCGTTATCCGGATTTACTGGGTGTAAAGAGTTGCGTAGGTGGCAGAGTAAGTAAATAGTGAAATCCTGGGGCTCA
ACCCCTTCAACATTGTTTAAACTGCTCAGCTTGAGAGTGAGAGAGGTAGATGGAATTGCTAGTGTAGGAGTGAAATCCGT
AGATATTAGCAGGAACACCGATGGCGTAGGCAGTCTACTGGCTCATTTCTGACACTAAGGCACGAAAGCGTGGGGAGCAA
>16SV_1040
TCGAGAATCTTCGGCAATGGGCGCAAGCCTGACCGAGCGACGCCGCGTGGAGGACGAAGGCCTTCGGGTTGTAAACTCCT
GTCGAGGGGGAGGAAGCCGCAAGGTTGACCTATCCCTGGAGGAAGGACGGGCTAAGTTCGTGCCAGCAGCCGCGGTAAGA
CGAACCGTCCTAACGTTATTCGGAATTACTGGGCTTAAAGCGCGTGTAGGCGGGACGACACGTCCGTCGCTGAAATCCCC
CGGCTCAACCGGGGAACTGGCGGGGATACGATCGTCCTGGAGGGGTGTAGGGGGACCTGGAACTTCCGGTGGAGCGGTGA
AATGCGTTGAGATCGGAAGGAACGCCCGTGGCGAAAGCGAGGTCCTGGACACTTTCTGACGCTGAGACGCGAAAGCCAGG
>16SV_2258
TGGGGAATCTTGCACAATGGGGGAAACCCTGATGCAGCGACGCCGCGTGAACGATGAAGCCCTTCGGGGTGTAAAGTTCT
TTCGGCAGGAACGATAATGACGGTACCTGAAGAAGAAGCTGCGGCTAACTACGTGCCAGCAGCCGCGGTAATACGTAGGC
AGCAAACGTTGTTCGGAGTTACTGGGCGTAAAGAGTACGTAGGCGGTTTGCCAAGTTTGGTGTGAAATCTCCTGGCTTAA
CTGGGAGGGTGCGCCGAATACTGGCGGGCTTGAGTATTGGAGAGGAAAGCGGAATTCCTGGTGTAGCGGTGAAATGCGTA
GATATCAGGAGGAACACCGGTGGTGTAGACGGCTTTCTGGACAATCACTGACGCTGAGGTACGAAAGCGTGGGTAGCAAA
>16SV_2300
TGGGGAATTTTGGACAATGGGCGCAAGCCTGATCCAGCCATGCCGCGTGCGGGAAGAAGGCCTTCGGGTTGTAAACCGCT
TTTGTCAGGGAAGAAACGCTCCGGGCTAATACTCTGGGGTAATGACGGTACCTGAAGAATAAGCACCGGCTAACTACGTG
CCAGCAGCCGCGGTAATACGTAGGGTGCAAGCGTTAATCGGAATTACTGGGCGTAAAGCGTGCGCAGGCGGTCTTGCAAG
ACAGATGTGAAATCCCCGGGCTTAACCTGGGAACTGCATTTGTGACTGCAAGGCTGGAGTACGGTAGAGGGGGATGGAAT
TCCGCGTGTAGCAGTGAAATGCGTAGATATGCGGAGGAACACCGATGGCGAAGGCAATCCCCTGGACCTGTACTGACGCT
>16SV_853
TGGGGAATTTTGGACAATGGGGGCAACCCTGATCCAGCCATTCCGCGTGAGTGAAGAAGGCCTTCGGGTTGTAAAGCTCT
TTTGTTCGGGACGAAACGGTTAAGGTTAATAACCTTGACTAATGACGGTACCGGAAGAATAAGCACCGGCTAACTACGTG
CCAGCAGCCGCGGTAATACGTAGGGTGCGAGCGTTAATCGGAATTACTGGGCGTAAAGCGTGCGCAGGCGGTTATGTAAG
CCAGATGTGAAATCCCCGGGCTCAACCTGGGAATGGCATTTGGGACTGCATAGCTGGAGTATGGCAGAGGAGACTAGAAT
TCCTGGTGTAGCAGTGAAATGCGTAGATATCAGGAGGAATACCGATGGCGAAGGCAGGTCTCTGGGTCAATACTGACGCT
>16SV_2359
TAGGGAATATTGCGCAATGGACGAAAGTCTGACGCAGCGACGCCGCGTGGGTGATGAAGGATTTCGGTTCGTAAAGCCCT
GTCGGAGGAGAAGAAAAACGTTGTGGCTAATATCCACGACGACTGACGGTATCCTCAAAGGAAGCACCGGCTAACTACGT
GCCAGCAGCCGCGGTAATACGTAGGGTGCAAGCGTTGTTCGGAATTATTGGGCGTAAAGCGAGTGTAGGTGGCTTGTTAA
GTCAGATGTGAAATCCCTGGGCTCAACCGAGGAAGTGCATTTGAAACTAGCGAGCTGGAGAGTGGTAGAGGAAGGTGGAA
TTCCGTGTGTAGAGGTGAAATTCGTAGATACACGGAGGAATACCGGTGGCGAAGGCGGCCTTCTGGACCATTTCTGACAC
>16SV_2072
TGGGGAATATTGGACAATGGGCGAAAGCCTGATCCAGCAATGCCGCGTGAGTGAAGAAGGCCTTCGGGTTGTAAAGCTCT
TTTACCCGGGAAGATAATGACTGTACCGGGAGAATAAGCTCCGGCTAACTCCGTGCCAGCAGCCGCGGTAATACGGAGGG
AGCTAGCGTTGTTCGGAATTACTGGGCGTAAAGCGTACGTAGGCGGCTTTGTAAGTCAGAGGTGAAAGCCCACGACTCAA
TCGTGGAACTGCCTTTGAGACTGCTTCGCTTGAAGATGGGAGAGGTTAGTGGAATTCCGAGTGTAGAGGTGAAATTCGTA
GATATTCGGAAGAACACCAGTGGCGAAGGCGGCTAACTGGACCATTCTTGACGCTGAGGTACGAAAGCGTGGGGAGCAAA
>16SV_2339
TGGGGAATCTTGGACAATGGGCGCAAGCCTGATCCAGCCATGCCGCGTGAGTGACGAAGGTCTTCGGATTGTAAAGCTCT
TTTGCCAGGGACGATAATGACGGTACCTGGAGAATAAGCCCCGGCTAACTTCGTGCCAGCAGCCGCGGTAATACGAAGGG
GGCTAGCGTTGTTCGGAATTACTGGGCGTAAAGCGCACGTAGGCGGATCTATAAGTCAGGGGTGAAATCCCGGGGCTCAA
CCTCGGAACTGCCTCTGATACTGTCGATCTCGAGTCCGATAGAGGTGAGTGGAATTCCTAGTGTAGAGGTGAAATTCGTA
GATATTAGGAAGAACACCAGTGGCGAAGGCGGCTCACTGGATCGGTACTGACGCTGAGGTGCGAAAGCGTGGGGAGCAAA
>16SV_833
TCGAGAATCTTCCACAATGGACGAAAGTCTGATGGAGCGACGCCGCGTGATTGATGAAGTCCCTCTGGGACGTAAAGATC
TTTTATAGGGGAGAAATTTTATTGATAGTACCTTATGAATAAGGGGTTGCTAAACTCGTGCCAGCAGCAGCGGTAATACG
AGTGCCCCAAGCGTTATCCGGAATCACTGGGCGTAAAGCGTGTGTAGGTGGTTGTATTAGTCTCTCGTTAAATTCTTCGG
CTTAACCGGGGGCATGCGGGAGAAACGGTACGACTAGAGGATGTAAGGGGTTGACGGAACTCATGGAGTAGGGGTGAAAT
CCGTTGATATCATGGGGAACACCAAAAGCGAAGGCAGTCAACTGGTACACTCCTGACACTGAAACACGAAAGCGTAGGTA
>16SV_2314
TGAGGAATCTTCCACAATGGACGAAAGTCTGATGGAGCGACACCGCGTGAAGGATGAAGGTTTTGTTATTGTAAACTTCT
TTTCTCAGGGACGATAATGACGGTACCTGAGGAATAAGGGACGGCAAACTATGTGCCAGCAGCCGCGGTAATACATAGGT
CCCAAGCGTTATCCGGAATTACTGGGCGTAAAGCGTCTGCAGGTGGAAAAGTGTGTGAGACGTGAAAGACCGGGGCTCAA
CCCCGCGTTTGTGTCTCAAACTGCTTTTCTCGAGTGAGCAAGAGGTATGCGGAATTTATGGAGTAGGAGTGCAATCCGTT
GACACCATAAAGAACACCAAAAGCGAAGGCAGCATACTGGGGCTCTACTGACACTCAGAGACGAAAGCGTGGGGAGCGAA
>16SV_949
TGGGGAATTTTGGACAATGGGCGAAAGCCTGATCCAGCCATGCCGCGTGCGGGAAGAAGGCCTTCGGGTTGTAAACCGCT
TTTGTCAGGGAAGAAACGCTTCCATCTAATATGTGGGGGTAATGACGGTACCTGAAGAATAAGCACCGGCTAACTACGTG
CCAGCAGCCGCGGTAATACGTAGGGTGCAAGCGTTAATCGGAATTACTGGGCGTAAAGCGTGCGCAGGCGGCCATGCAAG
ACAGATGTGAAATCCCCGGGCTCAACCTGGGAACTGCATTTGTGACTGTATGGCTAGAGTGCGGCAGAGGGGGATGGAAT
TCCGCGTGTAGCAGTGAAATGCGTAGATATGCGGAGGAACACCGATGGCGAAGGCAATCCCCTGGGCCTGCACTGACGCT
>16SV_2293
TGGGGAATTTTCCGCAATGGGCGAAAGCCTGACGGAGCAATCTCGCGTGAGGGATGACTGCCTATGGGTTGTAAACCTCT
TTTTTCAGGGAGGAATAAATGACGTGTACCTGAAGAATAAGCATCGGCTAACTCCGTGCCAGCAGCCGCGGTAATACGGA
GGATGCAAGTGTTATCCGGAATCACTGGGCGTAAAGCGTCTGTAGGTGGTTTAATAAGTCAACTGTTAAATCTTGAGGCT
CAACTTCAAAATCGCAGTCGAAACTATTAGACTAGAGTATAGTAGGGGTAAAGGGAATTTCCAGTGGAGCGGTGAAATGC
GTAGAGATTGGAAAGAACACCGATGGCGAAGGCACTTTACTGGGCTATTACTGACACTCAGAGACGAAAGCTAGGGTAGC
>16SV_2299
GTAGGGAATTTTCCGCAATGGGCGAAAGCCTGACGGAGCAATACCGCGTGAGGGAAGAAGGCCCGTGGGTTGTAAACCTC
TTTTCTTAAGAAAGAATTTTGACGGTACTTAAGGAATAAGCATCGGCTAACTCCGTGCCAGCAGCCGCGGTAATACGGAG
GATGCAAGCGTTATCCGGAATCACTGGGTGTAAAGCGTCTGTAGGTGGTTATATAAGTCTGCTGTTAAAGATTAGGGCTC
AACCCTAAAACAGCAGTGGAAACTGTTTAACTAGAGTATGGTAGGGGTAGAGGGAATTCCCAGTGTAGCGGTGAAATGCG
TAGATATTGGGAAGAACACCAGAGGCGAAAGCGCTCTACTGGACCATTACTGACACTGAGAGACGAAAGCTAGGGGAGCA
>16SV_2373
TGGGGAATTTTCCGCAATGGGCGAAAGCCTGACGGAGCAATACCGCGTGAGGGAAGACGGCCTATGGGTTGTAAACCTCT
TTTCTCAGGGAGGAACTCAATGACGTTACCTGAGGAATAAGCATCGGCTAACTCCGTGCCAGCAGCCGCGGTAAGACGGA
GGATGCAAGTGTTATCCGGAATCACTGGGCGTAAAGCGTCTGTAGGTGGCTTAACAAGTCAACTGTTAAATCTTGAAGCT
CAACTTCGAAATCGCAGTCGAAACTGTTAGGCTAGAGTATAGTAGGGGTAAAGGGAATTTCCAGTGGAGCGGTGAAATGC
GTAGAGATTGGAAAGAACACCGATGGCGAAGGCACTTTACTGGGCTATTACTGACACTCAGAGACGAAAGCTAGGGTAGC
>16SV_589
TTTCGAATCATTCACAATGGGCGAAAGCCTGATGGTGCGACGCCGCGTGAGGGATGAAGGCCTTCGGGTTGTAAACCTCT
GTCACCGGGGAAGAAACGCTTCAAGTTAATAGTTTGAAGCCTGACTTAACCCGGAGAGGAAGCAGTGGCTAACTCTGTGC
CAGCAGCCGCGGTAATACAGAGACTGCAAGCGTTATTCGGATTCACTGGGCGTAAAGGGTGCGCAGGCGGCCGTGTGTGT
GAGGCGTGAAAGCCCGATGCTTAACATCGGAATTGCACCTCAAACTACATGGCTAGAGCATTGGAGAGGGTAGCAGAATT
CACGGTGTAGCAGTGAAATGCGTAGATATCGTGAGGAATACCAGAGGCGAAGGCGGCTACCTGGACAATTGCTGACGCTC
>16SV_2202
TCGAGGATCTTCGGCAATGGGCGCAAGCCTGACCGAGCGACGCCGCGTGGATGATGAAGGCCTTCGGGTTGTAAAATCCT
GTCGAGGGGGATCAAGCGCAAGTTGAGTGATCCCTGGAGGAAGCACGGGCTAAGTTCGTGCCAGCAGCCGCGGTAAGACG
AACCGTGCAAACGTTATTCGGAATCACTGGGCATAAAGGGCGCGTAGGCGGCTTGACAAGTCAGGGGTGAAATCCGGCAG
CTTAACTGTCGCAGTGCCTTTGATACTGTCGAGCTCGAGGGAGGTAGGGGTCTGTGGAACTTCCGGTGGAGCGGTGAAAT
GCGTTGATATCGGAAGGAACGCCGGTGGCGAAAGCGACGGACTGGATCTCTTCTGACGCTGAGGCGCGAAAGCTAGGGGA
>16SV_1458
CTAAGAATCTTCCGCAATGGACGAAAGTCTGACGGAGCGACGCCGCGTGGGTGAAGAAGGCGGAAACGTTGTAAAGCCCT
TTTATGGACGAGGAATAAGGTGGGGAGGGAATGCCCTGCTGATGACGTTAGTCCATGAATAAGCCCCGGCTAATTACGTG
CCAGCAGCCGCGGTAACACGTATGGGGCGAGCGTTGTTCGGAATTATTGGGCGTAAAGGGCATGCAGGCGGTTTTGTAAG
TCTGATGTGTAATCTCCCGGCTTAACTGGGAGCACGCGTTGGAAACTGCGAGACTTGAATACAGGAAGGGGAGTCGGAAT
TCCAGGTGTAGGGGTGAAATCTGTAGATATCTGGAAGAACATCAATGGCGAAGGCAGACTCCTGGCCATGTATTGACGCT
>16SV_2307
ATTAGGAATCTTGTGCAATGGGGGCAACCCTGACACAGCGACGCCGCGTGGAGGAAGACGGCCTTCGGGTTGTAAACTCC
TTTTGATGAGGAAGAAACAAATGACGGTACTCGTCGAATAAGCCCCGGCTAACTCCGTGCCAGCAGCCGCGGTAATACGG
GGGGGGCGAGCGTTGTCCGAAGTTACTGGGCGTAAAGGGCGCGTAGGCGGGGTGTCACGTCCGCTGTGAAAGCCTGGAGC
TTAACTCCAGCGGGTCGGTGGATACGGACACTCTTGAAGGCATTAGGGGAAGATGGAATTACCCGTGGAGCGGTGAAATG
CGTAGAGATGGGTAGGAACACCGGTGGCGAAGGCGGTCTTCTGGGATGTCCTTGACGCTGAGGCGCGAAAGCTGGGGGAG
>16SV_2320
TGGGGAATTTTGGACAATGGGGGCAACCCTGATCCAGCCATTCCGCGTGAGTGAAGAAGGCCTTCGGGTTGTAAAGCTCT
TTCAGCTGGAACGAAACGGTACGCTCTAACATAGCGTACTAATGACGGTACCAGCAGAAGAAGCACCGGCTAACTACGTG
CCAGCAGCCGCGGTAATACGTAGGGTGCGAGCGTTAATCGGAATTACTGGGCGTAAAGCGTGCGCAGGCGGATTGTTAAG
CAAGACGTGAAATCCCCGGGCTTAACCTGGGAATGGCGTTTTGAACTGGCAGTCTAGAGTGTGTCAGAGGGGGGTAGAAT
TCCACGTGTAGCAGTGAAATGCGTAGAGATGTGGAGGAATACCAATGGCGAAGGCAGCCCCCTGGGATAACACTGACGCT
>16SV_2027
CTCGGGAATCTTCCGCAATGGACGAAAGTCTGACGGAGCGACGCCGCGTGAGGGATGAAGGTTCTTGGATCGTAAACCTC
TTTTGCCAGGGAATAGGAAGGAAGGTACCTGGCGAATAAGGAGCTGCAAACTGCGTGCCAGAAGCATCGGTGATACGTGG
GCTCCGAGCGTTATCCGGATTTACTGGGCGTAAAGTGCGTTTAGGCTGTTTAGTAGATTCTGTTTTAAAGCCCCTGGCTC
ACCCAGGGAAAAGGATGGAATATCGCTAAACTAGAAGGAAGGAGAGGAGATCGGAACGTGTGGTGGAGCGGTGAAATGTG
TTGATATCACACGGAACGTCGGTTGCGAAGGCTGATCTCTAGCCTTATCTTGACGCTGATACGCGAAAGCTAGGGGAGCA
>16SV_2305
TCGAGAATCTTCCACAATGGACGAAAGTCTGATGGAGCGACGCCGCGTGATTGATGAAGTCCCTCTGGGACGTAAAGATC
TTTTATGAGGGAAGAAGTTTATTGACTGTACCTCATGAATAAGAGGCTCCTAATCTCGTGCCAGCAGGAGCGGTAATACG
AGAGCCTCGAGCGTTATCCGGAATTATTGGGCGTAAAGGGTGCGTAGGTTGTTCTGTTAGTCTTTTGTCAAAGCCCCGAG
CTTAACTTGGGACCCGCGAAAGAAACGGCAGAACTTGAAAGTGCGAGAGGTGTACGGAACTCATGGTGTAGGGGTGAAAT
CCGTTGATATCATGGGGAACACCAAAAGCGAAAGCAGTACACTGGCGCATATTTGACACTGAAGCACGAAAGCGTGGGTA
>16SV_2377
TTAGGAATTTTGCGCAATGGGGGAAACCCTGACGCAGCAACGCCGCGTGGAGGATGAAGGCCTTCGGGTTGTAAACTCCT
TTCAGCAGGGAAAAACACAATGATGGTACTTGCAGAAGAAGCACCGGCTAACTCTGTGCCAGCAGCCGCGGTAATACAGA
GGGTGCAAGCGTTATTCGGAATCACTGGGCGTAAAGAGTTCGTAGGCTGTTAACTAAGTCTGATGTGAAAGCCCTGGACC
TAATCCAGGAAGTGCATTAGATACTGATTGACTAGAGTGCAGGAGGGGAGAGCGGAATTCCAGGTGTAGAGGTGAAATTC
GTAGATATCTGGAGGAACAACAGGGGCGAAGGCGGCTCTCTGGACTGCAACTGACGCTGAGGAACGAAAGCATGGGGAGC
>16SV_2363
TGGGGAATCTTAGACAATGGGCGCAAGCCTGATCTAGCCATGCCGCGTGAGTGATGAAGGCCTTAGGGTCGTAAAGCTCT
TTCGCTGGGGAAGATAATGACGGTACCCAGTAAAGAAACCCCGGCTAACTCCGTGCCAGCAGCCGCGGTAATACGGAGGG
GGTTAGCGTTGTTCGGAATTACTGGGCGTAAAGCGCGCGTAGGCGGATCAGAAAGTTGGGGGTGAAATCCCAGGGCTCAA
CCCTGGAATTGCCTTCAAAACTCCTGGTCTTGAGGTCGAGAGAGGTGAGTGGAATTCCGAGTGTAGAGGTGAAATTCGTA
GATATTCGGAGGAACACCAGTGGCGAAGGCGGCTCACTGGCTCGATACTGACGCTGAGGTGCGAAAGCGTGGGGAGCAAA
>16SV_954
TAACGAATCTTCCACAATGCACGAAAGTGTGATGGAGCGACGCCGCGTGTAGGACGAAGTCCTTCGGGATGTAAACTACT
GTCAGGGGAAAGAAAGATCTGATCTACCCCAGAGGAAGTGGCGACTAACTCTGTGCCAGCAGTCGCGGTAATACAGAGGC
CACAAGCGTTAGGCGGAATCACTGGGCTTAAAGCGTGTGTAGGCGGGTTGGTAAGTACTTTGTGAAATCCCACGGCTCAA
CCGTGGAAATGCTTGGTATACTGCCGATCTTGAGTCATTTAGGGGCAACCGGAACAGATGGTGGAGCGGTGAAATGCATA
GATATCATCTGGAACGCCAATGGTGCAGACAGGTTGCTGGGAATGAACTGACGCTGAGGCACGAAAGCTAGGGGAGCAAA
>16SV_2079
TGGGGAATATTGGACAATGGGCGAAAGCCTGATCCAGCAATGCCGCGTGAGTGATGAAGGCCTTAGGGTTGTAAAGCTCT
TTTACCCGGGATGATAATGACAGTACCGGGAGAATAAGCCCCGGCTAACTCCGTGCCAGCAGCCGCGGTAATACGGAGGG
GGCTAGCGTTGTTCGGAATTACTGGGCGTAAAGCGCACGTAGGCGGCTGTTCAAGTCAGAGGTGAAAGCCTGGAGCTCAA
CTCCAGAACTGCCTTTGAAACTAGACAGCTAGAATCATGGAGAGGTGAGTGGAATTCCGAGTGTAGAGGTGAAATTCGTA
GATATTCGGAAGAACACCAGTGGCGAAGGCGGCTCACTGGACATGTATTGACGCTGAGGTGCGAAAGCGTGGGGAGCAAA
>16SV_2074
TGGGGAATATTGGACAATGGGGGAAACCCTGATCCAGCAATGCCGCGTGAATGAAGAAGGCCTTAGGGTTGTAAAGTTCT
TTCACCTGTGAAGATAATGACGGTAGCAGGAGAAGAAGCCCCGGCTAACTCCGTGCCAGCAGCCGCGGTAAGACGGAGGG
GGCTAGCGTTGTTCGGAATGACTGGGCGTAAAGGGCGCGTAGGCGGCTTTTTAAGTGAGGCGTGAAAGCCCTGGGCTTAA
CCCAGGAGGTGCGTTTCATACTGAAAGGCTTGAGTACGAGAGAGGAAAGTGGAATTCCTAGTGTAGAGGTGAAATTCGTA
GATATTAGGAAGAACACCAGTGGCGAAGGCGGCTTTCTGGCTCGTAACTGACGCTGAGGCGCGAAAGCGTGGGGAGCAAA
>16SV_2082
TTTCGAATCATTCACAATGGGGGAAACCCTGATGGTGCAACGCCGCGTGAGGGATGAAGGCCCTCGGGTCGTAAACCTCT
GTCACCAAGGAGCAACAAGCCGGTTCATAGCCGGCCCTGAGTTAACTTGGAGAGGAAGCAGTGGCTAACTCCGTGCCAGC
AGCCGCGGTAATACGGAGACTGCAAGCGTTACTCGGATTCACTGGGCGTAAAGGGTGCGTAGGCCGCTAGGTGTGTTAGG
TGTGAAATCTCGGGGCTCAACCTCGAAACTGCGCCTAAAACTGCCTAGCTAGAGTATTGGAGAGGTAAGCGGAATTTCTG
GTGTAGCGGTGAAATGCGTAGATATCAGAAGGAACACCAATGGCGAAGGCAGATCTCTGGGCCGTAACTGACGCTGAGGA
>16SV_2355
TAAGGAATATTGGGCAATGGAGGCAACTCTGACCCAGCCATGCCGCGTGCAGGATGACTGCCCTATGGGTTGTAAACTGC
TTTTGTACGAGAATAAACCCAGGTACGTGTACCTGGCTGAATGTATCGTAAGAATAAGGATCGGCTAACTCCGTGCCAGC
AGCCGCGGTAATACGGAGGATCCAAGCGTTATCCGGATTCATTGGGTTTAAAGGGTGCGTAGGCGGACTTATAAGTCAGT
GGTGAAAGCCTGCAGCTTAACTGCAGAACTGCCATTGATACTGTAAGTCTTGAGTGTGTTTGAAGTGGGCGGAATGTGTC
ATGTAGCGGTGAAATGCTTAGATATGACACAGAACACCGATTGCGTAGGCAGCTCACTAAGCCACAACTGACGCTGAGGC
>16SV_2346
TAGGGAATATTGGGCAATGGAGGAAACTCTGACCCAGCCATGCCGCGTGAAGGATGAAGGTCCTACGGATTGTAAACTTC
TTTTATTAGGGAAGAAACGTCTCGATTCATCGGGACCTGACGGTACCTAAGGAATAAGCACCGGCTAACTCCGTGCCAGC
AGCCGCGGTAATACGGAGGGTGCAAGCGTTATCCGGATTCACTGGGTTTAAAGGGTGCGTAGGTGGATTAATAAGTCAGT
GGTGAAAGCCCCGAGCTCAACTTGGGAATTGCCATTGATACTGTTAGTCTTGAGTTCGGTTGAGGTAGGCGGAATAAGTC
ATGTAGCGGTGAAATGCTTAGATATGACTTAGAACACCAATTGCGAAGGCAGCTTACCAAGCCGATACTGACACTGATGC
>16SV_2071
TCGAGAATTTTCCGCAATGGACGAAAGTCTGACGGAGCGACGCCGCGTGGTTGATGAAGTGCTTAGGCATGTAAAAACCT
TTTATGAGGGAAAAAGTATATTGATTGTACCTCATGAATAAGGGGTTGCTAAACTCGTGCCAGCAGCAGCGGTAATACGA
GTGCCCCAAGCGTTATCCGGAATTATTGGGCGTAAAGGGTGAGTAGGTGGTTATATTAGTCTTGTGTTAAAGCCTTCGGC
TCAACCGAAGATATGCATAGGAAACGGTATAACTAGAGTATGTGAGAGGTGTGTAGAACTCATGGAGTAGGGGTGAAATC
CGTTGATATCATGGGGAATACCAAAAGCGTAGGCAGCACACTGGCACATTACTGACACTGAATCACGAAAGCGTGGGTAG
>16SV_1788
TGGGGAATCTTAGACAATGGGCGCAAGCCTGATCTAGCCATGCCGCGTGAGCGATGAAGGCCTTAGGGTTGTAAAGCTCT
TTCAGTGGGGAAGATAATGACGGTACCCACAGAAGAAGCCCCGGCTAACTCCGTGCCAGCAGCCGCGGTAATACGGAGGG
GGCTAGCGTTATTCGGAATTACTGGGCGTAAAGCGCACGTAGGCGGATCGGAAAGTTGGAGGTGAAATCCCAGGGCTCAA
CCCTGGAACTGCCTTCAAAACTCCCGGTCTGGAGTTCGAGAGAGGTGAGTGGAATTCCGAGTGTAGAGGTGAAATTCGTA
GATATTCGGAGGAACACCAGTGGCGAAGGCGGCTCACTGGCTCGATACTGACGCTGAGGTGCGAAAGCGTGGGGAGCAAA
>16SV_878
TAACGAATCTTCCGCAATGCACGCAAGTGTGACGGAGCGACGCCGCGTGGAGGACGAAGTTCTTCGGAATGTAAACTCCT
GTCAGGGGTAAGAAAGTTCTGATCTACCCCAGAGGAAGAGACGGCTAACTCTGTGCCAGCAGCCGCGGTAATACAGAGGT
CTCAAGCGTTAGGCGGAATCACTGGGCTTAAAGCGTGTGTAGGCGGGTCCGTAAGTACTTTGTGAAATCCCACAGCTCAA
CTGTGGAACTGCTTGGTATACTGCGGGTCTTGAGGCATCTAGAGGCTACTGGAACAAACGGTGGAGCGGTGAAATGCGTA
GATATCGTTTGGAACGCCAATGGTGAAAACAGGTAGCTGGGGATGATCTGACGCTGAGACACGAAAGCCAGGGGAGCAAA
>16SV_1474
TGGGGAATTTTGGACAATGGGGGCAACCCTGATCCAGCCATGCCGCGTGAGTGAAGAAGGCCTTCGGGTTGTAAAGCTCT
TTCGGACGGAACGAAATTGCTTGGACTAATACTCTGGGTAGATGACGGTACCGTAAGAAGAAGCACCGGCTAACTACGTG
CCAGCAGCCGCGGTAATACGTAGGGTGCAAGCGTTAATCGGAATTACTGGGCGTAAAGCGTGCGCAGGCGGTTGCCTAAG
CCAGGCGTGAAATCCCCGGGCTTAACCTGGGAATTGCGCTTGGGACTGGGCAGCTAGAGTACGGCAGAGGGAGGTGGAAT
TCCACGTGTAGCAGTGAAATGCGTAGATATGTGGAGGAACACCGATGGCGAAGGCAGCCTCCTGGGCCTGTACTGACGCT
>16SV_2204
TGAGGAATATTGGGCAATGGAGGAGACTCTGACCCAGCCATGCCGCGTGCAGGAAGAATGCCCTATGGGTTGTAAACTGC
TTTTATACAGGAAGAAACACTGCTACGTGTAGCAGCTTGACGGTACTGTAAGAATAAGGACCGGCTAACTCCGTGCCAGC
AGCCGCGGTAATACGGAGGGTCCAAGCGTTATCCGGAATCATTGGGTTTAAAGGGTCCGCAGGCGGTCAATTAAGTCAGA
GGTGAAATCCCATAGCTTAACTATGGAACTGCCTTTGATACTGGTTGACTTGAGTCATATGGAAGTAGATAGAATGTGTA
GTGTAGCGGTGAAATGCATAGATATTACACAGAATACCGATTGCGAAGGCAGTCTACTACGTATGTACTGACGCTCATGG
>16SV_2237
TCGAGAATCTTCGGCAATGGACGCAAGTCTGACCGAGCGACGCCGCGTGCGGGATGAAGGCCCTCGGGTTGTAAACCGCT
GTCAGAGGGGATGAAATATACGGGAGCTATCTCCTGTATTTGACAGAGCCTCAGAGGAAGCACGGGCTAAGTTCGTGCCA
GCAGCCGCGGTAATACGAACTGTGCGAACGTTATTCGGAATCACTGGGCTTAAAGGGTGCGTAGGCGGTTACTTAAGTCA
GGTGTGAAATCTCTCGGCTCAACCGGGAAACTGCGCTTGATACTGGGTGGCTAGAGTGAGGTAGGGGTGTGTGGAACTTC
CGGTGGAGCGGTGAAATGTGTAGATATCGGAAGGAACGCCAGCAGCGAAAGCGGCACACTGGGCCTTTTCTGACGCTGAG
>16SV_2025
TGGGGAATATTGGACAATGGGGGCAACCCTGATCCAGCAATGCCGCGTGTGTGAAGAAGGCCTTCGGGTTGTAAAGCACT
TTTGTTCGGGAAGAAATCGTTGGTATTAATACCGCTAACGGATGACGGTACCGAAAGAATAAGCACCGGCTAACTTCGTG
CCAGCAGCCGCGGTAATACGAAGGGTGCAAGCGTTAATCGGAATTACTGGGCGTAAAGCGTGCGTAGACGGCACATTAAG
TCAGCTGTGAAACCCCCGGGCTCAACCTGGGACCTGCAGCTGATACTGGTGAGCTTGGAGTTTGAGAGAGGGTGGTGGAA
TTCCTGGTGTAGCGGTGAAATGCGTAGAGATCAGGAGGAACACTAGTGGCGAAGGCGGCCACCTGGCTTAAAACTGACGT
>16SV_1506
TGGGGAATATTGGACAATGGGGGAAACCCTGATCCAGCAATGCCGCGTGAATGAAGAAGGCCTTAGGGTTGTAAAGTTCT
TTCACCTGTGAAGATAATGACGGTAGCAGGAGAAGAAGCCCCGGCAAACTCCGTGCCAGCAGCCGCGGTAAGACGGAGGG
GGCTAGCGTTGTTCGGAATGACTGGGCGTAAAGGGCGCGTAGGCGGTATTTTAAGTGAGGCGTGAAAGCCCCGGGCTTAA
CCCGGGAGGTGCGTTTCATACTGAGATGCTAGAGTGCGAGAGAGGAAAGTGGAATTCCTAGTGTAGAGGTGAAATTCGTA
GATATTAGGAAGAACACCAGAGGCGAAGGCGGCTTTCTGGCTCGCAACTGACGCTGAGGCGCGAAAGCGTGGGGAGCAAA
>16SV_2443
TCGTGAATCTTCCGCAATGGGCGAAAGCCTGACGGAGCGACACCGCGTGTAGGATGAAGGCCTTCGGGTTGTAAACTACT
GTCACGTTCTAGGAACTGCTCGGCGTGAATAGCGCCGAGCTCGACCAAGACGGGAGGAAGCACCGGCTAACTCTGTGCCA
GCAGCCGCGGTAAGACAGAGGGTGCAAACGTTGTTCGGAATTACTGGGCATAAAGCGCACGTAGGTGGTTCGCTAAGTCG
CGTGTGAAATCCCCCGGCTCAACCGGGGAATTGCGGGCGATACTGGCGAGCTAGAGATCGGGAGGGGTGAGTGGAACTCC
AGGTGGAGCGGTGAAATGCGTAGATATCTGGAGGAACACCGGTGGCGAAAGCGACTCACTGGCCCGATACTGACACTGAG
>16SV_1565
TGAGGAATCTTCCACAATGGGCGAAAGCCTGATGGAGCGACGCCGCGTGCAGGATGAAGGCCTTCGGGTTGTAAACTGCT
TTTATAAGTGAAGAATATGACGGTAACTTATGAATAAGCACCGGCTAACTACGTGCCAGCAGCCGCGGTCATACGTAGGG
TGCAAGCATTATCCGGAGTGACTGGGCGTAAAGAGTTGCGTAGGTGGTTATGTAAGCGAATAGTGAAATGTGGCGGCTCA
ACCGTACACACTATTATTCGAACTGCATAACTCGAGAATGGTAGAGGTAACTGGAATTTCTTGTGTAGGAGTGAAATCCG
TAGATATAAGAAGGAACACCAATGGCGTAGGCAGGTTACTGGACCATTTCTGACACTAAGGCACGAAAGCGTGGGGAGCG
>16SV_1352
TCGAGGATCTTCGTCAATGGGCGAAAGCCTGAACGAGCGATGCCGCGTGAGCGATGAAGGCCTTCGGGTTGTAAAGCTCA
AAAGAAGTGAGAAAGGGAAACTTGATCAAACTTCAGTAAGCTCGGGCTAAGTTCGTGCCAGCAGCCGCGGTAAGACGAAC
CGAGCGAACGTTGTTCGGAATCACTGGGCTTAAAGGGCGCGTAGGCGGGTGCTCAAGTCTGTGGTGAAATCCTCCGGCTC
AACCGGAGAACTGCCATGGATACTGGGTGTCTCGAGGGTGGTAGGGGTATGCGGAACTATCGGTGGAGCGGTGAAATGCG
TTGATATCGATAGGAACTCCGGTGGCGAAGGCGGCATACTGGACCACATCTGACGCTGAGGCGCGAAAGCCAGGGGAGCG
>16SV_2455
TTTCGAATCATTCACAATGGGCGAAAGCCTGATGGTGCGACGCCGCGTGAGGGATGAAGGCCTTCGGGTTGTAAACCTCT
GTCACCGGGGAAGAAACGCTGCAAGTTAATAGCTTGCAGCCTGACTTAACCCGGAGAGGAAGCAGTGGCTAACTCTGTGC
CAGCAGCCGCGGTAATACAGAGACTGCAAGCGTTATTCGGATTCACTGGGCGTAAAGGGTGCGCAGGCGGCCATGTGTGT
GAGGCGTGAAAGCCTGGAGCTTAACTCCAGAATTGCACCTCAAACTACATGGCTAGAGCATTGGAGAGGGTAGCAGAATT
CATGGTGTAGCAGTGAAATGCGTAGATATCATGAGGAATACCAGAGGCGAAGGCGGCTACCTGGACAATTGCTGACGCTC
>16SV_2473
TGGGGAATCTTGGACAATGGGCGCAAGCCTGATCCAGCCATGCCGCGTGAGTGAAGAAGGCCTTAGGGTTGTAAAACTCT
TTCGCCGGTGAAGATAATGACGGTAACCGGAGAAGAAGCCCCGGCTAACTTCGTGCCAGCAGCCGCGGTAATACGAAGGG
GGCTAGCGTTGTTCGGAATTACTGGGCGTAAAGCGCACGTAGGCGGATTTGTAAGTAGGGGGTGAAATCCCAGGGCTCAA
CCCTGGAACTGCCTTCTAGACTGCAAGTCTTGAGGTCAGGAGAGGCGAGTGGAATACCGAGTGTAGAGGTGAAATTCGTA
GATATTCGGTGGAACACCAGTGGCGAAGGCGACTCGCTGGACTGATACTGACGCTGAGGTGCGAAAGCGTGGGGAGCAAA
>16SV_2448
TGGGGAATTTTGGACAATGGGCGCAAGCCTGATCCAGCCATGCCGCGTGAGTGAAGAAGGCCTTCGGGTTGTAAAGCTCT
TTCGGCAGGAACGAAATGGTTCGTGCTAATACCACGGACTGATGACGGTACCTGAAGAAGAAGCACCGGCTAACTACGTG
CCAGCAGCCGCGGTAATACGTAGGGTGCAGGCGTTAATCGGAATTACTGGGCGTAAAGCGTGCGCAGGCGGTTTCTTAAG
TCAGATGTGAAATCCCCGGGCTTAACCTGGGAACTGCGTTTGAAACTGGGAGACTTGAGTGTGGCAGAGGGGGGTGGAAT
TCCACGTGTAGCAGTGAAATGCGTAGATATGTGGAGGAACACCAATGGCGAAGGCAGCCCCCTGGGTCAACACTGACGCT
>16SV_393
TGGGGAATATTGGACAATGGGGGCAACCCTGATCCAGCAATGCCGCGTGTGTGAAGAAGGCCTGCGGGTTGTAAAGCACT
TTTGGCAGGGATGAAAAGCACTGGATTAATAACCCAGTGTGTTGACCTAACCTGCAGAAGAAGCACCGGCTAACTCTGTG
CCAGCAGCCGCGGTAATACAGGGGGTGCGAGCGTTAATCGGAATTACTGGGCGTAAAGGGCGCGTAGGCGGTCGAGTAAG
TCGGATGTGAAATCCCCGGGCTTAACCTGGGAATTGCATTCGATACTGCTTGGCTAGAGTGTGGAAGAGGGAAGCGGAAT
TTCCGGTGTAGCGGTGAAATGCGTAGATATCGGAAGGAACACCAGTGGCGAAGGCGGCTTCCTGGTCCAACACTGACGCT
>16SV_936
TGGGGAATCTTGCGCAATGGGCGAAAGCCTGACGCAGCAACGCCGCGTGCGGGAAGAAGGCCTTCGGGTTGTAAACCGCT
TTCAGAAGGAACGAAAATGACGGTACTTTCAGAAGAAGGTGCGGCCAACTACGTGCCAGCAGCCGCGGTGACACGTAGGC
ACCAAGCGTTGTCCGGATTTATTGGGCGTAAAGAGCTCGTAGGCGGTTCGGTAAGTCGGGTGTGAAAACTTTGGGCTCAA
CCCAAAGCGTGCATTCGATACTGTCGTGACTAGAGTTCGGTAGGGGAGCGGGGAATTCCTAGTGTAGCGGTGAAATGCGC
AGATATTAGGAGGAACACCGGTGGCGAAGGCGCCGCTCTGGGCCGAAACTGACGCTGAGGAGCGAAAGCGTGGGTAGCAA
>16SV_2436
TGGGGAATTTTGGACAATGGGCGCAAGCCTGATCCAGCCATGCCGCGTGAGTGAAGAAGGCCTTCGGGTTGTAAAGCTCT
TTCGGTGGGGAAGAAATGGCACGGATTAATACCCTGTGTTGATGACGGTACCCGCATAAGAAGCACCGGCTAACTACGTG
CCAGCAGCCGCGGTAATACGTAGGGTGCGAGCGTTAATCGGAATTACTGGGCGTAAAGCGTGCGCAGGCGGTTGTATAAG
TCAGATGTGAAATCCCCGGGCTCAACCTGGGAACTGCATTTGAGACTGTACGGCTAGAGTTTGGCAGAGGGGGGTGGAAT
TCCACGTGTAGCAGTGAAATGCGTAGAGATGTGGAGGAACACCGATGGCGAAGGCAGCCCCCTGGGCCAATACTGACGCT
>16SV_2454
TCGAGAATTTTTCTCAATGGGGGAAACCCTGAAGGAGCGACGCCGCGTGGGGGATGAATGGCTTCGGCCCGTAAACCCCT
GTCATTTGCGACTAAACCTTTCGGTTTAACACATCGAAAGCTGATTGTAGCAGAAGAGGAAGGGACGGCTAACTCTGTGC
CAGCAGCCGCGGTAATACAGAGGTCCCGAGCGTTGTTCGGATTCACTGGGCGTAAAGGGTGCGTAGGTGGTGGGGTAAGT
TTGGTGTGAAAGCTCCGAGCTCAACTCGGAAATGGCATCGAATACTATCTCGCTAGAGGGTTGTAGGGGGGACTGGAATT
CTCGGTGTAGCAGTGAAATGCGTAGATATCGAGAGGAACACCAGTGGCGAAGGCGAGTCCCTGGACAACACCTGACACTG
>16SV_233
TGGGGAATTTTCCGCAATGGGCGAAAGCCTGACGGAGCAACGCCGCGTGAGGGAGGAAGGCCCTAGGGTTGTAAACCTCT
TTTCTCTGGGAAGAAGATCTGACGGTACCAGAGGAATAAGCCTCGGCTAACTCCGTGCCAGCAGCCGCGGTAAGACGGAG
GAGGCAAGCGTTATCCGGAATTATTGGGCGTAAAGCGTCCGCAGGCGGCTTATTAAGTCTGTTGTTAAAGCCCACAGCTC
AACTGTGGATCGGCAATGGAAACTGGTGAGCTTGAGTGTGGTAGGGGTAGAGGGAATTCCCGGTGTAGCGGTGAAATGCG
TAGATATCGGGAAGAACACCAGTGGCGAAGGCGCTCTACTGGGCCACAACTGACGCTGAGGGACGAAAGCTAGGGGAGCG
>16SV_2214
ACTGGGAATCTTGCGCAATGGACGAAAGTCTGACGCAGCGACGCCGCGTGTGGGATGAAGGCCTTCGGGTCGTAAACCAC
TGTGGAAAGGGAATAAAAAAATGAAGGTACCTTTCTAGAAAGCACCTGCTAACTACGTGCCAGAAGCCTCGGTAATACGT
AGGGTGCAAGCGTTATCCGGATTTATTGGGCGTAAAGCGTTCTGTAGGCGGTTTTGTAAGTATGTGGTTAAAGGCTTCCG
CTCAACGGAAGACATGCTGTGTAAACTACAAGACTAGATGGTTATCGGGGGTATCGGAATTCTCGGTGGAGGGGTGAAAT
CCGTTGATATCGAGAGGAACACCAAAGGCGAAGGCAGATACCTAGGTAACTCATGACGCTGATAGACGACAGCTAGGGGA
>16SV_2109
TGGGGAATATTCCGCAATGGGCGAAAGCCTGACGGAGCAAGACCGCGTGAGGGATGAAGGCTCTTGGGTTGTAAACCTCT
TTTACCAGGGAAGAATAAATGACGGTACCTGGTGAATAAGCATCGGCTAACTCCGTGCCAGCAGCCGCGGTAAGACGGAG
GATGCAAGCGTTATCCGGAATTATTGGGCGTAAAGCGTCCGCAGGTTGTTAGTCAAGTCTGTCGTTAAAGCTCGGGGCTC
AACCCCGAAAAGGCGGTGGAAACTGGCTGACTAGAGTACGGCAGGGGTAGAGGGAATTCTCAGTGTAGCGGTGAAATGCG
TAGATATTGAGAAGAACACCAGTGGCGAAAGCGCTCTACTGGACCTGTACTGACACTCAGGGACGAGAGCTAGGGGAGCA
>16SV_713
CGACGAATCTTCCGCAATGGGCGAAAGCCTGACGGAGCGATGCCGCGTGCGGGATGAAGCGCCTTTGGCGTGTAAACCGC
TGTCAGGAGATCGAAACAATGATCATCTTCAGAGGAAGGGGCGACTAACTCTGTGCCAGCAGTCGCGGTAAGACAGAGGC
CCCGAGCGTTAGTCGGAATCACTGGGCTTAAAGGGTGCGTAGGCGGGTTCGTAAGTGTCGTGTGAAAGCCCACTGCTCAA
CGGTGGAACCGCACGGCAAACTGCGAGTCTTGAAGAAATTAGAGGTCGCTGGAACGCTTGGTGGAGCGGTGGAATGCGTA
GATATCAAGCGGAACGCCGAAGGTGAAGACAGGCGACTAGGATTTTCTTGACGCTGAGGCACGAAAGCGTGGGGAGCAAA
>16SV_1793
TCGAGGATCTTCGGCAATGGGCGCAAGCCTGACCGAGCGATGCCGCGTGTGCGACGAAGGCCTTCGGGTTGTAAAGCACT
GTCGAGAGGGAGAAAAGCCGAAAGGTTTGATCTATCTCTGGAGGAAGGGCGGGCTAAGTTCGTGCCAGCAGCCGCGGTAA
GACGAACCGCCCGAACGTTATTCGGAATCACTGGGCTTAAAGGGAGCGTAGGCGGGCTGCCAAGTCCGGGGTGAAATCCT
CCAGCTTAACTGGAGAACTGCCTCGGATACTGGAAGTCTCGAGGAGGGTAGGGGCAAGTGGAACCGTGGGTGGAGCGGTG
AAATGCGTTGATATCCATGGGAACTCCGGTGGCGAAGGCGACTTGCTGGACCCTTTCTGACGCTGAGGCTCGAAAGCCAG
>16SV_2525
TGGGGAATATTGGACAATGGGCGCAAGCCTGATCCAGCAATGCCGCGTGGATGAAGAAGGTCTTCGGATTGTAAAGTCCT
TTCGGCGGGGACGATGATGACGGTACCCGCAGAAGAAGCCCCGGCTAACTTCGTGCCAGCAGCCGCGGTAATACGAAGGG
GGCTAGCGTTGCTCGGAATTACTGGGCGTAAAGGGCGCGTAGGCGGATGATTTAGTCAGGCGTGAAAGCCCCGGGCTCAA
CCTGGGAATTGCGCTTGAAACGGGTCATCTTGAGGGCGAGAGAGGGTGGTGGAATTCCCAGTGTAGAGGTGAAATTCGTA
GATATTGGGAAGAACACCGGTGGCGAAGGCGGCCACCTGGCTCGCACCTGACGCTGAGGCGCGAAAGCGTGGGGAGCAAA
>16SV_983
TCGAGGATCTTCGGCAATGGGCGCAAGCCTGACCGAGCGAGACCGCGTGTGCGACGAAGGCCTTCGGGTTGTAAAGCACT
GTCGAGGGGGAGAAAAGCGCAAGCTTGATCTATCCCTGGAGGAAGCACGGGCTAAGTTCGTGCCAGCAGCCGCGGTAAGA
CGAACCGTGCGAACGTTGTTCGGAATCACTGGGCTTAAAGGGCGCGTAGGCGGGCCGCCAAGTCCGGGGTGAAATCCTCC
AGCTCAACTGGAGAACTGCCTCGGATACTGGAGGTCTCGAGGGAGATAGGGGCACGCGGAACTGGTGGTGGAGCGGTGAA
ATGCGTTGATATCACTAGGAACTCCGGTGGCGAAGGCGGCGTGCTGGATCTTTTCTGACGCTGAGGCGCGAAAGCCAGGG
>16SV_1823
ACTGGGAATCTTGCGCAATGGACGAAAGTCTGACGCAGCGACACCGCGTGTGGGATGAAGCCCTTAGGGGTGTAAACCAC
TGTGGCGAGGGATGAATTAATGACAGTACCTCGCTAGAAAGCACTTGCTAACCACGTGCCAGAAGCCTCGGTAATACGTG
GAGTGCGAGCGTTATCCGGATTTACTGGGCGTAAAGCGTACCGCAGGTGATCTCGTAAGTTTTTTGTCCAATCCTGGAGC
TTAACTTCAGACCGGCAGAGAATACTACGAGAATTGAGTCTGTTCGGGGAACTTGGAATTCTCGGTGGAGGGGTGAAATC
CGTAGATATCGAGAGGAACGCCAAGCGCGAAGGCAGGGTTCTAGAACACGACTGACACTCAGGGACGAAAGCTAGGGGAG
>16SV_1574
TGGGGAATTTTGGACAATGGGCGCAAGCCTGATCCAGCCATGCCGCGTGCGGGAAGAAGGCCTTCGGGTTGTAAACCGCT
TTTGTCAGGGAAGAAATCCTTTGGGTTAATACCTCGGAGGGATGACGGTACCTGAAGAATAAGCACCGGCTAACTACGTG
CCAGCAGCCGCGGTAATACGTAGGGTGCGAGCGTTAATCGGAATTACTGGGCGTAAAGCGTGCGCAGGCGGTCTTGCAAG
ACAGGTGTGAAATCCCCGGGCTTAACCTGGGAACTGCACTTGTGACTGCAAGGCTGGAGTACGGCAGAGGGGGATGGAAT
TCCGCGTGTAGCAGTGAAATGCGTAGATATGCGGAGGAACACCGATGGCGAAGGCAATCCCCTGGGCCTGTACTGACGCT
>16SV_2203
TGGGGAATTTTGGACAATGGGCGAAAGCCTGATCCAGCAATGCCGCGTGTGGGAAGAAGGCCTTCGGGTTGTAAACCACT
TTTGTACGGAACGAAACGGTTCGCTTTAATACAGTGGGCTAATGACGGTACCGTAAGAATAAGCACCGGCTAACTACGTG
CCAGCAGCCGCGGTAATACGTAGGGTGCGAGCGTTAATCGGAATTACTGGGCGTAAAGCGTGCGCAGGCGGTTACATAAG
ACAGTTGTGAAATCCCCGGGCTCAACCTGGGAATTGCATCTGTGACTGTATAGCTAGAGTACGGTAGAGGGGGATGGAAT
TCCGCGTGTAGCAGTGAAATGCGTAGATATGCGGAGGAACACCGATGGCGAAGGCAATCCCCTGGACCTGTACTGACGCT
>16SV_2500
TGGGGAATCTTGCACAATGGGCGAAAGCCTGATGCAGCAATGCCGCGTGAGTGATGAAGGCCTTCGGGTTGTAAATCTCT
GTCGGCTGGGAAAAACGGCTTTGCAGATAATATTTGCAGAGAGTGATGGTACCAGCAAAGGAAGAGGCGGCTAACTCTGT
GCCAGCAGCCGCGGTAATACAGAGGCCTCGAGCGTTGTTCGGAATTACTGGGCGTAAAGGGAATGTAGGTGGTGACGTAA
GTCAGATGTGAAAGCCCTGGGCTTAACCCGGGAAGTGCATTTGATACTGCGTTGCTTGAGTACGAGAGAGGAAAGCGGAA
TTTCCAGTGTAGGAGTGAAATCCGTAGATATTGGAAGGAATACCGATGGCGAAGGCAGCTTTCTGGCTCGTAACTGACAC
>16SV_2501
TGGGGAATTTTGGACAATGGGGGCAACCCTGATCCAGCCATGCCGCGTGCGGGAAGAAGGCCTTCGGGTTGTAAACCGCT
TTTAGTCGGGAAGAAAAGGTTACTCCTAATAGGGGTGACTCTTGACGGTACCGGCGGAATAAGCACCGGCTAACTACGTG
CCAGCAGCCGCGGTAATACGTAGGGTGCGAGCGTTAATCGGAATTACTGGGCGTAAAGCGTGCGCAGGCGGTTTGTTAAG
TCTGATGTGAAAGCCCCGGGCTCAACCTGGGAATGGCATTGGAAACTGGCAAGCTTGAGTATGGCAGAGGGGGGTGGAAT
TCCGCGTGTAGCAGTGAAATGCGTAGAGATGCGGAGGAACACCGATGGCGAAGGCAGCCCCCTGGGCCAATACTGACGCT
>16SV_1557
TGAGGAATATTGGGCAATGGGCGCAAGCCTGACCCAGCAACGCCGCGTGGAGGACGAAGGCCTTCGGGTCGTAAACTCCT
TTTACGGGGGAAGAGGAAGGACGGTACCCCGAGAATAAGTCACGGCTAACTACGTGCCAGCAGCCGCGGTAATACGTAGG
TGACGAGCGTTATCCGGAATTACTGGGCGTAAAGCGCACGCAGGCGGCGCCTTAAGTCTGACGTGAAATCTCTCGGCTTA
ACCGGGAGGGGTCGTTGGAGACTGGGGAGCTTGAGGCGATGAGAGGGGTGTAGAATTCCCGGTGTAGTGGTGGAATGCGT
AGATATCGGGAGGAATACCAGTGGCGAAAGCGACACCCTGGCATTAGCCTGACGCTCAGGTGCGAAAGCGTGGGGAGCGA
>16SV_420
TGGGGAATTTTCCGCAATGGGCGAAAGCCTGACGGAGCAATACCGCGTGAGGGACGAAGGTCTGTGGATTGTAAACCTCT
TTTGTCAGGGACGATAATGACGGTACCTGACGAATAAGCATCGGCTAACTCCGTGCCAGCAGCCGCGGTAAGACGGAGGA
TGCAAGCGTTATCCGGAATTATTGGGCGTAAAGCGTACGCAGGTGGCCCAACAAGTCTTTTGTTAAAGCGTGAGGCTCAA
CCTCATAAAGGCAAAAGAAACTGTAGAGCTAGAGTATGGTAGGGGCAGGAGGAATTCCCGGTGTAGCGGTGAAATGCGTA
GATATCGGGAAGAACACCAGCGGCGAAAGCGTCCTGCTAAGCCAAAACTGACACTCATGTACGAAAGCTAGGGGAGCGAA
>16SV_2545
TAGGGAATATTGGACAATGGGTGAGAGCCTGATCCAGCCATGCCGCGTGCAGGAAGAAGGCCTTCTGGGTTGTAAACTGC
TTTTGCCGGGGGATAAAACGGCCCTGCGGGGCTAATTGAAGGTACCCGGTGAATAAGCCACGGCTAACTACGTGCCAGCA
GCCGCGGTAATACGTAGGTGGCAAGCGTTGTCCGGATTTATTGGGTTTAAAGGGTGCGTAGGCGGCCCCCTAAGTCAGTG
GTGAAATACGACCGCTCAACGGTCGAGGTGCCATTGATACTGAGGGGCTTGAGTACAGACGAGGTAGGCGGAATTGACGG
TGTAGCGGTGAAATGCATAGATATCGTCAAGAACACCGATAGCGAAGGCAGCTTACTAGGCTGTAACTGACGCTGAGGCA
>16SV_2576
TAGGGAATATTGGACAATGGGGGAAACCCTGATCCAGCAATGCAGCGTGAGTGACGAAGGCCTTAGGGTTGTAAAACTCT
TTCATCGGTGAGGATAATGACAGTAGCCGAAGAAGAAGGACCGGCTAATTCCGTGCCAGCAGCCGCGGTAATACGGAAGG
TCCTAGCGTTGTTCGGAATTACTGGGCGTAAAGCGCATGTAGGCGGAACAAAAAGTTAGAAGTGAAATCCCTGGGCTCAA
CCTAGGAATTGCTTTTAAAACTTTTGTTCTGGAATTCAGGAGAGGAAAATGGAATTTCCAGTGTAGAGGTGAAATTCGTA
GATATTGGAAGGAACACCAGTGGCGAAGGCGATTTTCTGGACTGATATTGACGCTGAGATGCGAAGGCATGGGTAGCAAA
>16SV_960
TAAGGAATATTGGACAATGGGCGCAAGCCTGATCCAGCCATGCCGCGTGCAGGATTAAGGCCCTATGGGTTGTAAACTGC
TTTTGGCGGGGAAAAAACCCTCTCACGTGTGAGAGGCTGATGGTACCCGCAGAATAAGGATCGGCTAACTCCGTGCCAGC
AGCCGCGGTAATACGGAGGATCCAAGCGTTATCCGGATTTATTGGGTTTAAAGGGTGCGTAGGCGGATTAATAAGTCAGT
GGTGAAAGCCTGCAGCTCAACTGTAGAATTGCCATTGATACTGTTAGTCTTGAATGTAGTTGAGGTGGGCGGAATATGAC
ATGTAGCGGTGAAATGCTTAGATATGTCATAGAACACCGATTGCGAAGGCAGCTCACTAAGCTATGATTGACGCTGAGGC
>16SV_1875
ACCAGGAATTTTGCGCAATGGACGAAAGTCTGACGCAGCGACACCGCGTGTGGGAAGAAGCTCTTCGGAGTGTAAACCAC
TGTGGCAGGGGAAGAAGTTCTGACTGTACCCTGCTAGAAAGCACCTGCTAACCACGTGCCAGAAGCCTCGGTAATACGTG
GGGTGCAAGCGTTATCCGGATTTACTGGGCGTAAAGCGTCCGTCGGCGTTTTGATAAGTCTTCTGTCTAAGCCTAGGGCC
TAACTCTAGATCGGCAGCAGAAACTATCAGAATTGAGTCTGTTTGGGGAAGCTGGAATTCTCGGTGGAGGGGTGAAATCC
GTAGATATCGAGAGGAACGCCAAGCGCGAAGGCAAGCTTCTAAGACAGTACTGACGCTCAGGGACGAAAGCTAGGGTAGC
>16SV_2564
CAGTGGGGAATATTGGACAATGGGCGCAAGCCTGATCCAGCAATGCCGCGTGTGTGAAGAAGGCCCTCGGGTTGTAAAGC
ACTTTTGTACGGGAAGAAAACCCATTTCTTAATACGGGATGGGAATGACGGTACCGTAAGAATAAGCACCGGCTAACTTC
GTGCCAGCAGCCGCGGTAATACGAAGGGTGCAAGCGTTAATCGGAATTACTGGGCGTAAAGCGTGCGTAGGCGGTTTGTT
AAGTCCGATGTGAAAGCCCTGGGCTCAACCTGGGAATGGCATTGGAAACTGGCAAGCTAGAGTGCGGTAGAGGGGTGCGG
AATTCCCGGTGTAGCGGTGAAATGCGTAGAGATCGGGAGGAACATCCGTGGCGAAGGCGGCACCCTGGACCAGCACTGAC
>16SV_1375
TCGAGGATCTTCGGCAATGGGGGCAACCCCGACCGAGCGACGCCGCGTGGGCGACGAAGGCCTTCGGGTTGTAAAGCCCT
GTCGAGGGGGAGAAAGGCCGGGTCAAACCGGCGTGATCTATCCCTGGAGGAAGCACGGGCTAAGTTCGTGCCAGCAGCCG
CGGTAAGACGAACCGTGCGAACGTTGTTCGGAATCACTGGGCTTAAAGGGCGCGTAGGCGGGCTGCCGCGTCTGGGGTGA
AATCCTCCGGCTCAACCGGAGAAGTGCCTCGGGTACGGGCGGCCTCGAGGGGGGTAGGGGCGTGCGGAACTGTGGGTGGA
GCGGTGAAATGCGTTGATATCCACAGGAACTCCGGTGGCGAAGGCGGCACGCTGGACCCCTTCTGACGCTGAGGCGCGAA
>16SV_2546
TCGAGGATTTTTCTCAATGGGGGAAACCCTGAAGGAGCGACGCCGCGTGAGGGATGAAGGTCTTCGGATTGTAAACCTCT
GTCATCTGGGAACAATGTCATCTACCTAATACGTGGATGATTGATAGTACCGGAAGAGGAAGCAGTGGCTAACTCTGTGC
CAGCAGCCGCGGTAATACAGAGACTGCAAGCGTTGTTCGGATTCATTGGGCGTAAAGGGTGCGTAGGCGGTCGGTTAAGT
CGGATGTGAAATCTCCCAGCCTAACTGGGATAGGTCATTCGAAACTAGCTGACTTGAGGACTGGAGAGGAGACTGGAATA
GTCGGTGTAGCGGTGAAATGCGTAGAGATCGACTAGAACACCGGTGGCGAAGGCGAGTCTCTGGACAGTTCCTGACGCTG
>16SV_1418
TGAGGAATCTTGCGCAATGGACGAAAGTCTGACGCAGCCACGCCGCGTGCAGGACGAAGGCCCTATGGGTCGTAAACTGC
TTTTGTCAGGGAAGAAACCACGGGATTTGTCCCGTGCTGACGGTACCTGTCGAATAAGCACCGGCTAACTCCGTGCCAGC
AGCCGCGGTAATACGGAGGGTGCAAGCGTTGTCCGGAATCATTGGGTGTAAAGGGTGCGCAGGCGGACTGTTAAGTCCGG
GGTGAAAGGCTACGGCTCAACCGTAGAATGTCCCTGGATACTGGCAGCCTTGAGTGTGAGACAGGTCGGTGGAATTCGTG
GTGTAGCGGTGAAATGCATAGATATCACGAAGAACACCAGTGGTGAAGACGGCCGGCTGGATCACAACTGACGCTCAGGC
>16SV_2537
TAGGGAATTTTCCGCAATGGGCGAAAGCTTGACGGAGCAATACCGCGTGAGGGACGAATGCCTATGGGTTGTAAACCTCT
TTTTTCAGGGAGGAAAAAAATGACGGTACCTGAAGAATAAGCATCGGCTAACTCCGTGCCAGCAGCCGCGGTAATACGGA
GGATGCAAGTGTTATCCGGAATCACTGGGCGTAAAGCGTCTGTAGGTGGTCTAATAAGTCAACTGTTAAATCTTGAGGCT
TAACTTCAAAATCGCAGTCGAAACTATTAGGCTAGAGTATAGTAGGGGTAAAGGGAATTTCCAGTGGAGCGGTGAAATGC
GTAGAGATTGGAAAGAACACCAATGGCGAAGGCACTTTACTAGGCTATTACTGACACTCAGAGACGAAAGCTAGGGTAGC
>16SV_1207
TTAGGAATTTTGCGCAATGGGAGAAATCCTGACGCAGCAACGCCGCGTGAGGGATGAAGGCCTTCGGGTCGTAAACCTCT
TTTAGCAGGGAAGAACAAAATGACGGTACCTGCAGAAAAAGCACCGGCTAACTCTGTGCCAGCAGCCGCGGTAATACAGA
GGGTGCAAGCGTTATTCGGAATTACTGGGCGTAAAGCGCATGTAGGCTGTCTGATAAGTTCGGTGTGAAATCCCTGGGTT
CAACTCAGGAAGTGCACCGAATACTGTCAGGCTTGAGTATGGGAGGGGAGAGTGGAATTCCTGGTGTAGAGGTGAAATTC
GTAGATATCAGGAGGAACAACAGTGGCGAAGGCGACTCTCTGGACCATTACTGACGCTGAGATGCGAAAGCGTGGGGAGC
>16SV_2505
TCGAGGATCTTCGGCAATGGGCGCAAGCCTGACCGAGCGAGGCCGCGTGGGCGATGAAGGCCTTCGGGTTGTAAAGCCCT
GTCGAGGGGGAGAAAAGCCGAAAGGTGTGATCTATCCCTGGAGGAAGCACGGGCTAAGTTCGTGCCAGCAGCCGCGGTAA
GACGAACCGTGCGAACGTTGTTCGGAATCACTGGGCTTAAAGGGCGCGTAGGCGGGCTATCAAGTCCGGGGTGAAATCCT
CCAGCTTAACTGGAGAACGGCCTCGGATACTGATGGTCTCGAGGAGGATAGGGGCACACGGAACTGTGGGTGGAGCGGTG
AAATGCGTTGATATCCATAGGAACTCCGGTGGCGAAAGCGGTGTGCTGGATCCTTTCTGACGCTGAGGCGCGAAAGCCAG
>16SV_2526
TGAGGAATATTGGACAATGGAGGAGACTCTGATCCAGCCATGCCGCGTGCAGGATGACGGCCCTATGGGTTGTAAACTGC
TTTTATACGGGAAGAAACGCACTTACGTGTAGGTGTCTGACGGTACCGTAAGAATAAGGACCGGCTAACTCCGTGCCAGC
AGCCGCGGTAATACGGAGGGTCCGAGCGTTATCCGGAATCATTGGGTTTAAAGGGTCCGTAGGCGGGCATATAAGTCAGG
GGTGAAAGTTTGCGGCTCAACCGTAAAATTGCCTTTGATACTGTATGTCTTGAGTTATAGTGGGGTTGCCGGAACATGTG
GTGTAGCGGTGAAATGCATAGATATCACATAGAACACCGATCGCGAAGGCAGGTGACCAACTATATACTGACGCTGATGG
>16SV_2584
TAGGGAATTTTCCACAATGGACGAAAGTCTGATGGAGCAACGCCGCGTGCAGGATGAAGGCCTTCGGGTCGTAAACTGCT
TTTATGAGTGAAGAATTAGACGGTAACTCAAGAATAAGGGACGGCTAACTACGTGCCAGCAGCCGCGGTCATACGTAGGT
CCCAAGCATTATCCGGAATTACTGGGCGTAAAGAGTTGCGTAGGTGGTTAATTAAGCAGAACATGAAAGCATACGGCTCA
ACCGTATTCACATTTTCTGAACTGGTTAACTAGAGGGCGAGAGAGGTTATTGGAATTTCTTGTGTAGGAGTGAAATCCGT
AGATATAAGAAGGAACACCGATGGCGTAGGCAGATAACTGGCTCGCACCTGACACTAAGGCACGAAAGCGTGGGGAGCAA
>16SV_2516
TGGGGAATATTGGACAATGGGGGAAACCCTGATCCAGCAATGCCGCGTGTGTGAAGAAGGCCTTCGGGTTGTAAAGCACT
TTTAGTGGGGAAGAAATGCTCAAGGCTAATATCCTTGAGAGCTGACGTTACCCACAGAAAAAGCACCGGCTAACTCTGTG
CCAGCAGCCGCGGTAATACAGAGGGTGCAAGCGTTAATCGGAATTACTGGGCGTAAAGCGTACGTAGGCGGATATCTAAG
TCGGTTGTGAAATCCCTGGGCTCAACCCGGGAATTGCATTCGAAACTGGATATCTAGAGTATGGTAGAGGAAAGTGGAAT
TCCCGGTGTAGCGGTGAAATGCGTAGATATCGGGAGGAACATCAGTGGCGAAGGCGACTTTCTGGATCAATACTGACGCT
>16SV_2400
TGAGGAATCTTGGACAATGGGCGAAAGCCTGATCCAGCCATGCCGCGTGAATGATGAAGGCCTTAGGGTTGTAAAATTCT
TTCAGCAGGGAAGATAATGACGGTACCTGCAGAAGAAGCCCCGGCTAACTCCGTGCCAGCAGCCGCGGTAATACGGAGGG
GGCTAGCGTTGTTCGGAATTACTGGGCGTAAAGCGCTCGTAGGCGGATTGATAAGTCAGAGGTGAAAGCCCAGGGCTCAA
CCTTGGAATTGCCTTTGAAACTGTCAGTCTTGAGTTCAGGAGAGGTGAGCGGAATTCCGAGTGTAGAGGTGAAATTCGTA
GATATTCGGAGGAACACCAGAGGCGAAGGCGGCTCACTGGACTGATACTGACGCTGAGGAGCGAAAGCGTGGGGAGCAAA
>16SV_2509
TCGAGAATTTTTCTCAATGGGCGAAAGCCTGAAGGAGCGACGCCGCGTGGGGGATGAAGGGCTTCGGCTCGTAAACCCCT
GTCATTTGCGAACAAATTGCACCAAGTAACTACTGGTGCATTGCTTGTAGCAGAAGAGGAAGGGACGGCTAACTCTGTGC
CAGCAGCCGCGGTAATACAGAGGTCCCAAGCGTTGTTCGGATTCACTGGGCGTAAAGGGTGCGTAGGCGGTATTGCAAGT
CTGATGTGAAAGCTCTGGGCCTAACCCAGAAATTGCATTGGAAACTGCTTTACTAGAGTCTTTAAGGGGAGGCTGGAATT
CTCGGTGTAGCAGTGAAATGCGTAGATATCGAGAGGAACACCAGTAGCGAAAGCGAGCCTCTGGGAAAGAACTGACGCTG
>16SV_70
TGGGGAATTTTGGACAATGGACGCAAGTCTGATCCAGCCATGCCGCGTGTGGGAAGAAGGCCTTCGGGTTGTAAACCACT
TTTGTCAGGGAAGAAACGGCTCGGGTTAATACCTTGGGCTAATGACGGTACCTGAAGAATAAGCACCGGCTAACTACGTG
CCAGCAGCCGCGGTAATACGTAGGGTGCAAGCGTTAATCGGAATTACTGGGCGTAAAGCGTGCGCAGGCGGTTATGCAAG
ACAGATGTGAAATCCCCGGGCTCAACCTGGGAACTGCATTTGTGACTGCATGGCTAGAGTACGGTAGAGGGGGATGGAAT
TCCGCGTGTAGCAGTGAAATGCGTAGATATGCGGAGGAACACCGATGGCGAAGGCAATCCCCTGGACCTGTACTGACGCT
>16SV_2528
TAAGGAATATTGGACAATGGACGAAAGTCTGATCCAGCCATGCCGCGTGAAGGAAGAAGGCGCTCTGCGTTGTAAACTTC
TTTTGGACGGGGACAAACCACTCGATGCGTCGGGTGCTGAGGGTACCGTCAGAATAAGCACCGGCTAACTCCGTGCCAGC
AGCCGCGGTAATACGGAGGGTGCAAGCGTTATCCGGAATCACTGGGTTTAAAGGGTGCGTAGGCGGAGAGGTAAGTCAGT
CGTGAAATTTCTTGGCTTAACCAAAGAGACTGCGATTGATACTGCTTCCCTTGAATGAGGTTGAGGTAGGCGGAATGTGG
CATGTAGCGGTGAAATGCTTAGATATGCCATAGAACACCGATTGCGAAGGCAGCTTGCTGGACCTTCATTGACGCTGAGG
>16SV_2511
TCGAGGATCTTCGGCAATGGGCGCAAGCCTGACCGAGCGACGCCGCGTGCGGGATGAAGGCCTTCGGGTTGTAAACCGCT
GTCAGAGGGGATGAAATGCATGGGGGTTCTCCCCCATGCTTGACATAGCCTCAAAGGAAGTACGGGCTAAGTTCGTGCCA
GCAGCCGCGGTAAGACGAACCGTACAAACGTTATTCGGAATCACTGGGCTTAAAGGGTGCGTAGGCGGCGGTGCAAGTTG
GGTGTGAAATCCCTCGGCTCAACCGAGGAACTGCGCTCAAAACTGCATCGCTTGAGGGAGATAGAGGTGAGTGGAACTTA
GGGTGGAGCGGTGAAATGCGTTGATATCCTAAGGAACACCAGTGGCGAAAGCGACTCACTGGGTCTCTTCTGACGCTGAG
>16SV_2555
TAAGGAATATTGGACAATGGGCGGAAGCCTGATCCAGCCATGCCGCGTGAAGGATGAAGGCGCTCAGCGTTGTAAACTTC
TTTTGGATGGGGACAATAATCTCGATTTATCGGGACTTGAGGGTACCATCAGAATAAGCACCGGCTAACTCCGTGCCAGC
AGCCGCGGTAATACGGAGGGTGCAAGCGTTATCCGGAATCACTGGGTTTAAAGGGTGCGTAGGCGGTCAGATTAGTCAGT
TGTGAAATTCCTCGGCTCAACCGAGTGGACTGCAATTGATACTGTTTGACTTGAATGAGGTTGAGGTAGGCGGAATGTGG
CATGTAGCGGTGAAATGCTTAGATATGCCATAGAACACCGATTGCGAAGGCAGCTTGCTGGGCCTTCATTGACGCTGAGG
>16SV_2236
TGGGGAATATTGGACAATGGGGGAAACCCTGATCCAGCCATGCCGCGTGAGTGAAGAAGGCCTTAGGGTTGTAAAGCTCT
TTCAGCAGGGACGATGATGACGGTACCTGCAGAAGAAGCCCCGGCTAACTCCGTGCCAGCAGCCGCGGTAATACGGAGGG
GGCTAGCGTTGTTCGGAATTACTGGGCGTAAAGCGCGCGTAGGCGGTGTGCATAGTCAGAGGTGAAAGCCCGGGGCTCAA
CCCCGGAATTGCCTTTGATACTTGCACGCTAGAATCTGTGAGAGGGTAGTGGAATTCCTAGTGTAGAGGTGAAATTCGTA
GATATTAGGAAGAACACCAGTGGCGAAGGCGACTACCTGGCACAGTATTGACGCTGATGTGCGAAAGCGTGGGGAGCGAA
>16SV_129
TAAGGAATATTGGTCAATGGGCGCAAGCCTGAACCAGCCATGCCGCGTGAAGGATGACGGCCCTATGGGTTGTAAACTTC
TTTTGTACGGGAAAAAACCTCTGGTCGTGTACCAGAGCTGATGGTACCGTAAGAATAAGCATCGGCTAACTCCGTGCCAG
CAGCCGCGGTAATACGGAGGATGCAAGCGTTATCCGGATTCATTGGGTTTAAAGGGTGCGCAGGCGGAGTGATAAGTCAG
TGGTGAAAGCCTACAGCTTAACTGTAGAACTGCCATTGATACTGTCATTCTTGAGTATTGTTGAGGTAGGCGGAATGTGT
CATGTAGCGGTGAAATGCTTAGATATGACACAGAACACCGATCGCGAAGGCAGCTTACCAAGCAATAACTGACGCTCATG
>16SV_1984
TGGGGAATATTGGACAATGGGCGAAAGCCTGATCCAGCAATGCCGCGTGAGTGATGAAGGCCTTAGGGTTGTAAAGCTCT
TTTACCCGGGAAGATAATGACTGTACCGGGAGAATAAGCCCCGGCTAACTCCGTGCCAGCAGCCGCGGTAATACGGAGGG
GGCTAGCGTTATTCGGAATTACTGGGCGTAAAGCGCGCGTAGGCGGTTTTTCAAGTCAGAGGTGAAAGCCCGGAGCTCAA
CTCCGGAATTGCCTTTGAAACTGGATCACTAGAATCATGGAGAGGTCAGTGGAATTCCGAGTGTAGAGGTGAAATTCGTA
GATATTCGGAAGAACACCAGTGGCGAAGGCGACTGACTGGACATGTATTGACGCTGAGGTGCGAAAGCGTGGGGAGCAAA
>16SV_2289
TTTCGAATCATTCACAATGGGCGAAAGCCTGATGGTGCGACGCCGCGTGAGGGATGAAGGTCTTCGGATTGTAAACCTCT
GTCACTAGGGAAGAAACGTTGAATCCTAATACGATTCAGCCTGACTTAACCTGGAGAGGAAGCAGTGGCTAACTCTGTGC
CAGCAGCCGCGGTAATACAGAGACTGCAAGCGTTATTCGGATTCACTGGGCGTAAAGGGTGCGCAGGTGGCCAAGTGTGT
CAGGTGTGAAATCCCGGGGCTTAACCCCGGAACTGCGCCTGAAACTGCATGGCTAGAGCATTGGAGAGGGTAGTGGAATT
CACGGTGTAGCAGTGAAATGCGTAGATATCGTGAGGAACACCAGAGGCGAAGGCGACTACCTGGACAATTGCTGACACTC
>16SV_379
TCGGGAATTTTGGGCAATGGGCGAAAGCCTGACCCAGCAACGCCGCGTGAAGGATGAAGTATTTCGGTATGTAAACTTCG
AAAGAATGGGAAGAATAAATGACGGTACCATTTATAAGGTCCGGCTAACTACGTGCCAGCAGCCGCGGTAATACGTAGGG
ACCAAGCGTTGTTCGGATTTACTGGGCGTAAAGGGCGCGTAGGCGGCTTGACAAGTCACTTGTGAAATCTCCGGGCTTAA
CTCGGAACGGCCAAGTGAAACTGTCATGCTAGAGTGCAGAAGGGGCAATCGGAATTCTTGGTGTAGCGGTGAAATGCGTA
GATATCAAGAGGAACACCTGAGGTGAAGACGGGTTGCTGGGCTGACACTGACGCTGAGGCGCGAAAGCCAGGGGAGCAAA
>16SV_35
TGGGGAATCTTAGACAATGGGGGCAACCCTGATCTAGCCATGCCGCGTGAGTGATGAAGGTCTTAGGATCGTAAAGCTCT
TTCGCCTGTGATGATAATGACAGTAGCAGGTAAAGAAACCCCGGCTAACTCCGTGCCAGCAGCCGCGGTAATACGGAGGG
GGTTAGCGTTGTTCGGAATTACTGGGCGTAAAGCGCGCGTAGGCGGACTGGAAAGTTGGGGGTGAAATCCCGGGGCTCAA
CCCCGGAACTGCCTTCAAAACTATCAGTCTAGAGTTCGAGAGAGGTGAGTGGAATTGCGAGTGTAGAGGTGAAATTCGTA
GATATTCGCAGGAACACCAGTGGCGAAGGCGGCTCACTGGCTCGATACTGACGCTGAGGTGCGAAAGTGTGGGGAGCAAA
>16SV_2048
TGGGGAATTTTCCGCAATGGGCGAAAGCCTGACGGAGCAATACCGCGTGAGGGATGACGGCCTATGGGTTGTAAACCTCT
TTTTTCAGGGAGGAATCAATGACGTGTACCTGAAGAATAAGCATCGGCTAACTCCGTGCCAGCAGCCGCGGTAAGACGGA
GGATGCAAGTGTTATCCGGAATCACTGGGCGTAAAGCGTCTGTAGGTGGTTTAATAAGTCAACTGTTAAATCTTGAGGCT
CAACCTCGAAATCGCAGTCGAAACTATTAGACTAGAGTATAGTAGGGGTAAAGGGAATTTCCAGTGGAGCGGTGAAATGC
GTAGATATTGGAAAGAACACCGATGGCGAAGGCACTTTACTGGGCTATTACTAACACTGAGAGACGAAAGCTAGGGTAGC
>16SV_2625
TCGGGAATCTTGGACAATGGGGGAAACCCTGATCCAGCCATGCCGCGTGTGTGACGAAGGCCCTAGGGTCGTAAAGCACT
TTCGCCAGGGATGATAATGACAGTACCTGGTAAAGAAACCCCGGCTAACTCCGTGCCAGCAGCCGCGGTAATACGGAGGG
GGTTAGCGTTGTTCGGAATTACTGGGCGTAAAGCGCGCGTAGGCGGACTATTAAGTCGAGGGTGAAATCCCGGGGCTCAA
CCCCGGAACTGCCTTCGATACTGGTAGTCTTGAGTTCGAGAGAGGTGAGTGGAATTCCGAGTGTAGAGGTGAAATTCGTA
GATATTCGGAGGAACACCAGTGGCGAAGGCGGCTCACTGGCTCGATACTGACGCTGAGGTGCGAAAGCGTGGGGAGCAAA
>16SV_1288
TCGAGAATCATTCGCAATGGGCGAAAGCCTGACGATGCGACGCTGTGTGAGTGAAGAAGGCCTTCGGGTCGTAAAGCTCT
TTCGCCTGGGAACAAGGGAAGCCGACTAATAATTGGTGGACTTGAGCGTACCAGGTAAAGAAGCACCGGCTAACTCCGTG
CCAGCAGCTGCGGTAATACGGAGGGTGCAAGCATTAATCGGATTTATTGGGCGTAAAGGGCGCGTAGGCGGGGAGATAAG
TCAGATGTGAAATCCTGGGGCTCAACCTCAGAACTGCATTTGAAACTATTTTTCTAGAGGGTAGACGGAGAAAACGGAAT
TCCACAAGTAGCGGTGAAATGCGTAGATATGTGGAAGAACACCGGTGGCGAAGGCGGTTTTCTAGTTTATACCTGACGCT
>16SV_1328
TCGAGAATCTTCCGCAATGGGCGAAAGCCTGACGGAGCGACACCGCGTGTGGGATGAAGGCCTTAGGGTTGTAAACCACT
GTCACGCTATAGGAATCCGGCTTCGGCCGTTGACCAAAGCGAGAGGAAGCACCGGCTAACTCCGTGCCAGCAGCCGCGGT
AAGACGGAGGGTGCAAACGTTGCTCGGAATCACTGGGCATAAAGCGCACGTAGGCGGCTTCCTAAGTTGGATGTGAAATC
CCATGGCTCAACCATGGAACTGCATCCGATACTGGGTAGCTTGAGGAAGGTTGGGGTGAGTGGAACTCCAGGTGGAGCGG
TGAAATGCGTAGATATCTGGAGGAACACCGGTGGCGAAAGCGGCTCACTGGACCTTTTCTGACGCTGAGGTGCGAAAGCT
>16SV_1385
TGAGGAATATTGGTCAATGGGCGTAAGCCTGAACCAGCCATCCCGCGTGCAGGAAGAAGGCGCTATGCGTCGTAAACTGC
TTTTCCAGGGGAAGAAAACCTGATACGTGTATCGGCTTGCCGGTACCCTGGGAATAAGCATCGGCTAACTCCGTGCCAGC
AGCCGCGGTAATACGGAGGATGCGAGCGTTATCCGGATTTATTGGGTTTAAAGGGTGCGTAGGCGGATTAATAAGTCAGC
GGTGAAAACCTTCAGCTTAACTGGAGACTTGCCATTGATACTGTTAGTCTTGAGTACGGTCAAGGTAGGCGGAATGTGTA
ATGTAGCGGTGAAATGCTTAGATATTACACAGAACACCGATTGCGAAGGCAGCTTACTGGGCCATTACTGACGCTGATGC
>16SV_2593
TCGAGAATCTTCGGCAATGGGCGCAAGCCTGACCGAGCGATGCCGCGTGCGGGATGAAGGCTTTCGGGTTGTAAACCGCT
GTCGTAGGGGAGCAAGGCGTAAGCTTGAGCGATCCTAGGAGGAAGGACCGGCTAAGTCTGTGCCAGCAGCCGCGGTAATA
CAGACGGTCCAAACGTTATTCGGAATCACTGGGCTTAAAGAGTTCGTAGGCGGTCCAGAAAGTGGGGTGTGAAAGCCCTC
GGCTTAACCGAGGAATTGCGCTCCAAACTACTGGACTTGAGGAGGCTAGAGGTAAGCGGAACTGATGGTGGAGCGGTGAA
ATGCGTTGATATCATCAGGAACACCGGAGGCGAAGGCGGCTTACTGGGGCCTATCTGACGCTGAGGAACGAAAGCTAGGG
>16SV_1632
TCGAGAATCTTCGTCAATGGGCGAAAGCCTGAACGAGCGACGCCGCGTGCGGGATGAAGGCCCTTGGGTCGTAAACCGCT
GTCGAGGGGGATGAAGGTCAAAGGGTACTCCTTTTGATTTGACAGAGCCCAGAAGGAAGCACGGGCTAAGTTCGTGCCAG
CAGCCGCGGTAATACGAACTGTGCGAACGTTATTCGGAATCACTGGGCTTACAGGGTGCGTAGGCGGCCCGACAAGTCAG
GTGTGAAAGCCCTCGGCTCAACCGAGGAACTGCGCTTGAAACTGTTGGGCTCGAGTCAGCTAGAGGTGCACGGAACTTCC
AGTGGAGCGGTGAAATGTGTTGATATTGGAAGGAACACCGGAGGCGAAAGCGGTGCACTGGGGCTGGTCTGACGCTGAGG
>16SV_560
TGGGGAATATTGGACAATGGGCGAAAGCCTGATCCAGCAATGCCGCGTGTGTGAAGAAGGCCTTCGGGTTGTAAAGCACT
TTTATCAGGAAAGAAATCCGTTGGGTCAATACCCTGACGGGATGACGGTACCTGAGGAATAAGCACCGGCTAACTCCGTG
CCAGCAGCCGCGGTAATACGGAGGGTGCAAGCGTTAATCGGAATTACTGGGCGTAAAGCGTGCGCAGGCGGTTTGTTAAG
TCGGATGTGAAAGCCCTGGGCTCAACCTGGGAATGGCATTCGATACTGGCAAGCTAGAGTACGGTAGAGGGTAGTGGAAT
TCCCGGTGTAGCGGTGAAATGCGTAGATATCGGGAGGAACACCAGTGGCGAAGGCGGCTACCTGGACCAGTACTGACGCT
>16SV_2623
TTAGGAATATTCCACAATGGGCGAAAGCCTGATGGAGCAACGCCGCGTGGAGGATGAAGGCCTTAGGGTCGTAAACTTCT
TTTCTATGCGAAGAATATGACGGTAACATAGGAATAAGGGTCTGCTAACTACGTGCCAGCAGCCGCGGTCATACGTAGGA
CCCAAGCGTTATCCGGATTGACTGGGCGTAAAGAGTTGCGTAGGTGGTTTGTTAAGCGAATAGTGAAATCTTAGGGCTCA
ACCTTAAGGCTATTATTTGAACTGGCAGACTCGAGAGTAGGAGAGGCACCTGGAATTTTTAGTGTAGGGGTAAAATCCGT
AGATACTAGAAGGAACACCAATGGCGTAGGCAGGGTGCTGGCCTATTTCTGACACTGAGGCACGAAAGCGTGGGGAGCGA
>16SV_2653
TCGAGGATCTTCGGCAATGGGGGCAACCCTGACCGAGCGATGCCGCGTGCGCGATGAAGGCCTTCGGGTTGTAAAGCGCT
TTAGTGGGGGAGAAAAGCCGAAAGGTGTGATCTATCCCAAAAATAAGCTCGGGCTAAGTTCGTGCCAGCAGCCGCGGTAA
GACGAACCGAGCGAACGTTGTTCGGAATCACTGGGCTTAAAGGGCGCGTAGGCGGGCTGTCAAGTTTGGGGTGAAATCCC
ACGGCTTAACCGTGGAACTGCCTCAAATACTGACGGCCTCGAGGAAGGTAGGGGCATGCGGAACTGTAGGTGGAGCGGTG
AAATGCGTTGATATCTACAGGAACTCCGGTGGCGAAAGCGGCGTGCTGGACCTTTTCTGACGCTGAGGCGCGAAAGCTAG
>16SV_2534
CAAGGGATTTTCCCCAATGGGCGCAAGCCTGAGGGAGCAACGTCGCGTGCCGGATGACGGCCTTCGGGTTGTAAACGGCT
TTTGGGGGGGAAGAGCCTGACGGTACCCCCCGAATAAGCCCCGGCTAACTCCGTGCCAGCAGCCGCGGTAAGACGGAGGG
GGCAAGCGTTGTCCGGAATTACTGGGCGTAAAGCGCGCGTAGGTGGCTCGTTGCGTCGGTGCTGAAAGCGCCGGGCTTAA
CCCGGTGAGGCGTGCCGATACGAGCGAGCTGGAGGCAGGGAGAGGGCAGCGGAATTCCGGGTGTAGTGGTGAAATGCGTA
GAGATCCGGAGGAACGCCAGAGACGAAGGTGGCTGCCTGGCCCTGACCTGACACTGAGGCGCGATAGCGTGGGGAGCAAA
>16SV_2657
TGGGGAATATTGGACAATGGGCGAAAGCCTGATCCAGCCATGCCGCGTGAGTGATGAAGGCCTTAGGGTTGTAAAGCTCT
TTCAGTAGGGAAGATAATGACGGTACCTACAGAAGAAGCCCCGGCTAACTTCGTGCCAGCAGCCGCGGTAATACGAAGGG
GGCTAGCGTTGTTCGGATTTACTGGGCGTAAAGCGCACGTAGGCGGATCGTTAAGTCGGGGGTGAAATCCTGGAGCTCAA
CTCCAGAACTGCCTTCGATACTGGCGATCTTGAGTCCGGAAGAGGTGAGTGGAACTCCTAGTGTAGAGGTGGAATTCGTA
GATATTAGGAAGAACACCAGTGGCGAAGGCGGCTCACTGGTCCGGTACTGACGCTGAGGTGCGAAAGCGTGGGGAGCAAA
>16SV_2121
TGAGGAATATTGGACAATGGGCGCAAGCCTGATCCAGCCATGCCGCGTGCAGGAAGAAGCATCTATGGTGTGTAAACTGC
TTTTGTACAGGAAGAAACATCCCGACGTGTCGGGACTTGACGGTACTGTAAGAATAAGGATCGGCTAACTCCGTGCCAGC
AGCCGCGGTAATACGGAGGATCCAAGCGTTATCCGGAATCATTGGGTTTAAAGGGTCCGTAGGCGGTTTGGTAAGTCAGT
GGTGAAAGCCCATCGCTCAACGATGGAACGGCCATTGATACTGCTAGACTTGAATTATTGTGAAGTAACTAGAATATGTA
GTGTAGCGGTGAAATGCTTAGATATTACATGGAATACCAATTGCGAAGGCAGGTTACTAACAATATATTGACGCTGATGG
>16SV_2647
TGAGGAATATTGCACAATGGGCGCAAGCCTGATGCAGCGACGCCGCGTGAGTGAAGAAGGCCTTCGGGTCGTAAAGCTCT
TTTCTGCGTGACGAGCAAGGACGGTAGCGCAGGAATAAGTCTCGGCTAACTACGTGCCAGCAGCCGCGGTAAAACGTAGG
AGACAAACGTTATCCGGAGTTACTGGGCGTAAAGGGCGTGTAGGCGGTTAGTTAAGTCTGGCGTGAAAGCTCTCGGCTAA
ACCGGGAGAGGTCGTCGGATACTGGCTGACTAGAGGATGGTAGAGGCGTGTGGAATTCCGGGTGTAGTGGTGAAATGCGT
AGAGATCCGGAGGAACACCAGTGGCGAAGGCGACACGCTGGGCCATACCTGACGCTAAAGCGCGACAGCATGGGGAGCAA
>16SV_2604
TGGGGAATCTTGCGCAATGGGCGAAAGCCTGACGCAGCAACGCCGCGTGGGGGACGAAGGCTCTCGGGTTGTAAACCCCT
TTCGACAGGAACGAAATTGACGGTACCTGGAGAAGAAGCCCCGGCTAACTACGTGCCAGCAGCCGCGGTAATACGTAGGG
GGCGAGCGTTGTCCGGATTTATTGGGCGTAAAGAGCTCGTAGGCGGTTACGTAAGTCGGGTGTGAAAGCCCCAGGCTCAA
CCTGGGGATGCCATTTGATACTGCGTTGACTAGAGTCTGGTAGGGGATCACGGAATTCCTGGTGTAGCGGTGAAATGCGC
AGATATCAGGAGGAACACCGGTGGCGAAGGCGGTGATCTGGGCCAGTACTGACGCTGAGGAGCGAAAGCGTGGGTAGCAA
>16SV_1974
TGGGGAATTTTGGACAATGGGCGCAAGCCTGATCCAGCCATGCCGCGTGTGGGAAGAAGGCCTTCGGGTTGTAAACCACT
TTTGTCAGGGAAGAAACGGTCTGGTCTAATAAACCGGATTAATGACGGTACCTGAAGAATAAGCACCGGCTAACTACGTG
CCAGCAGCCGCGGTAATACGTAGGGTGCAAGCGTTAATCGGAATTACTGGGCGTAAAGCGTGCGCAGGCGGCTTTGCAAG
ACAGATGTGAAATCCCCGGGCTCAACCTGGGAACTGCATTTGTGACTGCAAGGCTAGAGTACGGCAGAGGGGGATGGAAT
TCCGCGTGTAGCAGTGAAATGCGTAGATATGCGGAGGAACACCGATGGCGAAGGCAATCCCCTGGGCCTGTACTGACGCT
>16SV_2642
TGAGGAATATTGCGCAATGGAGGCAACTCTGACGCAGCCATGCCGCGTGCAGGAAGAAGGCGCTACGCGTCGTAAACTGC
TTTTATCAGGGAAGAAACCCCCAGACGTGTCTGGGGTTGACGGTACCTGAGGAATAAGCACCGGCTAACTTCGTGCCAGC
AGCCGCGGTAATACGAAGGGTGCAAGCGTTATCCGGATTCATTGGGTTTAAAGGGTGCGTAGGCGGGTCGTTAAGTCAGT
GGTGAAATCCTGCAGCTCAACTGTAGACTTGCCATTGATACTGACGATCTTGAGTGCGCTTGAAGTAGGCGGAATATGTC
GTGTAGCGGTGAAATGCTTAGATATGACATAGAACACCAATTGCGAAGGCAGCTTACTAAGGCGATACTGACGCTGAGGC
>16SV_1274
TGGGGAATCTTGCGCAATGGACGAAAGTCTGACGCAGCGACGCCGCGTGGGTGACGAAGGCCTTCGGGTTGTAAAGCCCT
GTGGGGAGAGACGAACCGGCTCGTGGCTAATATCCACGGGTCTTGACGGTATCTCCTTAGCAAGCATCGGCTAACTCTGT
GCCAGCAGCCGCGGTAAGACAGAGGATGCAAACGTTGCTCGGAATTACTGGGCGTAAAGCGCGCGCAGGCGGTCTTGTAA
GTCAGGTGTGAAATCCCGGGGCTCAACCTCGGAAGTGCACTTGATACTGCTCGACTGGAGTACTGGAGAGGAGAGCGGAA
TTCCCGGTGTAGAGGTGAAATTCGTAGATATCGGGAGGAACACCAGTGGCGAAGGCGGCTCTCTGGACAGATACTGACGC
>16SV_509
TGGGGAATCTTGCGCAATGGGCGAAAGCCTGACGCAGCGACGCCGCGTGAGCGATGAAGGCCTTCGGGTTGTAAAGCTCT
GTGGGGAGAGAAGAATAAGTGCAAGCTAATATCTTGCATGATGACGGTATCTCCTTAGCAAGCACCGGCTAACTCTGTGC
CAGCAGCCGCGGTAATACAGAGGGTGCAAACGTTGTTCGGAATTACTGGGCGTAAAGCGCGTGTAGGTGGCCTTGCAAGT
CGGATGTGAAATCCCGCGGCTCAACCGTGGAAGTGCATTCGAAACTGCAAAGCTAGAGTCCTGGAGAGGAAGACGGAATA
CTTGGTGTAGAGGTGAAATTCGTAGATATCAAGTGGAACACCGGTGGCGAAGGCGGTCTTCTGGACAGTGACTGACACTG
>16SV_2658
TGGGGAATATTGGACAATGGGCGAAAGCCTGATCCAGCAATGCCGCGTGTGTGAAGAAGGCCTGCGGGTTGTAAAGCACT
TTTGGCAGGGATGAAAAGCACTGGATTAATAACCCAGTGTGTTGACCTAACCTGCAGAAGAAGCACCGGCTAACTCTGTG
CCAGCAGCCGCGGTAATACAGGGGGTGCAAGCGTTAATCGGAATTACTGGGCGTAAAGCGCGCGTAGGCGGTCGAGTAAG
TCAAATGTGAAATCCCCGGGCTTAACCTGGGAATTGCATTCGATACTGCTTGGCTAGAGTGTGGAAGAGGGAAGCGGAAT
TTCCGGTGTAGCGGTGAAATGCGTAGATATCGGAAGGAACACCAGTGGCGAAGGCGGCTTCCTGGTCCAACACTGACGCT
>16SV_2762
TGGGGAATTTTCCGCAATGGGCGAAAGCCTGACGGAGCAACGCCGCGTGGGGGAAGAAGGTTTTTGGATTGTAAACCCCT
TTTCTCAGGGAAGAAGTTCTGACGGTACCTGAGGAATAAGCCTCGGCTAACTCCGTGCCAGCAGCCGCGGTAATACGGAG
GAGGCAAGCGTTATCCGGAATTATTGGGCGTAAAGCGTTCGTAGGTAGCCATTCAAGTCTGCTGTTAAAGACCCGGGCTT
AACTCGGGAAAGGCAGTGGAAACTGAATAGCTAGAGTGCGGTAGGGGTAGAGGGAATTCCCGGTGTAGCGGTGAAATGCG
TAGATATCGGGAAGAACACCGGCGGCGAAAGCGCTCTACTGGGCCGCAACTGACACTGAGGGACGAAAGCTAGGGGAGCG
>16SV_964
TAAGGAATATTGCTCAATGGCCGAAAGGCTGAAGCAGCAACGCCGCGTGGAGGATGAAATACTTTTGTATGTAAACTCCT
GTAAGAGGGGAAAAATATTCCGATTTATCGGAATTGATTGTACCCTCAGAGTAAGCACCGGCTAACTACGTGCCAGCAGC
CGCGGTAATACGTAGGGTGCTAGAGTTGTCCGGATTTACTGGGTGTAAAGGGTGCTCAGGTGGGTTTGTAAGTCAGAGGT
GAAATCCCAAAGCTTAACTTTGGAGCTGCCTTTGATACTGCAAGTCTGGAGTTTGAGAGAGGGCAATGGAATATCTGGTG
TAGCAGTGAAATGCGTAGATATCAGATAGAACACCAATGGCGAAGGCAGTTGCCTGGCTCAAAACTGACGCTAAAGCACG
>16SV_2698
TCGGGAATTTTGCTCAATGGGGGAAACCCTGAAGCAGCAACGCCGCGTGCGGGATGAAGGCCTTCGGGTTGTAAACCGCT
TTTACCAGGGACGATAATGACGGTACCTGATGAATAAGTCACGGCTAACTACGTGCCAGCAGCCGCGGTAATACGTAGGT
GACGAGCGTTGTCCGGATTTACTGGGCGTAAAGAGCGCGCAGGCGGTCGTTCAAGTCGAGTGTGAAAGCCCCCGGCTCAA
CTGGGGAGGGTCATTCGATACTGATCGACTCGAAGGCAGGAGAGGGAAGCGGAATTCCCGGTGTAGTGGTGAAATGCGTA
GATATCGGGAGGAACACCAGTGGCGAAGGCGGCTTCCTGGCCTGTTCTTGACGCTGAGGCGCGAAAGCTAGGGGAGCAAA
>16SV_2702
CAAGGAATTTTGCGCAATGGGCGAAAGCCTGACGCAGCAACGCCGCGTGGGGGAAGAAGGCCTTCGGGTTGTAAACCCCT
TTTGCGAGGGAAGAAGATCTGACGGTACCTCGCGAATAAGCCACGGCTAACTACGTGCCAGCAGCCGCGGTAATACGTAG
GTGGCAAGCGTTGTCCGGATTTACTGGGCGTAAAGCGCGCGCAGGCGGGCTGGTCAGTCCGGGGTGAAATCTCACGGCTC
AACCGTGAGCGGTCCCCGGATACTGCCAGTCTTGAGGTGTCTAGAGGAGAGCGGAATTCCCGGTGTAGTGGTGGAATGCG
TAGATATCGGGAAGAACACCAGTGGCGAAAGCGGCTCTCTGGGGACCACCTGACGCTGAGGCGCGAAAGCGTGGGGAGCG
>16SV_2696
TCGAGAATCTTTGGCAATGGACGAAAGTCTGACCAAGCGACGCCGCGTGCGGGATGAAGGCCTTCGGGTTGTAAACCGCT
GTCGTAGGGAATCAAATGCATGGGGGTTCTCCCTTATGTTTGAGAGATCCTAGGAGGAAGGAGAGGCTAAGCTCGTGCCA
GCAGCCGCGGTAAGACGAGCTCTCCAAACGTTATTCGGTATCACTGGGCTTAAAGAGTTCGTAGGCGGCTTTGTAGGTGG
GGTGTGAAAGCCCTCGGCTTAACCGAGGAACTGCGCCCCAAACCACAAGGCTCGAGGGAGATAGGGGTAAGCGGAACAGA
TGGTGGAGCGGTGAAATGCATTGATATCATCTGGAACACCGGTGGCGAAGGCGGCTTACTGGATCTTTTCTGACGCTGAG
>16SV_985
TCGAGAATCTTCGGCAATGGGCGAAAGCCTGACCGAGCGATGCCGCGTGCGGGATGAAGGCCCTCGGGTTGTAAACCGCT
GTCGTAGGGGAGGAAGGTTCCGTGAAGAGCGGAATTTGACCTATCCTAGGAGGAAGTACGGGCTAAGTTCGTGCCAGCAG
CCGCGGTAACACGAACCGTACGAACGTTATTCGGAATTACTGGGCTTAAAGGGTTTGTAGGCGGCCTTGTAAGTCAGGTG
TGAAAGCCCTCGGCTCAACCGAGGAACAGCGCTTGATACTGCAAGGCTTGAGGGAGACAGAGGTAAGCGGAACTGATGGT
GGAGCGGTGAAATGCGTTGATATCATCAGGAACACCGGTGGCGAAAGCGGCTTACTGGGTCTCTTCTGACGCTGAGGAAC
>16SV_2061
TAACGAATCTTCCCCAATGCACGCAAGTGTGAGGGAGCGACGCCGCGTGTGGGACGAAGTCCTTCGGGATGTAAACCACT
GTCAGGGGATACCAAGTTCTGAGGATCCCCAGAGGAAGAGGCGGCTAACTCTGTGCCAGCAGCCGCGGTAATACAGAGGC
CTCTAGCGTTAGGCGGAATCACTGGGCTTAAAGCGTGTGTAGGCGGATCGTTAAGTGTCTTGTGAAATCCCACGGCTCAC
CCGTGGAACTGCTGGGCATACTGGCGATCTTGGGCCATTCAGGGGCAACTGGAACAAGCGGTGGAGCGGTGAAATGCGTA
GATATCGCTTGGAACGCCGACGGTGAAAACAGGTTGCTGGGGATGTGCCGACGCTGAGACACGAAAGCCAGGGGAGCAAA
>16SV_2766
TCAAGAATCTTCCACAATGGACGAAAGTCTGATGGAGCGACGCCGCGTGATTGATGAAGTGGTTCGCCACGTAAAGATCT
TTTATGAGGGAAGAAGTATATTGACGGTACCTCATGAATAAGGGGCTCCTAACTCTGTGCCAGCAGGAGCGGTAATACAG
AGGCCCCGAGCGTTATCCGGAATTATTGGGCGTAAAGGGTGTGTAGGTGGCGTTGTTAGTCGTATGTGAAAGCCCGGGGC
TCAACCTCGGATCCGCGTACGAAACGGCAATGCTTGAGTATGTGAGAGGTAAGCGGAACTCATGGTGTAGGGGTGAAATC
CGTTGATATCATGGGGAACACCAAAAGCGAAGGCAGCTTACTGGCACATTACTGACACTGAAACACGAAAGCGTGGGTAG
>16SV_2720
TGGGGAATATTGGACAATGGGGGAAACCCTGATCCAGCCATGCCGCGTGAGTGATGAAGGCCTTAGGGTTGTAAAGCTCT
TTTATCAGGGAAGATAATGACGGTACCTGAAGAATAAGCACCGGCTAACTTCGTGCCAGCAGCCGCGGTAATACGAAGGG
TGCTAGCGTTGTTCGGAATCACTGGGCGTAAAGCGCGCGTAGGCGGCTTGTCAAGTCAGGGGTGAAATCCTGGGGCTCAA
CCCCAGAATTGCCTTTGAAACTGTCAAGCTGGAGTGTCGGAGGGGATAGCGGAATTGCTAATGTAGCGGTGAAATGCGTA
GATATTAGCAGGAACACCGGTGGCGAAGGCGGCTATCTGGACGACAACTGACGCTGAGGCGCGAAAGCGTGGGGATCAAA
>16SV_910
TGGGGAATTTTGGACAATGGGCGCAAGCCTGATCCAGCCATGCCGCGTGAGTGAAGAAGGCCTTCGGGTTGTAAAGCTCT
TTCGGTGAAGACGAAACGGTTCGCGCTAATAACGCGGACTAATGACGGTACTCACAGAAGAAGCACCGGCTAACTACGTG
CCAGCAGCCGCGGTAATACGTAGGGTGCAGGCGTTAATCGGAATTACTGGGCGTAAAGCGTGCGCAGGCGGTTTGCTAAG
ACAGGTGTGAAATCCCCGAGCTTAACTTGGGAATTGCGCTTGTAACTGGCAAGCTAGAGTGTGGCAGAGGGGGGTGGAAT
TCCACGTGTAGCAGTGAAATGCGTAGATATGTGGAGGAACACCGATGGCGAAGGCAGCCCCCTGGGTTAACACTGACGCT
>16SV_2691
TAACGAATCTTCCCCAATGCACGAAAGTGTGAGGGAGCGACGCCGCGTGTGGGACGAAGTCCTTCGGGATGTAAACCACT
GTCAGGGGATACCAAGTTCTGAGGATCCCCAGAGGAAGAGGCGGCTAACTCTGTGCCAGCAGCCGCGGTAATACAGAGGC
CTCAAGCGTTAGGCGGAATCACTGGGCTTAAAGCGTGTGTAGGCGGATGCCTAAGTACCTTGTGAAATCCCACGGCTCAC
CCGTGGAACTGCTGGGTATACTGGGTGTCTTGGGCCATTTAGGGGCAACTGGAACAAGCGGTGGAGCGGTGAAATGCGTA
GATATCGCTTGGAACGCCGAAGGTGAAAACAGGTTGCTGGGAATGTGCCGACGCTGAGACACGAAAGCCAGGGGAGCGAA
>16SV_1200
TGGGGAATATTGGACAATGGGCGAAAGCCTGATCCAGCAATGCCGCGTGAGTGATGAAGGCCTTAGGGTTGTAAAGCTCT
TTTACCAGGGATGATAATGACAGTACCTGGAGAATAAGCTCCGGCTAACTCCGTGCCAGCAGCCGCGGTAATACGGAGGG
AGCTAGCGTTGTTCGGAATTACTGGGCGTAAAGCGTACGTAGGCGGTTATTCAAGTCAGAGGTGAAAGCCCGGGGCTCAA
CCCCGGAACTGCCTTTGAAACTAGATAGCTTGAATCTTGGAGAGGCGAGTGGAATTCCGAGTGTAGAGGTGAAATTCGTA
GATATTCGGAAGAACACCAGTGGCGAAGGCGACTCGCTGGACAAGTATTGACGCTGAGGTACGAAAGCGTGGGGAGCAAA
>16SV_1502
TCGGGAATTTTGCGCAATGGGCGAAAGCCTGACGCAGCAACGCCGCGTGAGGGATGACGGCCTTCGGGTTGTAAACCTCT
TTTGTCAGGGAAGATAATGACGGTACCTGGCGAATAAGCCACGGCTAACTACGTGCCAGCAGCCGCGGTAATACGTAGGT
GGCGAGCGTTGTCCGGATTTACTGGGCGTAAAGAGCGCGCAGGCGGTCGTCCAAGTCGCGTGTGAAAGCCCCCGGCTCAA
CTGGGGAGGGTCACGCGATACTGATCGACTCGAAGGCAGGAGAGGGTAGTGGAATTCCCGGTGTAGTGGTGAAATGCGTA
GATATCGGGAGGAACACCAGTGGCGAAGGCGACTACCTGGCCTGTTCTTGACGCTGAGGCGCGAAAGCTAGGGGAGCAAA
>16SV_666
TAACGAATATTCCACAATGCGCGAAAGCGTGATGGAGCAATGCCGCGTGCGGGATGAAGCGCCTTTGGCGTGTAAACCGC
TGTCAGAAGATAGAAACATTGATCATCTTCAGAGGAAGGGGCGACTAACTCTGTGCCAGCAGTCGCGGTAATACAGAGGC
CCCGAGCGTTAGTCGGAATCACTGGGCTTAAAGGGTGCGTAGGCGGATCGGTAAGTGTTCTGTGAAAGCCCCCGGCTCAA
CCGGGGAACCGCAGGGCATACTGCCGATCTTGAGGAAGCTAGAGGCCGGCGGAACGATAGGTGGAGCGGTGGAATGCGTA
GAGATCTATCGGAACGCCAATGGTGAAGACAGCCGGCTGGGGCTTTCCTGACGCTGAGGCACGAAAGCGTGGGGAGCAAA
>16SV_2796
TAGGGAATATTGCGCAATGGGGGAAACCCTGACGCAGCAACGCCGCGTGAGTGAGGAAGGTCTTCGGATTGTAAAACTCT
GTTCTTAGGGAAAAATGTCCTTTTGGCTAATATCCAAGAGGGGTGATGGTACCTAAGTAGAAAGCACCGGCTAACTTCGT
GCCAGCAGCCGCGGTAATACGAAGGGTGCAAGCGTTGTTCGGAATCATTGGGCGTAAAGCGCGCGCAGGCGGATTAATAA
GTCAGGTGTGAAATCTCGGGGCTCAACCTCGAAACTGCGCCTGAAACTATTAGTCTAGAATGTCGGAGGGGGCAGGGGAA
TTTCACGTGTAGGGGTAAAATCCGTAGAGATGTGAAGGAACACCGGAGGCGAAGGCGCCTGCCTGGACGACTATTGACGC
>16SV_2413
TGAGGAATCTTCCACAATGGGCGAAAGCCTGATGGAGCAATGCCGCGTGCAGGAAGACGCTTTTCGGAGTGTAAACTGCT
TTTCTGAAGGAAGATTATGACGGTACTTCAGGAATAAGGATCGGCTAACTACGTGCCAGCAGCCGCGGTAATACGTAGGA
TCCAAGCGTTATCCGGAATTACTGGGCGTAAAGCGTCCGCAGACGGTTTGATAGGTCTTATGCGAAATCCGGTGGCTCAA
CCACCTGGACTGTATGGGAAACCCTCAGACTTGAGGTAGGTAGAGGCAAGTGGAATTTCTGGTGTAGGGGTGACATCCGT
AGATATCAGAAGGAACACCAATGGCGAAGGCAGCTTGCTGGGCCTTACCTGACGTTCAGGGACGAAAGCGTGGGGAGCGA
>16SV_2727
TAACGAATCTTCCGCAATGTACGAAAGTATGACGGAGCGACGCCGCGTGTAGGACGAAGCCCTTCGGGGTGTAAACTACT
GTCAAGGGTTAGAAAGTTCTGATCAACCCTAGAGGAAGGCACGGCTAACTCTGTGCCAGCAGCCGCGGTAAGACAGAGGT
GCCAAGCGTTAGGCGGAATCACTGGGCTTAAAGCGTGTGTAGGTGGATGTCTAAGTACCTTGTGAAATCCCATGGCTCAA
CCATGGAACTGCTCGGTATACTGGACGTCTTGAGCTACTTAGGGGCAACCGGAACAAATGGTGGAGCGGTGAAATGCGTA
GATATCATTTGGAACGCCAATGGTGAAAACAGGTTGCTGGGAGTATGCTGACACTGAGACACGAAAGCCAGGGGAGCGAA
>16SV_2717
TCGAGAATCATTCACAATGGGGGCAACCCTGATGGTGCGACGCCGCGTGGAGGATAAGGTCTTCGGATTGTAAACTCCTG
TCATGCGAGAGCAAGACTTGCGGGCTAACTCCCGCAAGTTTGATAGTATCGCAAGAGGAAGAGACGGCTAACTCTGTGCC
AGCAGCCGCGGTAATACAGAGGTCTCAAGCGTTGTTCGGAATCACTGGGCGTAAAGGGTGCGTAGGTGGCGTGGAAAGTC
AGATGTGAAATCCGGAGGCTCAACCTCCGAATTGCATCCGATACTCCCATGCTAGAGAACTGGAGGGGAGTCTGGAATTC
TCGGTGTAGCAGTGAAATGCGTAGATATCGAGAGGAACACTAGTGGCGAAGGCGAGACTCTGGACAGTTTCTGACACTGA
>16SV_2798
TGAGGAATATTGGACAATGGGGGCAACCCTGATCCAGCCATGCCGCGTGCAGGAAGACTGCCCTATGGGTTGTAAACTGC
TTTTATACAGGAAGAAACCTACTTACGTGTAAGTAGCTGACGGTACTGTAAGAATAAGGATCGGCTAACTCCGTGCCAGC
AGCCGCGGTAATACGGAGGATCCAAGCGTTATCCGGAATCATTGGGTTTAAAGGGTCCGTAGGTGGTTAATTAAGTCAGA
GGTGAAAGCCAGCAGCTCAACTGTTGAACTGCCTTTGATACTGATTAACTTGAGTTATTGTGAAGTAGTTAGAATATGTA
GTGTAGCGGTGAAATGCATAGATATTACATAGAATACCGATTGCGAAGGCAGATTACTAACAATACACTGACACTGAGGG
>16SV_1314
TAACGAATCTTCCGCAATGCACGAAAGTGTGACGGAGCGACGCCGCGTGTAGGATGAAGTCCTTCGGGATGTAAACTACT
GTCAGGAGAAAGAAAGTTCTGATCTACTCCAAAGGAAGGGGCGGCTAACTCTGTGCCAGCAGCCGCGGTAAGACAGAGGC
CCCGAGCGTTAGACGGAATCACTGGGCTTAAAGCGTGTGTAGGCGGAATGGTAAGTACCTTGTGAAATCCCACGGCTCAA
CCGTGGAACTGCTCGGTATACTGCTTTTCTTGAGCAATCTAGGGGCGAGTGGAACAGATGGTGGAGCGGTGAAATGCGTA
GATATCATCTGGAACGCCAATGGTGAAGACAACTCGCTGGGGATTTGCTGACGCTGAGACACGAAAGCCAGGGGAGCGAA
>16SV_2773
TTGGGAATATTGGACAATGGACGAAAGTCTGATCCAGTGACGCCGCGTGAAGGAAGAAGGTCTTCGGATTGTAAACTTAT
TTTATCAGGGAAGAAATAAATGACAGTACCTGAAGAAGAAGGACCGGCAAACTACGTGCCAGCAGCCGCGGTAATACGTA
GGGTCCAAGCGTTATCCGGATTTACTGGGTGTAAAGGGCGAGTAGACGGCGCTATAAGTCAGATGTGAAAACTTGGGGCT
CAACCTCAAGACTGCATCTGAAACTGTAGTGCTAGAGTGCAGGAGAGGTAAGTGGAATTCCTAGTGTAGCGGTGAAATGC
GTAGATATTAGGAGGAACACCAGTGGCGAAGGCGACTTACTGGACTGTAACTGACGTTGAGGCGCGAAAGTGTGGGGAGC
>16SV_2795
TCAAGAATCTTCCTCAATGGACGAAAGTCTGAAGGAGCAATGCCGCGTGATCGATGAAGCTCTTCGGAGTGTAAAGGTCT
TTTATCAGGGACGAATTTGTGACGGTACCTGAAGAATAAGTCACTGCTAACTTCGTGCCAGCAGCAGCGGTAATACGAAG
GTGGCAAGCGTTACCCGGAATGATTGGGCGTAAAGCGTCCGCAGACGGTCAGAAAAGTTCTCGGTTAAATCTGGTGGCTC
AACCTCCAGACCGCTGAGAATACTTTTTGACTAGAGACTGGAAGAGGCAAGCGGAATTGCCGGTGTAGTAGTAAAATGCG
TTGATATCGGCAGGAACACCAAAAGCGAAGGCAGCTTGCTAGTACAGTTCTGACGTTCAGGGACGAAAGCGTGGGTAGCG
>16SV_2765
TAGGGAATTTTCCACAATGGACGAAAGTCTGATGGAGCAACGCCGCGTGCAGGATGAAGGCCTTCGGGTCGTAAACTGCT
TTTATATGTGAAGACTTCGACGGTAGCATATGAATAAGGATCGGCTAACTCCGTGCCAGCAGCCGCGGTCATACGGAGGA
TCCAAGCGTTATCCGGAATTACTGGGCGTAAAGAGTTGCGTAGGTGGCAGAGTAAGCAAGGTGTGAAAGCGTCCCGCTCA
ACGGGATAAACATGCTTTGAACTGCTCAGCTAGAGGACGAGAGAGGTCACTGGAATTCCTAGTGTAGGAGTGAAATCCGT
AGATATTAGGAGGAACACCAATGGCGTAGGCAGGTGACTGGCTCGTTCCTGACACTAAGGCACGAAAGCGTGGGTAGCAA
>16SV_2682
TGGGGAATCTTGCGCAATGGGCGAAAGCCTGACGCAGCGACGCCGCGTGAGTGATGAAGGCCTTCGGGTTGTAAAGCTCT
GTGGGGAGAGAAGAATTAGTGCAGGCTAATCACTGCATGATGACGGTATCTCCTTAGCAAGCACCGGCTAACTCTGTGCC
AGCAGCCGCGGTAAGACAGAGGGTGCAAACGTTGTTCGGAATTACTGGGCGTAAAGCGTGTGTAGGCGGTCTTGTAAGTC
GGATGTGAAAGCCCCGGGCTCAACCCGGGAAGTGCACTCGATACTGCAAGACTAGAGTACCGGAGAGGTTGGTGGAATTC
TCGGTGTAGAGGTGAAATTCGTAGATATCGAGAGGAACACCGGTGGCGAAGGCGGCCAACTGGACGAGTACTGACGCTGA
>16SV_2788
TTAGGAATTTTGCGCAATGGGAGAAATCCTGACGCAGCAACGCCGCGTGAGTGATGAAGGCCTTCGGGTTGTAAAACTCT
TTTAGTTGGAACGAATAAATTGACGGTACCAACAGAAACAGCACCGGCTAACCCTGTGCCAGCAGCCGCGGTAATACAGG
GGGTGCGAGCGTTACTCGGATTTATTGGGCGTAAAGAGCGTGTAGGTGGTTTACTAAGTCTGGTGTGAAAGCCCTGGGCT
CAATCCAGGAAGAGCATTGGATACTGGTAGACTAGAGTGCAGGAGAGGTTGGCGGAATTCCCGGTGTAGAGGTGAAATTC
GTAGATATCGGGAGGAACAACAGTGGCGAAGGCGGCCAACTGGACTGCAACTGACACTAAGGCGCGAAAGCGTGGGTAGC
>16SV_2709
TCGAGAATCTTCCGCAATGGGCGAAAGCCTGACGGAGCGACACCGCGTGATGGATGAAGACCCTCTGGGTCGTAAACATC
TTTTATGAGGGAGAAAGTTTATTGATAGTACCTCACGAATAAGGGGTTGCTAAACTCGTGCCAGCAGCAGCGGTAATACG
AGTGCCCCGAGCGTTATCCGGAATCATTGGGCGTAAAGGGTGTGTAGGTGGTGATGTTAGTCAGTTGTTAAAACCCAGGG
CTCAACCCCGGAAGTGCGACTGAAACGGCATTACTAGAGGATGGCAGGGATGTATGGAACTCATGGAGTAGGGGTGAAAT
CCGTTGATATCATGGGGAACACCAAAAGCGAAGGCAGTACATTGGGCCACTCCTGACACTGAAACACGAAAGCGTGGGTA
>16SV_2772
TGAGGAATCTTCCGCAATGGACGAAAGTCTGACGGAGCGACACCGCGTGAAGGATGAAGGTTTTGTTATTGTAAACTTCT
TTTCTCAGGGACGATAATGACGGTACCTGAGGAATAAGGGACGGCTAACTATGTGCCAGCAGCCGCGGTAATACATAGGT
CCCAAGCGTTATCCGGAATTACTGGGCGTAAAGCGTCTGCAGGTGGAAAAGTGTGTGAGACGTGAAAGACCGGGGCTCAA
CCCCGTGTTTGTGTTTCAAACTGCTTTTCTAGAGTGAGTAAGAGGTATGCGGAATTTATGGAGTAGGAGTGCAATCCGTT
GACACCATAAAGAACACCAAAAGCGAAGGCAGCATACTGGGGCTCTACTGACACTCAGAGACGAAAGCGTGGGTAGCGAA
>16SV_2719
TCGAGAATCTTCCGCAATGGGCGAAAGCCTGACGGAGCGACGCCGCGTGATTGATGAAGTCCTTCGGGACGTAAAGATCT
TTTATGCGTGAGAAAGTTATTGATAGTAACGCATGAATAAGGGGCTCCTAACTCTGTGCCAGCAGGAGCGGTAATACAGA
GGCCCCAAGCATTATCCGGAATCACTGGGCGTAAAGGGTGTGTAGGCGGTCGTGTTAGTCTCTTGTGAAAGATCTTCGGC
TTAACCGAGGAGACGCAGGGGAAACGGCACGACTCAGAGGATGCGAGAGGTAAAGGGAACTCATGGTGTAGGGGTGAAAT
CCGTTGATATCATGGGGAACACCAAATGCGAAGGCACTTTACTGGCGCACTCCTGACGCTGAAACACGAAAGCGTGGGAA
>16SV_2806
TCGAGGATCTTCGGCAATGGGCGAAAGCCTGACCGAGCGACGCCGCGTGTGGGATGAAGGCCTTCGGGTTGTAAACCACT
GTCAGTGGGGAGGAAGGACTGGTGTAGAGCCAGTTTTGACCTATCCGCAGAGGAAGTGTGGGCTAAGTCCGTGCCAGCAG
CCGCGGTAAGACGGACCACACAAACGTTATTCGGAATTACTGGGCTTAAAGGGTGCGTAGGCTGTGCAGTAAGTTGGGTG
TGAAATCCCTCGGCTTAACCGAGGAACTGCGCCCAAAACTACTGTGCTTGAGAAAGATAGAGGTAAGCGGAACTTAGGGT
GGAGCGGTGAAATGCGTTGATATCCTAAGGAACACCGGTGGCGAAAGCGGCTTACTGGGTCTTTTCTGACGCTGAGGCAC
>16SV_2822
TGAGGAATATTGGACAATGGAGGCAACTCTGATCCAGCCATGCCGCGTGCAGGAAGACTGCCCTATGGGTTGTAAACTGC
TTTTATACAGGAAGAAACCCCGAGACGTGTCTTGGGCTGACGGTACTGTATGAATAAGCACCGGCTAACTCCGTGCCAGC
AGCCGCGGTAATACGGAGGGTGCAAGCGTTATCCGGAATCATTGGGTTTAAAGGGTCCGCAGGCGGTCAATTAAGTCAGA
GGTGAAATCCCGCAGCTTAACTGTGGAACTGCCTTTGATACTGGTTGACTTGAGTTATACGGAAGTAGATAGAATAAGTA
GTGTAGCGGTGAAATGCATAGATATTACTTAGAATACCGATTGCGAAGGCAGTCTACTACGTATATACTGACGCTCATGA
>16SV_2807
TGGGGAATATTGGACAATGGGCGCAAGCCTGATCCAGCCATGCCGCGTGAGTGATGAAGGCCTTAGGGTTGTAAAGCTCT
TTTACCAGGGAAGATGAAGACGGTACCTGGAGAATAAGCCCCGGCAAACTTCGTGCCAGCAGCCGCGGTAATACGAAGGG
GGCTAGCGTTGTTCGGAATTACTGGGCGTAAAGAGCGCGTAGGCGGTTTTCCAAGTCAGAGGTGAAATGCCAGGGCTTAA
CCCTGGAACTGCCTTTGAAACTGGAAGACTGGAGTATCGGAGGGGAGTGCGGAATACCTAATGTAGCGGTGAAATGCGTA
GATATTAGGTGGAACACCGGCGGCGAAGGCGGCACTCTGGACGATTACTGACGCTGAGGCGCGAAAGCGTGGGGAGCAAA
>16SV_2536
TCTAGAAGCTTCGTCAATGGGCGAAAGCCTGAACGAGCGACGCCGCGTGAGGGATGAAGCCTCTTGGGGTGTAAACCTCT
TTCGGCAGGGAAGAAAGCCTGGATGGTGAATCCAGGTTTGACGGTACCTGCAAAAGAAGCACCGGCTAACTCCGTGCCAG
CAGCCGCGGTAATACGGGGGGTGCAAGCGTTATTCGGATTTATTGGGCGTAAAGGGCGCGTAGGCGGTTTGGTAAGTCTG
GTGTGAAAACGCTACCGCTCAACGGAGCGAGTGCACTGGATACTGCCAAACTTGAGTGCGGGAGAGGTCAGTGGAATTCC
CGGTGTAGCGGTGGAATGCGTAGATACCGGGAAGAACACCAGTGGCGAAGGCGACTGGCTGGACCGCAACTGACGCTGAG
>16SV_2840
TCGAGGATCTTCGTCAATGGGCGAAAGCCTGAACGAGCGACGCCGCGTGCGGGATGAAGGCCCTTGGGTTGTAAACCGCT
GTCAGGGGGGATGAAACCGTAAGGTTGACAGAGCCCCAGAGGAAGCACGGGCTAAGTTCGTGCCAGCAGCCGCGGTAATA
CGAACTGTGCGAACGTTACTCGGAATCACTGGGCTTACAGGGTGCGTAGGTGGCTTGATAAGCAGGGTGTGAAATCCCTC
GGCTCAACCGAGGAACTGCGCTCTGAACTGTCGGGCTAGAGTATGCTAGAGGTGAATGGAACATCCAGTGGAGCGGTGAA
ATGTGTTGATATTGGATGGAACACCAGAGGCGAAGGCGATTCACTGGGGCATAACTGACACTGAGGCACGAAAGCCAGGG
>16SV_2251
TGGGGAATTTTCCGCAATGGGCGAAAGCCTGACGGAGCAATACCGCGTGAGGGATGACGGCCTATGGGTTGTAAACCTCT
TTTTTCAGGGAGGATAATGACGTGTACCTGAAGAATAAGCATCGGCTAACTCCGTGCCAGCAGCCGCGGTAAGACGGGGG
ATGCAAGTGTTATCCGGAATCACTGGGCGTAAAGCGTCTGTAGGTGGTCCAATAAGTCAACTGTTAAATCTTGAGGCTCA
ACCTCAAAATCGCAGTCGAAACTATTAGACTAGAGTATAGTAGGGGTAAAGGGAATTTCCAGTGGAGCGGTGAAATGCGT
AGAGATTGGAAAGAACACCGATGGCGAAGGCACTTTACTGGGCTATTACTGACACTCAGAGACGAAAGCTAGGGTAGCAA
>16SV_2708
TGAGGAATATTGGACAATGGGCGAAAGCCCGATCCAGCAACGCCGCGTGGAGGATGAAGGCCTTCGGGTCGTAAACTTCT
TTAGAGGGAGACGAGAAAGGACGGTATCCCTAGAATAAGCGACGGCAAACTACGTGCCAGCAGCCGCGGTAACACGTAGG
TCGCGAGCGTTATCCGGATTTACTGGGCGTAAAGCGCTTGTAGGCGGTTCCGTAAGTCGGGCGTGAAATCTCTGGGCTTA
ACCCAGAGTGGCCGTTCGATACTGCGGGGCTTGAGGATGCTAGAGGGTGGTGGAATTCCAGGTGTAGTGGTGAAATGCGT
AGATATCTGGAGGAACATCCGTGGCGAAGGCGGCCACCTGGGGCATTCCTGACGCTGAGAAGCGACAGCTAGGGGATCAA
>16SV_2856
TGGGGAATATTGCGCAATGGCCGAAAGGCTGACGCAGCGACGCCGCGTGGGGGATGAAGCATTTCGGTGTGTAAACCCCT
GTTGCTCGGGACGAACAATCGACTTTAGTCGATCTGACGGTACCGGGTGAGGAAGCACCGGCTAACTCCGTGCCAGCAGC
CGCGGTAATACGGAGGGTGCGAGCGTTGTCCGGAATCACTGGGCGTAAAGGGCGCGTAGGCGGTCTGTTAAGCGTGTGGT
GAAAGCTCGGGGCTCAACCCTGAGTCGGCCATGCGAACTGGTGGACTAGAGCACTGTAGAGGCAGGTGGAATTCCGGGTG
TAGCGGTGGAATGCGTAGAGATCCGGAAGAACACCGGTGGCGAAGGCGGCCTGCTGGGCAGTAGCTGACGCTGAGGCGCG
>16SV_2844
TCGAGAATCTTCGGCAATGGGCGCAAGCCTGACCGAGCGACGCCGCGTGGAGGACGAAGGCCTTCGGGTTGTAAACTCCT
GTCGAGGGGGAGGAAGGACGTGTGCAGAGCACGACTTGACCGATCCCTGGAGGAAGCACGGGCTAAGTTCGTGCCAGCAG
CCGCGGTAAGACGAACCGTGCGAACGTTATTCGGAATCACTGGGCTTAAAGCGCGTGTAGGCGGCCCGGCACGTCCGTCG
CTGAAAGCCCCCGGCTCAACCGGGGAAGTGGCGTGGATACGACCGGGCTCGAGGGACGTAGGGGGGGCTGGAACTTCCGG
TGGAGCGGTGAAATGCGTTGAGATCGGAAGGAACGCCCGTGGCGAAAGCGAGCCCCTGGACGTCAACTGACGCTGAGACG
>16SV_2483
TGGGGAATATTGCGCAATGGGCGAAAGCCTGACGCAGCGACGCCGCGTGGGGGATGAAGCATTTCGGTGTGTAAACCCCT
GTTGCTCGGGACGAACAACTGGTTTTGACCAGTCTGACGGTACCGGGTGAGGAAGCACCGGCTAACTCCGTGCCAGCAGC
CGCGGTAATACGGAGGGTGCGAGCGTTGTCCGGAATCACTGGGCGTAAAGGGCGCGTAGGCGGTCTGCTAAGCGTGTGGT
GAAAGCTCGGGGCTCAACCCCGAGTCTGCCATGCGAACTGGTGGACTGGAGCACTGTAGAGGCAGGTGGAATTCCGGGTG
TAGCGGTGGAATGCGTAGAGATCCGGAAGAACACCAGTGGCGAAGGCGGCCTGCTGGGCAGTTGCTGACGCTGAGGCGCG
>16SV_2923
TGGGGAATCTTGCTCAATGGGCGAAAGCCTGAAGCAGCAACGCCGCGTGCGGGATGAAGGCCCTCGGGTTGTAAACCGCT
TTCAGCAGGAACGAATCTGACGGTACCTGCAGAAGAAGGTCCGGCCAACTACGTGCCAGCAGCCGCGGTAACACGTAGGG
ACCAAGCGTTGTCCGGATTTATTGGGCGTAAAGAGCTCGTAGGCGGTTCAGTAAGTCGGGTGTGAAAACTTCGGGCTTAA
CTCGAAGCATGCATCCGATACTGCTGTGACTTGAGTCCGGTAGGGGAGTGGGGAATTCCTGGTGTAGCGGTGAAATGCGC
AGATATCAGGAGGAACACCGGTGGCGAAGGCGCCACTCTGGGCCGGTACTGACGCTGAGGAGCGAAAGCGTGGGTAGCAA
>16SV_2902
TCGAGAATCTTCCGCAATGGGCGAAAGCCTGACGGAGCGACGCCGCGTGATGGACGAAGTCCTTCGGGACGTAAACATCT
TTTATGCGTGAGGAATTAATTGACGTTAGCGCATGAATAAGGGGCTCCTAACTCTGTGCCAGCAGGAGCGGTAATACAGA
GGCCCCAAGCATTATCCGGAATCACTGGGCGTAAAGGGTGTGTAGGCGGTTATGTTAGTCTTTCGTGAAAGATCTTGGGC
TTAACCCAGGAGGCGCGGGAGAAACGGCATAGCTTAGAGGATGCGAGAGGTAAAGGGAACTCAAGGTGTAGGGGTGAAAT
CCGTTGATATCTTGGGGAACACCAAATGCGAAGGCACTTTACTGGCGCACTCCTGACGCTGAAACACGAAAGCGTGGGTA
>16SV_2911
TGGGGAATCTTGCGCAATGGGCGAAAGCCTGACGCAGCAACGCCGCGTGCGGGATGAAGGCTCTCGGGTTGTAAACCGCT
TTCAGCAGGAACGAAAATGACGGTACTTGCAGAAGAAGGTGCGGCCAACTATGTGCCAGCAGCCGCGGTGATACATAGGC
ACCAAGCGTTGTCCGGATTTATTGGGCGTAAAGAGCTCGTAGGCGGTTCGGTAAGTCGGGTGTGAAAACTTTGGGCTCAA
CCCAAAGCCTGCATCCGATACTGCTGTGACTAGAGTTCGGTAGGGGAGCGGGGAATTCCTAGTGTAGCGGTGAAATGCGC
AGATATTAGGAGGAACACCGGTGGCGAAGGCGCCGCTCTGGGCCGATACTGACGCTGAGGAGCGAAAGCGTGGGTAGCAA
>16SV_2922
TCGAGAATCTTCGGCAATGGGCGCAAGCCTGACCGAGCGACGCCGCGTGGAGGATGAAGGCCTTCGGGTTGTAAACTCCT
GTCGAGGGGGAGGAAGGCGCAAGCTTGACCGATCCCTGGAGGAAGCACGGGCTAAGTTCGTGCCAGCAGCCGCGGTAAGA
CGAACCGTGCGAACGTTATTCGGAATCACTGGGCTTAAAGCGCGTGTAGGCGGGCCGCCACGTCGGCTGCTGAAATCCCC
CGGCTCAACCGGGGAACGGGCACCGATACGAGCGGCCTCGAGGGGGGTAGGGGGGTCTGGAACTTCCGGTGGAGCGGTGA
AATGCGTTGAGATCGGAAGGAACGCCCGTGGCGAAAGCGAGGCCCTGGACCCTTTCTGACGCTGAGACGCGAAAGCCAGG
>16SV_2812
TTAGGAATTTTGCGCAATGGACGAAAGTCTGACGCAGCAATGCCGCGTGGAGGATGAAGGCCTTCGGGTTGTAAACTCCT
TTTAGTTGGAGCGAAAAAAATGACGGTACCAACAGAAAAAGCACCGGCAAACCCTGTGCCAGCAGCCGCGGTAATACAGG
GGGTGCAAGCGTTACTCGGAATTATTGGGCGTAAAGAGCGTGTAGGCTGTTTGTTAAGTTTGATGTGAAAGCCCCGGGCC
CAATCCGGGAAGTGCATTGAATACTGACAAACTAGAGTATGGGAGGGGTGAGTGGAATTCCTGGTGTAGAGGTAAAATTC
GTAGATATCAGGAGGAACAACAGTGGCGAAGGCGACTCACTGGACCATTACTGACGCTAAGGCGCGAAAGCGTGGGGAGC
>16SV_2748
TGGGGAATCTTGCGCAATGGGCGAAAGCCTGACGCAGCGACGCCGCGTGGGGGAAGAAGGCCTTAGGGTTGTAAACCTCT
TTCAGGTGGGACGAAGCCACTCGGGTTAATAGCCCAGAGGGTGACGGTACCGCCAGAAGAAGCCCCGGCTAACTACGTGC
CAGCAGCCGCGGTAATACGTAGGGGGCAAGCGTTGTCCGGATTTATTGGGCGTAAAGAGCGTGTAGGCGGCCAGGTAGGT
GGGTTGTGAAAACTGGAGGCTCAACCTTCAGACGTCGACCCAAACCCCCTGGCTAGAGTCCGGAAGAGGAGAGTGGAATT
CCTGGTGTAGCGGTGAAATGCGCAGATATCAGGAAGAACACCCGTGGCGAAGGCGGCTCTCTGGGACGGTACTGACGCTG
>16SV_2918
TGGGGAATATTGCGCAATGGTCGAAAGACTGACGCAGCGACGCCGCGTGTGGGAGGAAGCCCCTCGGGGTGTAAACCACT
GTCGGGAGGGACGAATCCCGGGCGGGCAAATAGCCCGAACGGTTGACGGTACCTTCAAAGGAAGCACCGGCTAACCCTGT
GCCAGCAGCCGCGGTAATACAGGGGGTGCAAGCGTTGTTCGGAATTACTGGGCGTAAAGCGCGGGCAGGTGGTCTTTTAA
GTCCTTTGTGAAATCCCGGGGCTCAACCCCGGATCTGCATAGGATACTGGAAGACTTGAGACTGGTAGAGGCGAGCGGAA
TTCCTGGTGTAGCGGTGGAATGCGTAGATATCAGGAAGAACACCGGTGGCGAAGGCGGCTCGCTGGGCCAGATCTGACAC
>16SV_2894
TCGAGAATTTTTCGCAATGGGGGAAACCCTGACGGAGCGACGCCGCGTGAAGGATGAAGGTCATTAGATTGTAAACTTCT
GTCATGCGAGAACAAGAAAGTGATAGTATCGCAAGAGGAAGGGGCGGCTAACTCTGTGCCAGCAGCCGCGGTAATACAGA
GGCCCCAAGCGTTGTTCGGATTCATTGGGCGTAAAGGGTGCGTAGGCGGCGCCATAAGTCGGATGTGAAATCTCTGGGCT
CAACCCAGAAATTGCATTCGATACTGTGGTGCTCGAGGACTGGAGAGGAGACTGGAATTCACGGTGTAGCAGTGAAATGC
GTAGATATCGTGAGGAAGACCGGTGGCGAAGGCGGGTCTCTGGACAGTTCCTGACGCTGAGGCACGAAGGCCAGGGTAGC
>16SV_2882
TGGGGAATCTTGCACAATGGAGGAAACTCTGATGCAGCGATGCCGCGTGAGTGAAGAAGGCCTTTGGGTTGTAAAGCTCT
TTCGTCGGGGAAGAAAATGACTGTACCCGAATAAGAAGGTCCGGCTAACTTCGTGCCAGCAGCCGCGGTAATACGAAGGG
ACCTAGCGTAGTTCGGAATTACTGGGCTTAAAGAGTTCGTAGGTGGTTGAAAAAGTTGGTGGTGAAATCCCAGAGCTTAA
CTCTGGAACTGCCATCAAAACTTTTCAGCTAGAGTATGATAGAGGAAAGCAGAATTTCTAGTGTAGAGGTGAAATTCGTA
GATATTAGAAAGAATACCAATTGCGAAGGCAGCTTTCTGGATCATTACTGACACTGAGGAACGAAAGCATGGGTAGCGAA
>16SV_2361
TGGGGAATCTTGCGCAATGGGCGAAAGCCTGACGCAGCGACGCCGCGTGAGCGATGAAGGCCTTCGGGTTGTAAAGCTCT
GTGGGGAGGAAAGAATAAGGGTTGGCTAACATCCAACCTGATGACGGTACCTCCTTAGCAAGCACCGGCTAACTCTGTGC
CAGCAGCCGCGGTAAGACAGAGGGTGCAAACGTTGTTCGGAATTACTGGGCGTAAAGCGCGTGTAGGCGGCCCTGCAAGT
CGGATGTGAAATCCCACGGCTCAACCGTGGAAGTGCATTCGAAACTGCAGGGCTAGAGTCCTGGAGAGGAAGGTGGAATG
CTTGGTGTAGAGGTGAAATTCGTAGATATCAAGCGGAACACCGGTGGCGAAGGCGGCCTTCTGGACAGTGACTGACGCTG
>16SV_2818
TGGGGAATATTGGACAATGGGGGCAACCCTGATCCAGCAATGCCGCGTGTGTGAAGAAGGCCTGAGGGTTGTAAAGCACT
TTCAGTGGGGAGGAGGGTTTATAGGTTAAGAGCTAGTAAACTGGACGTTACCCACAGAAGAAGCACCGGCTAACTCCGTG
CCAGCAGCCGCGGTAATACGGAGGGTGCGAGCGTTAATCGGAATTACTGGGCGTAAAGGGTGCGTAGGTGGTTTGGTAAG
TTATCTGTGAAATCCCTGGGCTCAACCTGGGCAGGTCAGATAATACTGCTGGACTCGAGTATGGGAGAGGGTAGTGGAAT
TTCCGGTGTAGCGGTGAAATGCGTAGAGATCGGAAGGAACACCAGTGGCGAAGGCGGCTACCTGGCCTAATACTGACACT
>16SV_2327
TGGGGAATATTGGACAATGGGCGCAAGCCTGATCCAGCCACGCCGCGTGAGTGATGAAGGCCTTCGGGTCGTAAAGCTCT
GTGGGGAGGGACGAACCGCCGTTGGTTAATACCCAACGGCATGACGGTACCTCCTTAGCAAGCACCGGCTAACTTCGTGC
CAGCAGCCGCGGTAATACGAAGGGTGCAAACGTTGCTCGGAATTATTGGGCGTAAAGCGCACGTAGGCGGCTTAGCAAGT
CGGAAGTGAAAGCCCTCGGCTCAACCAAGGAAGTGCTTTCGAAACTGCTAAGCTTGAGTACTTAAGAGGATCGCGGAATT
CCCGGTGTAGAGGTGAAATTCGTAGATATCGGGAGGAACACCAGTGGCGAAGGCGGCGATCTGGGAAGATACTGACGCTG
>16SV_2897
TCGAGAATCTTCCACAATGGACGAAAGTCTGATGGAGCGACGCCGCGTGATTGATGAAGCTTTTCGGAGTGTAAAGATCT
TTTATGAGGGAAGAAGTTTATTGACGGTACCTCATGAATAAGGGGCTCCTAATCTCGTGCCAGCAGGAGCGGTAATACGA
GAGCCCCGAGCGTTATCCGGAATTATTGGGCGTAAAGGGTGTGTAGGCGGTTATGTTAGTCATTTGTTAAAACTCGAGGC
TTAACCTCGAATCTGCGAGCGAAACGGCATAACTAGAAAGTGTGAGGGGTGTACAGAACTCATGGTGTAGGGGTGAAATC
CGTTGATATCATGGGGAATACCAAAAGCGAAGGCAGTACACTGGCACATATTTGACGCTGAAACACGAAAGCGTGGGTAG
>16SV_1359
TGGGGAATCTTGCGCAATGGGCGAAAGCCTGACGCAGCCATGCCGCGTGAACGATGAAGGCCTTAGGGTTGTAAAGTTCT
TTTACCCGTGACGATGATGACGGTAACGGGAGAATAAGCTCCGGCTAACTTCGTGCCAGCAGCCGCGGTAATACGAAGGG
GGCTAGCGTTGTTCGGAATTACTGGGCGTAAAGCGCGCGCAGGCGGTTCGTCAAGTTGGGGGTGAAATCCCTGGGCTCAA
CCCAGGAATGGCCTTCAAAACTGTCGAGCTAGAGGACGAGAGAGGTGAGTGGAATTCCCAGTGTAGAGGTGAAATTCGTA
GATATTGGGAAGAACACCGGTGGCGAAGGCGGCTCACTGGCTCGTTTCTGACGCTGAGGCGCGAAAGCGTGGGGAGCAAA
>16SV_3071
TCGAGGATCTTCGGCAATGGGCGCAAGCCTGACCGAGCGAGACCGCGTGAGCGATGAAGGCCTTCGGGTTGTAAAGCTCT
GTCGAGAGGGAGAAAAGGGCAACCTTGATCTATCTCTGGAGGAAGCACGGGCTAAGTTCGTGCCAGCAGCCGCGGTAAGA
CGAACCGTGCGAACGTTGTTCGGAATCACTGGGCTTAAAGGGCGCGTAGGCGGGCCACCAAGTCCGGGGTGAAATCCTCC
AGCTCAACTGGAGAACTGCCTCGGATACTGGAGGTCTCGAGGGAGATAGGGGCACGCGGAACCGTGGGTGGAGCGGTGAA
ATGCGTTGATATCCATGGGAACTCCGGTGGCGAAGGCGGCGTGCTGGATCTCTTCTGACGCTGAGGCGCGAAAGCCAGGG
>16SV_1221
TCGAGGATCTTCGTCAATGGGGGAAACCCTGAACGAGCGACGCCGCGTGCACGATGAAGGCCTTCGGGTTGTAAAGTGCG
AAAGTGGGGACGAAAGCCGAAAGGTTTGACCGATCCACAGTAAGCTCGGGCTAAGTTCGTGCCAGCAGCCGCGGTAAGAC
GAACCGAGCGAACGTTGTTCGGAATCACTGGGCTTAAAGGGCGCGTAGGCGGGTATCCAAGTCTATGGTGAAATCCGGCA
GCTTAACTGTCGAACTGCCGTGGATACTGGGTATCTCGAGGGAGGTAGGGGCGTGCGGAACTATTGGTGGAGCGGTGAAA
TGCGTTGATATCAATAGGAACTCCGGTGGCGAAGGCGGCACGCTGGACCTCTTCTGACGCTGAGGCGCGAAAGCCAGGGG
>16SV_2482
TTTCGAATCATTCACAATGGGCGAAAGCCTGATGGTGCGACGCCGCGTGAGGGATGAAGGTCTTCGGATCGTAAACCTCT
GTCACCGGGGAAGAAACGCTATACGTAAACATCGGATAGCCTGACTTAACCCGGAGAGGAAGCAGTGGCTAACTCTGTGC
CAGCAGCCGCGGTAATACAGAGACTGCAAGCGTTATTCGGATTCACTGGGCGTAAAGGGTGCGCAGGCGGCCATGTGTGT
GAGGTGTGAAATCCCGGAGCTTAACTCCGGAACTGCGCCTCAAACTACATGGCTAGAGCATTGGAGAGGGAAGTGGAATT
CACGGTGTAGCAGTGAAATGCGTAGATATCGTGAGGAACACCAGAGGCGAAGGCGACTTCCTGGACAATTGCTGACGCTC
>16SV_2739
TTGGGAATTTTGGACAATGGGCGCAAGCCTGATCCAGCCACGCCGCGTGAATGATGAAGGCCTTCGGGTCGTAAAGTTCT
TTTAGTGGGGAAAAACACAATGATGGTACCCACAGAAAAAGCACCGGCTAACTCCGTGCCAGCAGCCGCGGTAATACGGA
GGGTGCAAGCGTTGCTCGGAATTATTGGGCGTAAAGCGTATGTAGGCGGTTTTCTAAGTCTGATGTGAAATCCCAGGGCT
CAACCCTGGAACTGCATTGGATACTGGAAAGCTAGAGGACGATAGAGGATGGTGGAATTCCAGGTGTAGGGGTGAAATCC
GTAGATATCTGGAGGAACATCAGTGGCGAAGGCGGCCATCTGGATCGTACCTGACGCTGAGATACGAAAGCGTGGGGAGC
>16SV_2947
TCGAGAATCTTCCGCAATGGGCGAAAGCCTGACGGAGCGACGCCGCGTGGAGGATGAAGGCCTTCGGGTTGTAAACTCCT
GTCACGGGTTATGAACTGGCGCAGCTTAACAGGCTGTGTTTTGACGTAAGCCCGAAAGGAAGCACCGGCTAACTCTGTGC
CAGCAGCCGCGGTAATACAGAGGGTGCGAACGTTGTTCGGAATTACTGGGCATAAAGCGCGCGTAGGCGGCCACGTAAGT
GTCTTGTGAAATCCCACGGCTCACCCGTGTGAATTGTGAGGCATACTGCGTGGCTTGAGTGTGGTAGGGGAGAGCGGAAC
TCCTGGTGGAGCGGTGAAATGCGTAGATATCAGGAGGAACACCGGTGGCGAAGGCGGCTCTCTGGTCCACTACTGACGCT
>16SV_3076
TAGGGAATATTGCGCAATGGAGGAAACTCTGACGCAGCGACGCCGCGTGGGTGACGAAGGCTTTCGGGTCGTAAAGCCCT
GTCGGAAGGGAAGAAAAACGGTATGGCTAACATCCATGCCGCTTGACGGTACCTTTAAAGGAAGCACCGGCTAACTACGT
GCCAGCAGCCGCGGTAATACGTAGGGTGCAAGCGTTGTTCGGAATCATTGGGCGTAAAGCGCGTGTAGGCGGTTATTTAA
GTCGATTGTGAAATCCCTGGGCTCAACCGAGGAAGTGCAGTCGAAACTGAATAGCTAGAGGATGGCAGAGGAAGGTGGAA
TTCCAAGTGTAGAGGTGAAATTCGTAGATATTTGGAGGAATACCTGTGGCGAAGGCGGCCTTCTGGACCATTCCTGACGC
>16SV_3060
TGGGGAATTTTGGACAATGGGCGCAAGCCTGATCCAGCCATGCCGCGTGCGGGAAGAAGGCCTTCGGGTTGTAAACCGCT
TTTGTCAGGGAAGAAACGGCCTGGGTTAATACCTTGGGCTAATGACGGTACCTGAAGAATAAGCACCGGCTAACTACGTG
CCAGCAGCCGCGGTAATACGTAGGGTGCAAGCGTTAATCGGAATTACTGGGCGTAAAGCGTGCGCAGGCGGCCATGCAAG
ACAGATGTGAAATCCCCGGGCTCAACCTGGGAACTGCATTTGTGACTGCATGGCTCGAGTACGGCAGAGGGGGATGGAAT
TCCGCGTGTAGCAGTGAAATGCGTAGATATGCGGAGGAACACCGATGGCGAAGGCAATCCCCTGGGCCTGTACTGACGCT
>16SV_3
TCGAGAATCTTCGGCAATGGACGCAAGTCTGACCGAGCGACGTCGCGTGCGGGATGAAGGCCTTCGGGTTGTAAACCGCT
GTCAGAGGGGAGGAAATGGTTGGGGGTTATCCCCCTTCTTTGACCGAGCCTCAGAGGAAGCACGGGCTAAGTTCGTGCCA
GCAGCCGCGGTAATACGAACTGTGCGAACGTTATTCGGAATCACTGGGCTTAAAGGGTGCGTAGGCGGTTATTTAAGTAG
GATGTGAAATCTCCCGGCTCAACCGGGGAACTGCGTTCTAAACTGGATAACTTGAGTGAGATAGAGGTGTGCGGAACTTC
CGGTGGAGCGGTGAAATGTGTTGATATCGGAGGGAACACCGTTGGCGAAAGCGGCACACTGGGTCTTAACTGACGCTGAG
>16SV_2987
ACTGGGAATCTTGCGCAATGGACGAAAGTCTGACGCAGCGACACCGCGTGTGGGATGAAGGCCTTAGGGTCGTAAACCAC
TGTGGCGAGGGATGAATTAATGACAGTACCTCGCTAGAAAGCACTTGCTAACCACGTGCCAGAAGCCTCGGTAATACGTG
GAGTGCGAGCGTTATCCGGATTTACTGGGCGTAAAGCGTACCGCAGGTGATTTTGTAAGTTTTTTGTCCAAGCCCGGAGC
TTAACTTCGGATCGGCAGAGAATACTACAAGAATTGAGTCTGTTCGGGGAACTTGGAATTCTCGGTGGAGGGGTGAAATC
CGTAGATATCGAGAGGAACGCCAAGCGCGAAGGCAGGGTTCTAGAACACGACTGACACTCAGGGACGAAAGCTAGGGGAG
>16SV_2047
TAACGAATATTCCGCAATGCACGAAAGTGTGACGGAGCAATGCCGCGTGAAGGATGAAGCCCCTCGGGGTGTAAACTTCT
GTCAGGGTTTAGGAATAAATGACCAGACCCAAAGGAAGGGCCGGCTAACTCTGTGCCAGCAGCCGCGGTAATACAGAGGG
CTCGAGCGTTAATCGGAATCACTGGGCTTAAAGCGTGCGTAGGCTGACCTGCAAGCATCTTGTGAAATCCCATGGCTCAA
CCATGGAATTGCTTGGTGAACTGCGGGTCTTGAGAATGGTAGGGGCTGCCGGAACTCTAGGTGGAGCGGTGAAATGCGTA
GATATCTAGAGGAACGCCAAAGGTGAAGACAGGCAGCTGGGCCATTACTGACGCTGAGGCACGAAAGCATGGGTAGCGAA
>16SV_693
TGGGGAATATTGGACAATGGGGGCAACCCTGATCCAGCAATGCCGCGTGTGTGATGAAGGCCCTAGGGTTGTAAAGCACT
TTCACTGGTGAAGATGATGACGGTAACCAGAGAAGAAGCCCCGGCTAACTTCGTGCCAGCAGCCGCGGTAATACGAAGGG
GGCGAGCGTTGTTCGGAATTACTGGGCGTAAAGGGCGCGTAGGCGGCTCTTTAAGTTAGGCGTGAAATCCCCGGGCTCAA
CCTGGGAACTGCGCTTAAGACTGGAGAGCTAGAAAACGGAAGAGGGTAGTGGAATTCCCAGTGTAGAGGTGAAATTCGTA
GATATTGGGAAGAACACCAGTGGCGAAAGCGGCTACCTGGTCCGGATTTGACGCTGAGGCGCGAAAGCGTGGGGAGCAAA
>16SV_3074
TGGGGAATATTGCACAATGGGGGGAACCCTGATGCAGCCATGCCGCGTGTGTGAAGAAGGCCTTCGGGTTGTAAAGCACT
TTCAGTGGTGAGGAAAAGTGTGTAGTTAATACCTGCACACCGTGACGTTAACCACAGAAGAAGCACCGGCTAACTCCGTG
CCAGCAGCCGCGGTAATACGGAGGGTGCGAGCGTTAATCGGAATTACTGGGCGTAAAGCGCACGCAGGCGGTTTGTTAAG
CTAGATGTGAAAGCCCCGCGCTTAACGTGGGATGGTCATTTAGAACTGGCAGACTAGAGTCTTGGAGAGGGGAGTGGAAT
TTCTGGTGTAGCGGTGAAATGCGTAGAGATCAGAAGGAACATCAATGGCGAAGGCAGCTCTCTGGCCAAAGACTGACGCT
>16SV_3021
TGAGGAATATTGGACAATGGGCGAAAGCCTGATCCAGCAACGCCGCGTGGAGGATGAAGGTCTTCGGATTGTAAACTCCT
GTCAGGTGGGACGAAGGTGCTTTGGTCAATACCCAGAGTGCTTGACGGTACCACCAGAGGAAGCCCCGGCTAACTCCGTG
CCAGCAGCCGCGGTAATACGGAGGGGGCGAGCGTTATTCGGAATTATTGGGCGTAAAGGGTGCGTAGGCGGCTAGATAAG
TCAGTGGTGAAATCCCTCGGCTCAACCGAGGAACTGCCTCTGAAACTGTCCTGCTTGAGGCCGGGAGAGGGTAGTGGAAT
TCCCAGTGTAGCGGTGAAATGCGTAGATATTGGGAGGAACACCAGTGGCGAAGGCGGCTACCTGGACCGGTTCTGACGCT
>16SV_3018
TGGGGAATCTTAGACAATGGGGGCAACCCTGATCTAGCCATGCCGCGTGAGTGATGAAGGCCTTAGGGTCGTAAAGCTCT
TTCGCCTGTGATGATAATGACAGTAGCAGGTAAAGAAACCCCGGCTAACTCCGTGCCAGCAGCCGCGGTAATACGGAGGG
GGTTAGCGTTGTTCGGAATTACTGGGCGTAAAGCGCGCGTAGGCGGATTAGAAAGTTGGGGGTGAAATCCCGGGGCTCAA
CCCCGGAACTGCCTCCAAAACTATCAGTCTAGAGTTCGAGAGAGGTGAGCGGAATTCCAAGTGTAGAGGTGAAATTCGTA
GATATTTGGAGGAACACCAGTGGCGAAGGCGGCTCACTGGCTCGATACTGACGCTGAGGTGCGAAAGTGTGGGGAGCAAA
>16SV_2990
TGAGGAATATTGGGCAATGGAGGCGACTCTGACCCAGCCATGCCGCGTGCAGGAAGACTGCCCTATGGGTTGTAAACTGC
TTTTATACAGGAAGAAACACACCTACGTGTAGGTGCTTGACGGTACTGTAAGAATAAGCACCGGCTAACTCCGTGCCAGC
AGCCGCGGTAATACGGAGGGTGCAAGCGTTATCCGGAATCATTGGGTTTAAAGGGTCCGCAGGCGGTCAATTAAGTCAGA
GGTGAAATCCCATAGCTTAACTATGGAACTGCCTTTGATACTGGTTGACTTGAGTTATACGGAAGTGGATAGAATAAGTA
GTGTAGCGGTGAAATGCATAGATATTACTTAGAATACCGATTGCGAAGGCAGTCTACTACGTATATACTGACGCTCATGG
>16SV_3077
TGGGGAATCTTGGACAATGGGCGCAAGCCTGATCCAGCCATGCCGCGTGAGTGATGAAGGCCCTAGGGTTGTAAAACTCT
TTCGTGGGGGACGATAATGACGGTACCCCAAGAAGAAGCTCCGGCTAACTTCGTGCCAGCAGCCGCGGTAATACGAAGGG
GGCTAGCGTTGTTCGGATTTACTGGGCGTAAAGCGCGTGTAGGCGGACTGGAAAGTTGGGGGTGAAATCCCGAGGCTCAA
CCTCGGAACTGCCTCCAAAACTTCCAGTCTGGACTCAAGTAGAGGCAAGTGGAATTGCGAGTGTAGAGGTGAAATTCGTA
GATATTCGCAGGAACACCAGTGGCGAAGGCGACTTGCTGGACTTGTAGTGACGCTGAGACGCGAAAGCGTGGGGAGCAAA
>16SV_3068
TGGGGAATTTTGGACAATGGACGCAAGTCTGATCCAGCCATGCCGCGTGCGGGAAGAAGGCCTTCGGGTTGTAAACCGCT
TTTGTCAGGGAAGAAACGGCTCGGGTTAATACCTTGGGCTAATGACGGTACCTGAAGAATAAGCACCGGCTAACTACGTG
CCAGCAGCCGCGGTAATACGTAGGGTGCAAGCGTTAATCGGAATTACTGGGCGTAAAGCGTGCGCAGGCGGTTATGCAAG
ACAGATGTGAAATCCCCGGGCTCAACCTGGGAACTGCATTTGTGACTGCATAGCTAGAGTACGGTAGAGGGGGATGGAAT
TCCGCGTGTAGCAGTGAAATGCGTAGATATGCGGAGGAACACCGATGGCGAAGGCAATCCCCTGGACCTGTACTGACGCT
>16SV_3007
TAGGGAATATTGCGCAATGGAGGAAACTCTGACGCAGCGACGCCGCGTGGGTGACGAAGGCTTTCGGGTCGTAAAGCCCT
GTCGGAAGGGAAGAAAAACACAATGGCTAATATCCATAGTGCTTGACGGTACCTTTAAAGGAAGCACCGGCTAACTACGT
GCCAGCAGCCGCGGTAATACGTAGGGTGCAAGCGTTGTTCGGAATCATTGGGCGTAAAGCGCGTGTAGGTGGCTAGTTAA
GTCGGGTGTGAAATCCCTGGGCTCAACCGAGGAAGTGCACTCGATACTGGCTGGCTAGAAGATAGTAGAGGATGGTGGAA
TTCCAAGTGTAGAGGTGAAATTCGTAGATATTTGGAGGAATACCGGCGGCGAAGGCGGCCATCTGGGCTATTCTTGACAC
>16SV_1513
TCGAGAATTTTTCACAATGGGCGAAAGCCTGATGGAGCGACGCCGCGTGGGGGATGAATGGCTTCGGCCCGTAAACCCCT
GTCATTCGCGGGCAATGCTGACGAGTTAACACCTTGTCAGTTGATAGTAGCGAAAGAGGAAGGGACGGCTAACTCTGTGC
CAGCAGCCGCGGTAATACAGAGGTCCCGAGCGTTGTTCGGATTTACTGGGCGTAAAGGGTGCGTAGGCGGTCGGGTAAGT
TTGATGTGAAATCTCCAAGCCTAACTTGGAAAATGCATTGAATACTGCTTGGCTAGAGTATTGAAGAGGAGATTGGAATT
CTCGGTGTAGCAGTGAAATGCGTAGATATCGAGAGGAACACCAGTGGCGAAGGCGAATCTCTGGGCAATAACTGACGCTG
>16SV_3040
TGGGGAATATTGGACAATGGGCGCAAGCCTGATCCAGCCATACCGCGTGTGTGAAGAAGGCCTTCGGGTTGTAAAGCACT
TTAAGCAGGGAGAAAAAGTTATAAGTTAATACCTTGTAACCGTGATGTTACCTGCAGAATAAGCACCGGCTAATTCCGTG
CCAGCAGCCGCGGTAATACGGAAGGTGCAAGCGTTAATCGGAATTACTGGGCGTAAAGCGCGCGTAGGTGGTTTGTTAAG
TTGGATGTGAAAGCCCTGGGCTCAACCTAGGAACTGCATCCAAAACTAACTCACTAGAGTACGATAGAGGGAGGTAGAAT
TCATAGTGTAGCGGTGGAATGCGTAGATATTATGAAGAATACCAGTGGCGAAGGCGGCCTCCTGGATCTGTACTGACACT
>16SV_2969
TCGAGAATCTTCCGCAATGGACGAAAGTCTGACGGAGCGACACCGCGTGATTGATGAAGCTTTTCGGAGTGTAAAGATCT
TTTATGAGGGAAGAAGTTTATTGACGGTACCTCATGAATAAGGGGCTCCTAATCTCGTGCCAGCAGGAGCGGTAATACGA
GAGCCCCGAGCGTTATCCGGAATTATTGGGCGTAAAGGGTGCGTAGGTGGTTGTGTTAGTCGTTTGTCAAATCTCTGGGC
TTAACTCAGAAACCGCGGACGAAACGGCACAACTAGAGAGTGTGAGGGGTAAAGGGAACTCATGGTGTAGGGGTGAAATC
CGTTGATATCATGGGGAACACCAAAAGCGAAGGCACTTTACTGGCACATTTCTGACACTCAAGCACGAAAGCGTGGGTAG
>16SV_1438
TGGGGAATCTTGCGCAATGGGCGAAAGCCTGACGCAGCAACGCCGCGTGCGGGAAGAAGGCCTTCGGGTTGTAAACCGCT
TTCAGAAGGAACGAAAATGACGGTACTTTCAGAAGAAGGTGCGGCCAACTACGTGCCAGCAGCCGCGGTGACACGTAGGC
ACCAAGCGTTGTCCGGATTTATTGGGCGTAAAGAGCTCGTAGGCGGTTCGGTAAGTCAGGTGTGAAAACTTTGGGCTCAA
CCCAAAGCCTGCATCTGATACTGCTGTGACTTGAGTTCGGTAGGGGAGTGGGGAATTCCTAGTGTAGCGGTGAAATGCGC
AGATATTAGGAGGAACACCGGTGGCGAAGGCGCCACTCTGGGCCGAAACTGACGCTGAGGAGCGAAAGCGTGGGTAGCAA
>16SV_2778
TTAGGAATCTTCCACAATGGGCGAAAGCCTGATGGAGCGACACCGCGTGAAGGATGAAGCCCTTTCTGGGTGTAAACTTC
TGTTATGAGGGAAGAAATTTTTGACGGTACCTCATGAGAAAGCACCGGCTAATTCTGTGCCAGCAGCCGCGGTAAGACAG
AAGGTGCAAGCGTTACTCGGAATTACTGGGCGTAAAGCGTCTGTAGGTGTCTGGTCACGTCTGGCGTGAAATCACAGGGC
TCAACCCTGTGCCCACACTGGAAACGAATCAGATCGAGTCACTCAGAGGCATCTGGAATGTCGTGTGTAGGGGTAAAATC
CGTAGATACACGATGGAACGCCAAAAGCGAAAGCAGGATGCTGGGGGTGTACTGACACTCAGAGACGAAAGCGTGGGGAG
>16SV_3016
TAGGGAATATTGCGCAATGGAGGAAACTCTGACGCAGCGACGCCGCGTGGGTGACGAAGGCCTTCGGGTCGTAAAGCCCT
GTCGGATGGGACGAAATACGGTATGGCTAATATCCATACCGCTTGACGGTACCATCAAAGGAAGCACCGGCTAACTACGT
GCCAGCAGCCGCGGTAATACGTAGGGTGCAAGCGTTGTTCGGAATTATTGGGCGTAAAGCGCGTGTAGGTGGCTAGTTAA
GTTGGATGTGAAATCCCTGGGCTCAACCGAGGAAGTGCATTCAATACTGGCTGGCTAGAAGATAGTAGAGGATGGTGGAA
TTCCAAGTGTAGAGGTGAAATTCGTAGATATTTGGAGGAATACCGGCGGCGAAGGCGGCCATCTGGGCTATTCTTGACAC
>16SV_877
TCGAGAATCTTCGGCAATGGGCGCAAGCCTGACCGAGCGACGCCGCGTGGGGGACGAAGGCCTTCGGGTTGTAAACCCCT
GTCGAGGTGGAGCAAGGGTCCGTGAAGAGCGGCCTTGAGCGACGCCTGGAGGAAGCACGGGCTAAGTTCGTGCCAGCAGC
CGCGGTAAGACGAACCGTGCGAACGTTATTCGGATTCACTGGGCTTAAAGCGCGTGTAGGCGGGCCGATACGTCCGTGGC
TGAAAGCCCCCGGCTCAACCGGGGAAGTGGCCCGGATACGGTCGGCCTGGAGGGGCATAGGGGGAGCTGGAACTTCCGGT
GGAGCGGTGAAATGCGTTGAGATCGGAAGGAACGCCCGTGGCGAAAGCGAGCTCCTGGATGCCTTCTGACGCTGAGACGC
>16SV_2619
TCGAGAATCTTCCGCAATGGACGAAAGTCTGACGGAGCGACGCCGCGTGATGGATGAAGTCCCTAGGGACGTAAACATCT
TTTATGAGGGAGAAAGTTTATTGATAGTACCTCATGAATAAGGGGTTGCTAAACTCGTGCCAGCAGCAGCGGTAATACGA
GTGCCCCGAGCGTTATCCGGAATCATTGGGCGTAAAGGGTGTGTAGGTGGTTTTGTTAGTCGATTGTTAAAACCCGGGGC
TCAACTCCGGAACCGCGATCGAAACGGCAAAACTAGAGGATGGCAGGGATGTATGGAACTCATGGAGTAGGGGTGAAATC
CGTTGATATCATGGGGAACACCAAAAGCGAAGGCAGTACATTGGGCCACTCCTGACACTGAAACACGAAAGCGTGGGTAG
>16SV_2979
TCGGGAATTTTGCTCAATGGGGGAAACCCTGAAGCAGCAACGCCGCGTGAGGGATGAAGGCCTTCGGGTTGTAAACCTCT
TTTGTCAGGGACGATAATGACGGTACCTGGCGAATAAGCCACGGCTAACTACGTGCCAGCAGCCGCGGTAATACGTAGGT
GGCAAGCGTTGTCCGGATTTACTGGGCGTAAAGAGCGCGCAGGCGGTCGGATAAGTCGAGTGTGAAAGCCCCTGGCTCAA
CCAGGGAGGGTCATTCGATACTGTTCGACTCGAAGGCAGGAGAGGGAAGTGGAATTCCGGGTGTAGTGGTGAAATGCGTA
GATATCCGGAGGAACACCAGTGGCGAAGGCGACTTTCTGGCCTGTTCTTGACGCTGAGGCGCGAAAGCTAGGGGAGCAAA
>16SV_2177
TGGGGAATATTGCGCAATGGCCGAAAGGCTGACGCAGCGACGCCGCGTGGGGGATGAAGCATTTCGGTGTGTAAACCCCT
GTTGCTCGAGACGAACAAGCCTTTTCGAGGGCTCTGACGGTACCGAGTGAGGAAGCACCGGCTAACTCCGTGCCAGCAGC
CGCGGTAATACGGAGGGTGCGAGCGTTGTCCGGAATCACTGGGCGTAAAGGGCGCGTAGGCGGTCTGCTAAGCGTGTGGT
GAAAGCTCGGGGCTCAACCCCGAGTCGGCCATGCGAACTGGTGGACTTGAGCACTGTAGAGGCAGGTGGAATTCCGGGTG
TAGCGGTGGAATGCGTAGAGATCCGGAAGAACACCGGTGGCGAAGGCGGCCTGCTGGGCAGTAGCTGACGCTGAGGCGCG
>16SV_3082
TGGGGAATATTGCACAATGGGCGGAAGCCTGATGCAGCGACGCCGCGTGAGGGATGACGGCCTTCGGGTTGTAAACCTCT
TTCAGCAGGGACGAAGCGTAAGTGACGGTACCTGCAGAAGAAGCACCGGCTAACTACGTGCCAGCAGCCGCGGTAATACG
TAGGGTGCGAGCGTTGTCCGGAATTACTGGGCGTAAAGAGCTCGTAGGCGGTTTGTCACGTCGTCTGTGAAATCCTAGGG
CTTAACCCTGGACGTGCAGGCGATACGGGCTGACTTGAGTACTACAGGGGAGACTGGAATTTCTGGTGTAGCGGTGGAAT
GCACAGATATCAGGAAGAACACCGATGGCGAAGGCAGGTCTCTGGGTAGTAACTGACGCTGAGGAGCGAAAGCATGGGTA
>16SV_981
TCGAGGATCTTCGTCAATGGGCGAAAGCCTGAACGAGCGACGCCGCGTGAGCGATGAAGGCCTTCGGGTTGTAAAGCTCT
TTAGGGGGGGAGAAAAACTGATCTATCCCCAAAATAAGCTCGGGCTAAGTTCGTGCCAGCAGCCGCGGTAAGACGAACCG
AGCAAACGTTATTCGGAATCACTGGGCTTAAAGGGCGCGTAGGCGGGTTGCCAAGTCGGTGGTGAAATCCTCCAGCTTAA
CTGGAGAACTGCCGCGGATACTGGCGACCTAGAGGAAGGTAGGGGCATCTGGAACTGGTGGTGGAGCGGTGAAATGCGTT
GATATCATCAGGAACTCCGGTGGCGAAGGCGAGATGCTGGCCCTTTACTGACGCTGAGGCGCGAAAGCCAGGGGAGCAAA
>16SV_3081
TGGGGAATTTTCCGCAATGGGCGAAAGCCTGACGGAGCAACGCCGCGTGAGGGACGAAGGCCTCTGGGCTGTAAACCTCT
TTTCTCAAGGAAGAAGATATGACGGTACTTGAGGAATAAGCCACGGCTAATTCCGTGCCAGCAGCCGCGGTAATACGGGA
GTGGCAAGCGTTATCCGGAATTATTGGGCGTAAAGCGTCCGCAGGCGGCTTTTCAAGTCTGCTGTTAAAACGTGGAGCTT
AACTCCATCATGGCAGTGGAAACTGAAAGGCTTGAGTATGGTAGGGGCAGAGGGAATTCCCGGTGTAGCGGTGAAATGCG
TAGATATCGGGAAGAACACCAGTGGCGAAGGCGCTCTGCTGGGCCATTACTGACGCTCATGGACGAAAGCCAGGGGAGCG
>16SV_2136
TGGGGAATCTTAGACAATGGGGGAAACCCTGATCTAGCCATGCCGCGTGAGCGATGAAGGCCTTAGGGTTGTAAAGCTCT
TTCAGTGGGGAAGATAATGACGGTACCCACAGAAGAAGCCCCGGCTAACTCCGTGCCAGCAGCCGCGGTAATACGGAGGG
GGCTAGCGTTGTTCGGAATTACTGGGCGTAAAGCGCACGTAGGCGGGCGGAGAAGTCAGAGGTGAAATCCCAGGGCTCAA
CCTTGGAACTGCCTTTGAAACTTTTCGTCTTGAGGTCGAGAGAGGTGAGTGGAATTCCGAGTGTAGAGGTGAAATTCGTA
GATATTCGGAGGAACACCAGTGGCGAAGGCGGCTCACTGGCTCGATACTGACGCTGAGGTGCGAAAGCGTGGGGAGCAAA
>16SV_953
TCTAGAGGCTTCGTCAATGCCCGAAAGGGTGAACGAGCGACGCCGCGTGCGGGATGAAGGCCTTCGGGTCGTAAACCGCT
TTTATTTGGGAAGAATGCCCGTGTCGTGAACATGGGAGGGACGGTACCAGATGAATAAGCCCCGGCTAACTCCGTGCCAG
CAGCCGCGGTAAGACGGAGGGGGCAAGCGTTGTTCGGAATTATTGGGCGTAAAGGGCTCGTAGGCGGACCTGCCAGTCTG
GCGTGAAATCTCCACCGCTCACCGGGGAGAGTGCGTTGGATACTACAGGTCTTGAGTGTAACAGAGGTTCGTGGAATTCC
GGGTGTAGCGGTAAAATGCGTAGATATCCGGAGGAACACCAGTGGCGAAGGCGGCGAACTGGGTTACTACTGACGCTGAG
>16SV_1101
TCGAGGATCTTCGGCAATGGGGGCAACCCCGACCGAGCGATGCCGCGTGGGCGACGAAGGCCTTCGGGTTGTAAAGCCCT
GTCGGGGGGCGGAAAGGCGTAAGCTTGATCCTCCCCCGGAGGAAGCTCGGGCTAAGTTCGTGCCAGCAGCCGCGGTAAGA
CGAACCGAGCGAACGTTGTTCGGAATCATTGGGCTTAAAGGGCGCGTAGGCGGGCGGTCGCGCCCGGGGTGAAAGCCGTC
GGCCCAACCGACGGAGGGCCCCGGGGACGGACCGCCTCGAGGGGGGTAGGGGCACGCGGAACGGTGGGTGGAGCGGTGAA
ATGCGTTGAGATCCACCGGAACTCCGGCGGCGAAGGCGGCGTGCTGGGCCCTCTCTGACGCTGAGGCGCGAAAGCCAGGG
>16SV_1534
TAATGAATCTTCCGCAATGCACGAAAGTGTGACGGAGCGACGCCGAGTGAAGGTTAAGTCCTTCGGGATGTAAACTTCTA
AAATCTGCTAGAAAGTTCTGATCGGCAGACTATAAGGGGCGACTAACTCTGTGCCAGCAGTCGCGGTAATACAGAGGCCC
CGAGCGTTAGGCGGAATCACTGGGCTTAAAGCGTGTGTAGGCGGATCGGTAAGTACCTTGTGAAATCCCACGGCTCAACC
GTGGAACTGCTTGGTATACTGCCAGTCTTGAGGCACTCAGGGGCGAGCGGAACAGATGGTGGAGCGGTGAAATGCGTAGA
TATCATCTGGAACGCCAATGGTGAAGACAGCTCGCTGGGGGTGACCTGACGCTGAGACACGAAAGCCAGGGGAGCGAACG
>16SV_890
TGGGGAATTTTGGACAATGGGCGAAAGCCTGATCCAGCAATGCCGCGTGCAGGAAGAAGGCCTTCGGGTTGTAAACTGCT
TTTGTACGGAACGAAAAGGCTCTTTCTAATAAAGAGGGCCCATGACGGTACCGTAAGAATAAGCACCGGCTAACTACGTG
CCAGCAGCCGCGGTAATACGTAGGGTGCGAGCGTTAATCGGAATTACTGGGCGTAAAGCGTGCGCAGGCGGTTCTATAAG
ACAGATGTGAAATCCCCGGGCTCAACCTGGGAATGGCATTTGTGACTGTAGAGCTAGAGTACGGTAGAGGGGGATGGAAT
TCCGCGTGTAGCAGTGAAATGCGTAGATATGCGGAGGAACACCGATGGCGAAGGCAATCCCCTGGACCTGTACTGACGCT
>16SV_2430
TGGGGAATATTGGACAATGGGCGCAAGCCTGATCCAGCCATGCCGCGTGGATGATGAAGGCCCTAGGGTTGTAAAGTCCT
TTTAACGGGGAAGATAATGACGGTACCCGTAGAATAAGCCCCGGCTAACTTCGTGCCAGCAGCCGCGGTAATACGAAGGG
GGCTAGCGTTGCTCGGAATTACTGGGCGTAAAGCGCACGTAGGCGGGTCAATAAGTCGGGGGTGAAATCCTGGAGCTCAA
CTCCAGAACTGCCTCCGAAACTGCTGATCTTGAGTTCGGGAGAGGTGAGTGGAACTGCGAGTGTAGAGGTGAAATTCGTA
GATATTCGCAAGAACACCAGTGGCGAAGGCGGCTCACTGGCCCGATACTGACGCTGAGGTGCGAAAGCGTGGGGAGCAAA
>16SV_2910
TGGGGAATCTTGCACAATGGGGGAAACCCTGATGCAGCGACGCCGCGTGAGCGATGAAGCCCTTCGGGGTGTAAAGCTCT
TTCGGCAGGGAAGATAATGACGGTACCTGCAGAAGCAGCTGCGGCTAACTACGTGCCAGCAGCCGCGGTAATACGTAGGC
AGCAAGCGTTGTTCGGAGTTACTGGGCGTAAAGGGTGTGTAGGCGGTTCTTTAAGTTTGGTGTGAAATCTCCCGGCTCAA
CTGGGAGGGTGCGCCGAATACTGAGGGACTAGAGTACGGGAGAGGAAAGTGGAATTCCTGGTGTAGCGGTGAAATGCGTA
GATATCAGGAGGAACACCGGTGGTGTAGACGGCTTTCTGGACCGTAACTGACGCTGAGACACGAAAGCGTGGGTAGCAAA
>16SV_2675
TAGGGAATATTGGTCAATGGAGGCAACTCTGAACCAGCCATGCCGCGTGCAGGAAGACTGCCCTATGGGTTGTAAACTGC
TTTTGTACGGGAAGAAATGTTTCTACGTGTAGGAACTTGACGGTACCGTAAGAATAAGGATCGGCTAACTTCGTGCCAGC
AGCCGCGGTAATACGAAGGATCCAAGCGTTGTCCGGATTTACTGGGTTTAAAGGGAGCGTAGGCGGTCCTATAAGTCAGT
GGTGAAAGCCTTCAGCTTAACTGAAGAATTGCCATTGAAACTGTAGGACTCGAGTATGGTTGAGGTCACTGGAATATAAC
ATGTAGCGGTGAAATGCTTAGATATGTTATAGAACACCAATTGCGAAGGCAGGTGACTAAGCCATAACTGACGCTGAGGC
>16SV_340
TGGGGAATTTTGGACAATGGGCGCAAGCCTGATCCAGCCATGCCGCGTGCGGGAAGAAGGCCTTCGGGTTGTAAACCGCT
TTTGTCAGGGAAGAAATCCTTTGAGTTAATACCTCGGAGGGATGACGGTACCTGAAGAATAAGCACCGGCTAACTACGTG
CCAGCAGCCGCGGTAATACGTAGGGTGCGAGCGTTAATCGGAATTACTGGGCGTAAAGCGTGCGCAGGCGGTCTTGCAAG
ACAGATGTGAAATCCCCGGGCTCAACCTGGGAACTGCATTTGTGACTGCAAGGCTAGAGTACGGTAGAGGGGGATGGAAT
TCCGCGTGTAGCAGTGAAATGCGTAGATATGCGGAGGAACACCGATGGCGAAGGCAATCCCCTGGACCTGTACTGACGCT
>16SV_1515
TGGGGAATCTTGCACAATGGGCGAAAGCCTGATGCAGCGACGCCGCGTGCGGGATGACGGCCCTCGGGTTGTAAACCGCT
TTCAGCAGGGACGAAATTGACGGTACCTGCAGAAGAAGCCCCGGCCAACTACGTGCCAGCAGCCGCGGTAATACGTAGGG
GGCGAGCGTTGTCCGGATTTATTGGGCGTAAAGAGCTCGTAGGCGGTTTGGTAAGTCGGATGTGAAATCTCCACGCTCAA
CGTGGAGGCGCCATTCGATACTGCCATGACTTGAGTACGGTAGAGGAGTGTGGAATTCCTGGTGTAGCGGTGAAATGCGC
AGAGATCAGGAGGAACACCCGTAGCGAAGGCGGCACTCTGGGCCGATACTGACGCTGAGGAGCGAAAGCGTGGGGAGCAA
>16SV_3093
TGGGGAATTTTCCGCAATGGGCGAAAGCCTGACGGAGCAATACCGCGTGAGGGAAGACGGCCTATGGGTTGTAAACCTCT
TTTCTCAGGGAGGAAATCAATGACGTTACCTGAGGAATAAGCATCGGCTAACTCCGTGCCAGCAGCCGCGGTAAGACGGA
GGATGCAAGTGTTATCCGGAATCACTGGGCGTAAAGCGTCTGTAGGTGGCTTAACAAGTCAACTGTTAAATCTTGAAGCT
CAACTTCGAAATCGCAGTCGAAACTGTTAGGCTAGAGTATAGTAGGGGTAAAGGGAATTTCCAGTGGAGCGGTGAAATGC
GTAGAGATTGGAAAGAACACCGATGGCGAAGGCACTTTACTGGGCTATTACTGACACTCAGAGACGAAAGCTAGGGTAGC
>16SV_1072
TGGGGAATCTTGCACAATGGGCGAAAGCCTGATGCAGCCATGCCGCGTGAATGATGAAGGCCTTAGGGTTGTAAAATTCT
TTCGTCAGGGATGATAATGACCGTACCTGAAGAAGAAGCCCCGGCTAACTTCGTGCCAGCAGCCGCGGTAATACGAAGGG
GGCTAGCGTTGTTCGGAATTACTGGGCGTAAAGCGCACGTAGGCGGACTTTTAAGTCAGGTGTGAAATCCCGGGGCTCAA
CCTCGGAACTGCATTTGAAACTGGGAGTCTCGAGACCAGGAGAGGTTAGCGGAATACCGAGTGTAGAGGTGAAATTCGTA
GATATTCGGTGGAACACCAGTGGCGAAGGCGGCTAACTGGACTGGTACTGACGCTGAGGTGCGAAAGTGTGGGGAGCAAA
>16SV_2243
TAAGGAATATTGGACAATGGGCGCAAGCCTGATCCAGCCATGCCGCGTGAAGGATGAAGGCGCTCAGCGTTGTAAACTTC
TTTTGGACGGGAACAATACCCCAGATGCGTCTGGGCTTGAGGGTACCGTCAGAATAAGCACCGGCTAACTCCGTGCCAGC
AGCCGCGGTAATACGGAGGGTGCAAGCGTTATCCGGAATCACTGGGTTTAAAGGGTGCGTAGGCGGTCTTGTAAGTCAGT
CGTGAAATCGCTGGGCTCAACCCATGCAATTGCGATTGATACTGCATGACTTGAATTAGGTTAAGGCAGGCGGAATGTGA
CATGTAGCGGTGAAATGCATAGATATGTCATAGAACACCGATTGCGAAGGCAGCCTGCTGGGCCTTGATTGACGCTGAGG
>16SV_1618
TAAGGAATATTGGTCAATGGACGCAAGTCTGAACCAGCCATGCCGCGTGCAGGATGACTGCCCTATGGGTTGTAAACTGC
TTTTGTACGGGAATAAACCCAGATACGTGTATCTGGCTGAATGTACCGTAAGAATAAGGATCGGCTAACTCCGTGCCAGC
AGCCGCGGTAATACGGAGGATCCAAGCGTTATCCGGATTCATTGGGTTTAAAGGGTGCGTAGGTGGACTTGTTAGTCAGT
GGTGAAATCCTGCAGCTTAACTGTAGAACTGCCATTGATACTGCAAGTCTTGAGTGTGTTTGAAGTGGGCGGAATGTGTC
ATGTAGCGGTGAAATGCTTAGATATGACACAGAACACCGATTGCGTAGGCAGCTCACTAAGCCACAACTGACACTGAGGC
>16SV_2391
TGGGGAATCTTAGACAATGGGGGAAACCCTGATCTAGCCATGCCGCGTGATCGATGAAGGCCTTAGGGTTGTAAAGATCT
TTCAGTTGGGAAGATAATGACGGTACCAACAGAAGAAGCCCCGGCTAACTCCGTGCCAGCAGCCGCGGTAATACGGAGGG
GGCTAGCGTTATTCGGAATTACTGGGCGTAAAGCGCACGTAGGCGGATTGGAAAGTCAGAGGTGAAATCCCAGGGCTCAA
CCTTGGAACTGCCTTTGAAACTTCCAGTCTTGAGGTCGAGAGAGGTGAGTGGAATTCCGAGTGTAGAGGTGAAATTCGTA
GATATTCGGAGGAACACCAGTGGCGAAGGCGGCTCACTGGCTCGATACTGACGCTGAGGTGCGAAAGCGTGGGGAGCAAA
>16SV_3020
CGACGAATCTTCCGCAATGGGCGAAAGCCTGACGGAGCGATGCCGCGTGTGGGATGAAGCGGCTTTGCCGTGTAAACCAC
TGTCAGGAGACAGGAATATTGACCGTCTCCAGAGGAAGGGGCGACTAACTCTGTGCCAGCAGTCGCGGTAATACAGAGGC
CCCGAGCGTTAGTCGGAATCACTGGGCTTAAAGGGTGCGTAGGCGGCTGGATAAGTGTCGTGTGAAATCCCACTGCTCAA
CGGTGGAACTGCACGGCAAACTGTCTAGCTAGAAGTATGTAGAGGTCGCTAGAACGAATGGTGGAGCGGTGGAATGCGTA
GATATCATTCGGAATGCCAAAGGTGAAGACAGGCGACTGGGCATTACTTGACGCTGAGGCACGAAAGCGTGGGGAGCAAA
>16SV_1721
TCGAGGATCTTCGTCAATGGGCGAAAGCCTGAACGAGCGACGCCGCGTGCGGGATGAAGGCCCTTGGGTTGTAAACCGCT
GTCAGGGGGGATGAAACCGTAAGGTTGACAGAGCCCCAGAGGAAGCACGGGCTAAGTTCGTGCCAGCAGCCGCGGTAATA
CGAACTGTGCGAACGTTACTCGGAATCACTGGGCTTACAGGGTGCGTAGGTGGCTTGATAAGCAGGGTGTGAAATCCCTC
GGCTCAACCGAGGAACTGCGCTCTGAACTGTCGAGCTAGAGTATGCTAGAGGTGAATGGAACATCCAGTGGAGCGGTGAA
ATGTGTTGATATTGGATGGAACACCAGAGGCGAAGGCGATTCACTGGGGCATAACTGACACTGAGGCACGAAAGCCAGGG
>16SV_3012
TGGGGAATATTGGACAATGGGCGCAAGCCTGATCCAGCCATGCCGCGTGAGTGATGAAGGCCCTAGGGTTGTAAAGCTCT
TTCACCGGTGAAGATAATGACGGTAACCGGAGAAGAAGCCCCGGCTAACTTCGTGCCAGCAGCCGCGGTAATACGAAGGG
GGCTAGCGTTGTTCGGAATTACTGGGCGTAAAGCGCACGTAGGCGGATTGTTAAGTGAGGGGTGAAATCCCAGGGCTCAA
CCCTGGAACTGCCTTTCATACTGGCAATCTCGAGTCCGAGAGAGGTGAGTGGAATTCCGAGTGTAGAGGTGAAATTCGTA
GATATTCGGAGGAACACCAGTGGCGAAGGCGGCTCACTGGCTCGGTACTGACGCTGAGGTGCGAAAGCGTGGGGAGCAAA
>16SV_1661
TCGAGAATTTTTCTCAATGGGGGAAACCCTGAAGGAGCGACGCCGCGTGGAGGATGAAGGTCTTCGGATTGTAAACTCCT
GTCATTTGGGAACAATTGTTGGCGATTAACTGTCGTCAGCTTGATAGTACCAGAAGAGGAAGAGACGGCTAACTCTGTGC
CAGCAGCCGCGGTAATACAGAGGTCTCAAGCGTTGTTCGGATTCATTGGGCGTAAAGGGAGCGTAGGTGGCGGGGTTAGT
CAGGTGTGAAATCTCGGGGCTCAACCCCGAAACTGCACTTGATACTGCCTTGCTAGAGTACTGGAGAGGAGATTGGAATT
TACGGTGTAGCAGTGAAATGCGTAGATATCGTAAGGAAGACCAGTGGCGAAGGCGAATCTCTGGACAGTTACTGACACTG
>16SV_1551
TGGGGAATCTTGGTCAATGGGCGCAAGCCTGAACCAGCGACGCCGCGTGAGTGATGAAGGCCTTCGGGTTGTAAAGCTCT
GTGGGGAGAGACGAAAACGTCAGGCGCGAATAGCTCCTGGCCTTGACGGTACCTCCTTAGCAAGCACCGGCTAACTCTGT
GCCAGCAGCCGCGGTAATACAGAGGGTGCAAACGTTGCTCGGAATTACTGGGCGTAAAGCGCGTGTAGGCGGACCGATGT
GTCAGGTGTGAAATCCCCGGGCTCAACCCGGGAACTGCATTTGAAACTGTCGGCCTTGAGTACCGGAGAGGGTGGCGGAA
TTCCTGGTGTAGAGGTGAAATTCGTAGATATCAGGAGGAACACCGGTGGCGAAGGCGGCCACCTGGACGGTTACTGACGC
>16SV_2402
TGGGGAATCTTAGACAATGGGGGCAACCCTGATCTAGCCATGCCGCGTGAGTGATGAAGGCCTTAGGGTCGTAAAGCTCT
TTCGCCTGTGATGATAATGACAGTAGCAGGTAAAGAAACCCCGGCTAACTCCGTGCCAGCAGCCGCGGTAATACGGAGGG
GGTTAGCGTTGTTCGGAATTACTGGGCGTAAAGCGCGCGTAGGCGGATTAGAAAGTTGGGGGTGAAATCCCGGGGCTCAA
CCCCGGAACTGCCTCCAAAACTGCTAGTCTAGAGTTCGAGAGAGGTGAGTGGAATTCCGAGTGTAGAGGTGAAATTCGTA
GATATTCGGAGGAACACCAGTGGCGAAGGCGGCTCACTGGCTCGATACTGACGCTGAGGTGCGAAAGTGTGGGGAGCAAA
>16SV_1933
TAAGGAATATTGGTCAATGGGGGAAACCCTGAACCAGCCATCCCGCGTGCAGGATGACGGTCCTATGGATTGTAAACTGC
TTTTAGTAGGGAAGAATAGGTTTCATTTATGAGATTATGACGGTACCTACAGAATAAGCACCGGCTAACTCCGTGCCAGC
AGCCGCGGTAATACGGAGGGTGCGAGCGTTATCCGGAATCACTGGGTTTAAAGGGTGCGTAGGCGGGATATTAAGTCTGA
GGTGAAATGCTGTCGCTTAACGATAGACTTGCCTTAGATACTGATGTTCTTGAATTGGGATGAGGTTAGCGGAATGTGAC
ATGTAGCGGTGAAATGCATAGATATGTCATGGAACACCAATTGCGAAGGCAGCTAACTGGTCCTTGATTGACGCTGAGGC
>16SV_2705
TGGGGAATATTGCGCAATGGGCGAAAGCCTGACGCAGCCAACCCGCGTGAGTGATGAAGGCCTTCGGGTTGTAAAGCTCT
GTCGTGAGGGAAGAAGATCTGACGGTACCTCACAAGAAAGCACCGGCTAACTCCGTGCCAGCAGCCGCGGTAATACGGAG
GGTGCAAGCGTTGCTCGGAATTACTGGGCGTAAAGCGTCCGCAGGCGGGAATGTAAGTTGGGTGTGAAAGCCCGGGGCTC
AACCCCGGAACTGCACTCAAAACTGCATTTCTTGAGTACGGGAGAGGGGAGTGGAATTCCTGGTGTAGAGGTGAAATTCG
TAGATATCAGGAGGAACACCAGTGGCGAAAGCGACTCCCTGGACCGATACTGACGCTCATGGACGAAAGCGTGGGGAGCA
>16SV_510
TCTAGAAGCTTCGGCAATGGGCGAAAGCCTGACCGAGCGACGCCGCGTGGAGGATGAAGGTCTTCGGATTGTAAACTCCT
TTCGGCGGGAAAGAACGTCTGGGTGGCGAACTCAGACTTGACTGACCCGCGGAAGAAGCCCCGGCTAACTCTGTGCCAGC
AGCCGCGGTAAGACAGAGGGGGCAAGCGTTATTCGGATTTACTGGGCGTAAAGGGCGCGTAGGTGGCTTCGCAAGTCTGG
TGTGAAAACGCTACCGCTTAACGGAGCGATTGCGCTGGAAACTGCGAAACTTGAGTTCGAGAGAGGCAGGCGGAATACCT
GGTGTAGCGGTGGAATGCTTAGATATCAGGTGGAACACCCGAGGCGAAGGCGGCCTGCTGGCTCGATACTGACACTGAGG
>16SV_375
TGAGGAATATTGGTCAATGGGCGATAGCCTGAACCAGCCATGTCGCGTGCAGGAAGACGGTCCTACGGATTGTAAACTGC
TTTTGTACGGGAAGAATTGTATCTACGTGTAGATATTTGCCGGTACCGTACGAATAAGGATCGGCTAACTCCGTGCCAGC
AGCCGCGGTAATACGGAGGATCCGAGCGTTATCCGGATTTATTGGGTTTAAAGGGTGCGTAGGCGGACTTATAAGTCAGC
GGTGAAATTTTGCGGCTCAACCGTAACACTGCCGTTGAAACTGTTTGTCTTGAATTTAGTTGAAGTGGGCGGAATGTGTT
GTGTAGCGGTGAAATGCTTAGATATAACACGGAACACCGATTGCGAAGGCAGCTCACTAAGCTATAATTGACGCTGATGC
>16SV_792
TAGGGAATATTGCGCAATGGACGAAAGTCTGACGCAGCGACGCCGCGTGAGTGATGAAGGCCTTAGGGTCGTAAAGCTCT
GTTGAATGGGAAGAAATAAATGACGGTACCATTCGAGGAAGGACCGGCTAACTTCGTGCCAGCAGCCGCGGTAATACGAG
[truncated: 773,832 more chars]
