# Supplementary material for: Investigating Algal Communities in Lacustrine and Hydro-Terrestrial Environments of East Antarctica Using Deep Amplicon Sequencing
Source: Microorganisms. 2020 Mar 31;8(4):497. doi: 10.3390/microorganisms8040497 (PMC7232531; doi:10.3390/microorganisms8040497)
Supplement: Supplementary file 1 [file microorganisms-08-00497-s001.zip › supporting information/Data S2.txt]

>18SV_48
AAAACTTACCAGGTCCAGACACGGGGATGATAAACAGATTGAGAGCTCTTTTTTGATTCTGTGGGTGGTGGTGCATGGCC
GTTCTTAGTTGGTGGGTTGCCTTGTCAGGTTGATTCCGGTAACGAACGAGACCTCAGCCTGCTAAATAGTCACATATCCT
TTTTGGATATGCCTGACTTCTTAGAGGGACTATTGTCGTTTAGGCAATGGAAGTGTGAGGCAATAACAGGTCTGTGATGC
CCTTAGATGTTCTGGGCCGCACGCGCGCTACACTGATGCATTCAACGAGCCTATCCTTGGCAGAAATGCCCGGGTAATCT
TTGAAACTGCATCGTGATGGGGATAGATTATTGCAATTATTAGTCTTCAACGAGGAATGCCTAGTAAGCGCGAGTCATCA
>18SV_44
AAAACTCACCAGGTCCGGACATGGGAAGGATTGACAGATTGAGAGCTCTTTCTTGATTCTATGGGTGGTGGTGCATGGCC
GTTCTTAGTTGGTGGAGTGATTTGTCTGGTTAATTCCGATAACGAACGAGACCTTAACCTGCTAAATAGAGATGCGAACC
TGTGTTCGTATGCTCTTCTTAGAGGGACTGACTACGTTTAGTGGTCGGAAGTTTGAGGCAATAACAGGTCTGTGATGCCC
TTAGATGTTCTGGGCTGCACGCGCGCTACACTGACAGAGGCAACGAGTATACAACCTTGGCCGGAAGGCCTGGGCAATCT
TTTTAAACTCTGTCGTGCTGGGGATAGAGCATTGCAATTATTGCTCTTCAACGAGGAATTCCTAGTAAGCGCATGTCATC
>18SV_16
GAAACTTACCAGGTCCAGACATAGTGAGGATTGACAGATTGAGAGCTCTTTCTTGATTCTATGGGTGGTGGTGCATGGCC
GTTCTTAGTTGGTGGAGTGATTTGTCTGGTTAATTCCGTTAACGAACGAGACCCCCGCCTGCTAAATAGTTTTGAAAATT
CATAGAATTTTCGTAAGCTTCTTAGAGGGACTTTTGGTGACTAACCAAAGGAAGTTGGGGGCAATAACAGGTCTGTGATG
CCCTTAGATGTCCTGGGCCGCACGCGCGCTACACTGACACACGCAGCGAGTCTTCCTTGTCCGAAAGGTCCGGGTAATCT
TGTAAATGTGTGTCGTGATAGGGATAGATTATTGCAATTATTAATCTTGAACGAGGAATTCCTAGTAAACGCGGGTCATC
>18SV_78
GAAACTTACCAGGTCCAGACATAGTAAGGATTGACAGATTGAGAGCTCTTTCTTGATTCTATGGGTGGTGGTGCATGGCC
GTTCTTAGTTGGTGGAGTGATTTGTCTGGTTAATTCCGTTAACGAACGAGACCTCAGCCTGCTAAATAGTGAGTATATTC
GCAAGAATGTATTTGACTTCTTAGAGGGACATTTCGGTTTTACCGGAAGGAAGTTTGAGGCAATAACAGGTCTGTGATGC
CCTTAGATGTTCTGGGCCGCACGCGCGCTACAATGATGAATTCAACGAGTTTATAACCTTGGTTGAAAAGCCTGGGTAAT
CTTTTGAACTTTCGTCGTGATGGGGCTAGACCCTTGCAATTATTGGTCTCCAACGAGGAATTCCTAGTAAACGCAAGTCA
>18SV_2
AAAACTTACCCGGCCCGGACACTGTAAGGATTGACAGATTGAGAGCTCTTTCTTGATTCGGTGGGTGGTGGTGCATGGCC
GTTCTTAGTTGGTGGAGCGATTTGTCTGGTTAATTCCGATAACGAACGAGACTCTAGCCTGCTAAATAGCCAACTGATCC
GCAGCGTCGGTTGCTCACAAAGCTTCTTAGAGGGACAGGCGGCTTCCAGTCGCACGAGATTGAGCAATAACAGGTCTGTG
ATGCCCTTAGATGTCCGGGGCCGCACGCGCGCTACACTGAAGGAATCAACGTGCTTTCTTACCTTGGCCGGAAGGCCTGG
GGAATCCGATGAAACTCCTTCGTGATTGGGATTGAGCTTTGTAATTATCGCTCATGAACGAGGAATTCCCAGTAAGCGCG
>18SV_17
AAAACTTACCAGGTCCAGACATAGGAAGGATTGACAGATTGATAGCTCTTTCTTGATTCTATGGGTGGTGGTGCATGGCC
GTTCTTAGTTGGTGGGTTGCCTTGTCAGGTTGATTCCGGTAACGAACGAGACCTCAGCCTGCTAAATAGTGACGATTGCT
TTGGCAGTTGGCCCGCTTCTTAGAGGGACTGTTGGCGTCTAGCCAATGGAAGTATGAGGCAATAACAGGTCTGTGATGCC
CTTAGATGTTCTGGGCCGCACGCGCGCTACACTGACACGTTCAACAAGTTCCTAGGCCGAAAGGTCCGGGCAATCTTTGA
AACCGTGTCGTGATGGGGATAGAACATTGCAATTATTGTTCTTCAACGAGGAATGCCTAGTAAGCGTGAGTCATCATCTC
>18SV_739
GAAACTCACCCGGCCCGGACACAGGTAGGATTGACAGATTGAGAGCTCTTTCTTGATTCTGTGGGTGGTGGTGCATGGCC
GTTCTTAGTTGGTGGAGCGATTTGTCTGGTTAATTCCGATAACGAACGAGACTCTGGCATGCTAAATAGTTACGCGACCT
TCTCGGTCGGCGTCTAACTTCTTAGAGGGACTAGTGGCGTTTAGCCACACGAGATTGAGCAATAACAGGTCTGTGATGCC
CTTAGATGTCCGGGGCCGCACGCGCGCTACACTGAGTGAAGCAGCGAGTGTCCAACCTAGGCCGAAAGGTCCGGGTAACC
CGTTGAACCTCACTCGTGATTGGGATAGGGACTTGCAATTGTTTCCCTTGAACGAGGAATTCCCAGTAAGCGTGAGTCAT
>18SV_110
GAAACTTACCAGGTCCGGACACTTGAAGGATTGACAGATTGAAAGCTCTTTCTTGATTAAGTGAGTGGTGGTGCATGGCC
GTTTTTAGTTGGTGGAGTGATTTGTCTGGTTAATTCCGTTAACGAACGAGACCTTAACCTATTAATTAGTTACGCGAACT
TGGGCTTCGGCCCTTCCGGTTCGTGGACAACTTCTTAGAGGGACTCTCGGCATTATAGCCGATGGAAGTTTGAGGCAAAA
ACAGGTCTGTGATGCCCTTCGATGCCCTGGGCCGCACGCGCGTTACACTGACTATTTCAACAAGTTCTTCCTTATCAGAA
GTTGATTAGGTAAGCTGAAAAGGTAGTCGTGATGGGGATTGAACATTGCAATTATTGTTCATGAACGAGGAATTCCTTGT
>18SV_131
GAAACTTACCAGGTCCAGACATAGTAAGGATTGACAGATTGATAGCTCTTTCTTGATTCTATGGGTGGTGGTGCATGGCC
GTTCTTAGTTGGTGGAGTGATTTGTCTGGTTAATTCCGTTAACGAACGAGACCTTAACCTGCTAAATAGTTACATGTAAC
CTCGGTTACATGGGCAACTTCTTAGAGGGACTTTGTGTGTCTAACGCAAGGAAGTTTGAGGCAATAACAGGTCTGTGATG
CCCTTAGATGTTCTGGGCTGCACGCGCGCTACACTGATGCGCTCAACGAGTTTATGACCTTGCCCGATAGGGTTGGGTAA
TCTTCTTAAAACGCATCGTGATGGGGATAGATTATTGCAATTATTAATCTTCAACGAGGAATTCCTAGTAAGCGCGAGTC
>18SV_160
AAAACTTACCAGGTCCAGACATGCGAAGGATTGACAGATTGAAAGCTCTTTCTTGATTGTATGGGTGGTGGTGCATGGCC
GTTCTTAGTTGGTGGGTTGCCTTGTCAGGTTGATTCCGGTAACGAACGAGACCTCAGCCTGCTAAATAGGTTCGTCTGCT
CCGGCAGTCGACTATCTTCTTAGAGGGACTGTTGGCGTCTAGCCAATGGAAGTATGAGGCAATAACAGGTCTGTGATGCC
CTTAGATGTTCTGGGCCGCACGCGCGCTACACTGACACGTTCAACAAGTTCCTTGTCCGAAAGGTCTGGGTAATCTTTGA
AACCGTGTCGTGATGGGGATAGAACATTGCAATTATTGTTCTTCAACGAGGAATGCCTAGTAAGCGCGAGTCATCATCTC
>18SV_109
GAAACTTACCAGGTCCAGACATTGTGAGGATTGACAGATTGAGAGCTCTTTCTTGATTCAATGGGTGGTGGTGCATGGCC
GTTCTTAGTTGGTGGAGTGATTTGTCTGGTTAATTCCGTTAACGAACGAGACCTTAACCTGCTAAATAGTCCGTCCAACC
ACTGTGTTGCGTCGTTGGCTTCTTAGAGGGACTATCGGTATCCAACCGATGGAAGTTTGAGGCAATAACAGGTCTGTGAT
GCCCTTAGATGTTCTGGGCCGCACGCGCGCTACACTGACGCATTCATCGAGTTCTTCCTGCATCGAGAGGTGTGGGCAAT
CTGTTGAACCTGCGTCGTGATGGGGATAGATTATTGCAATTATTAATCTTCAACGAGGAATGCCTAGTAAGCGTGAGTCA
>18SV_99
AAAACTTACCAGGTCCGGACATAGTGAGGATTGACAGATTGAAGATCTTTCTTGATTCTATGGGTGGTGGTGCATGGCCG
TTCTTAGTTGGTGGAGTGATTTGTCTGGTTAATTCCGTTAACGAACGAGACCTCGACCTGCTAAATAGTTCGACGAATCC
TTCGGGATTCGCCCGTGACTTCTTAGAGGGACTATCGGTGGTTAGCCGGTGGAAGTTCGAGGCAATAACAGGTCTGTGAT
GCCCTTAGATGTTCTGGGCCGCACGCGCGCTACACTGACTGGTTCATCGAGCTTACAACCTTGACTGAGAAGTCTGGGTA
ATCTTTTGAACGCCAGTCGTGCTGGGGATAGATTATTGTAATTTTTAATCTTCAACGAGGAATTCCTAGTAAACGCGAGT
>18SV_135
GAAACTTACCAGGTCCAGACACGGGGAGGATTGACAGATTGAGAGCTCTTTCTTGATTCTGTGGGTGGTGGTGCATGGCC
GTTCTTAGTTGGTGGGTTGCCTTGTCAGGTTGATTCCGGTAACGAACGAGACCTCAGCCTGCTAAATAGTCACGGCTACT
TTTTTGTAGCCGTCCGACTTCTTAGAGGGACTATTGTCGTTTAGGCAATGGAAGTGTGAGGCAATAACAGGTCTGTGATG
CCCTTAGATGTTCTGGGCCGCACGCGCGCTACACTGTTGCATTCAACGAGCCTATCCTTGACCGAGAGGTCCGGGTAATC
TTTGAAACTGCAACGTGATGGGGATAGATTATTGCAATTATTAGTCTTCAACGAGGAATGCCTAGTAAGCGCGAGTCATC
>18SV_132
GAAACTTACCAGGTCCGGACATAGTAAGGATTGACAGATTGAAGATCTTTCTTGATTCTATGGGTGGTGGTGCATGGCCG
TTCTTAGTTGGTGGAGCGATTTGTCTGGTTAATTCCGTTAACGAACGAGACCTCATCCTACTAATTATGTTCTGTCAATT
TTAGGATTGATAGCAACTTCTTAGAGGTACTGTTGGTGCTACAAGCCGACGGAAGTTTGAGGCAATAACAGGTCTGTGAT
GCCCTTAGATGTTCTGGGCCGCACGCGCGCTACACTGATGCAAGCAACAAGTTACAACCTTGGCTGACAACTCAGGGTAA
CCTTTTAAAATTGCATCGTGATGGGGTTTGACGATTGTAATTTTTCGTCACTAACGAGGAATTCCTAGTAAGCGCGGGTC
>18SV_239
AAATCTCACCCGGCCCGGACACTGTAAGGATTGACAGATTGAGAGCTCTTTCTTGATTCGGTGGGTGGTGGTGCATGGCC
GTTCTTAGTTGGTGGAGCGATTTGTCTGGTTAATTCCGATAACGAACGAGACTCTAGCCTGCTAAATAGTACGCCGATCT
TTTGTCGGCGCGTACTTCTTAGAGGGACAAGTAGCGATTAGCTACACGAAATTGAGCAATAACAGGTCTGTGATGCCCTT
AGATGTTCGGGGCCGCACGCGCGCTACACTGAAGGGATAAGCGTGTTTTTCCTGCTCCGAAAGGAGTGGGTAACCCGCTG
AAACCCCTTCGTGATTGGGATCGGGGCTTGAAATTATTCTCCGTGAACGAGGAATTCCTAGTAAGCGCAAGTCACAAGCT
>18SV_255
AAAACTTACCAGGTCCAGACATAGTGAGGATTGACAGATTGAAGATCTTTCTTGATTCTATGGGTGGTGGTGCATGGCCG
TTCTTAGTTGGTGGAGTGATTTGTCTGGTTAATTCCGTTAACGAACGAGACCTCGACCTGCTAAATAGTTGATTCAAGTC
TACTTGAATACGACTTCTTAGAGGGACTATCGCGCGTCTTTAGCCGATGGAAGTTCGAGGCAATAACAGGTCTGTGATGC
CCTTAGATGTTCTGGGCCGCACGCGCGCTACACTGATACGTTCATCAAGCGTATCCATGGCCGATAGGCCTTGGTAATCT
TTGAAACCGTATCGTGCTGGGGATAGATTATTGTAATTTTTAATCTTCAACGAGGAATTCCTAGTAAACGCAAGTCATCA
>18SV_272
GAAACTTACCAGGTCCAGACATAGTAAGGATTGACAGATTGAGAGCTCTTTCTTGATTCTATGGGTGGTGGTGCATGGCC
GTTCTTAGTTGGTGGAGTGATTTGTCTGGTTAATTCCGTTAACGAACGAGACCTCAGCCTGCTAAATAGTGGGCATATTC
GAAAGAATGTGTCTGACTTCTTAGAGGGACATTTCGGGTTTACCGGAAGGAAGTTTGAGGCAATAACAGGTCTGTGATGC
CCTTAGATGTTCTGGGCCGCACGCGCGCTACAATGATGAATTCAACGAGTTTATAACCTTGGTTGAAAAGCCTGGGTAAT
CTTTTGAACTTTCGTCGTGATGGGGCTAGACCCTTGCAATTATTGGTCTCCAACGAGGAATTCCTAGTAAACGCAAGTCA
>18SV_325
GAAACTCACCAGGTCCAGACACAAGTAGGATTGACAGATTGAGAGCTCTTTCTTGATTTTGTGGGTGGTGGTGCATGGCC
GTTCTTAGTTGGTGGAGTGATTTGTCTGCTTAATTGCGATAACGAACGAGACCTTAACCTGCTAAATAGCCAGGCCCGCT
TCGGCGGGTCGCCGGCTTCTTAGAGGGACTATCGGCTCAAGCCGATGGAAGTTTGAGGCAATAACAGGTCTGTGATGCCC
TTAGATGTTCTGGGCCGCACGCGCGCTACACTGACAGAGCCAACGAGTTCATCACCTTGGCCGGAAGGTCTGGGTAATCT
TGTTAAACTCTGTCGTGCTGGGGATAGAGCATTGCAATTATTGCTCTTCAACGAGGAATGCCTAGTAAGCGCATGTCATC
>18SV_273
AAAACTTACCAGGTCCAGACATAGTGAGGATTGACAGATTGAGAGCTCTTTCTTGATTCTATGGGTGGTGGTGCATGGCC
GTTCTTAGTTGGTGGAGTGATTTGTCTGGTTAATTCCGTTAACGAACGAGACCCCCGCCTGCTAAATAGTTGAGCGAATG
CCTAGCATTGGCGTCAACTTCTTAGAGGGACTTTTGGTGACTAACCAAAGGAAGTTGGGGGCAATAACAGGTCTGTGATG
CCCTTAGATGTCCTGGGCCGCACGCGCGCTACAATGATACACGCAACGAGTCCACCTTGTCCGAAAGGTCCGGGTAATCT
TGTAAATGTGTATCGTACTAGGGATAGATTTTTGCAATTCTGAATCTTGAACGAGGAATTCCTAGTAAATGCGAGTCATC
>18SV_340
AAAACTCACCAGGTCCAGACATGGTAAGGATTGACAGATTGATAGCTCTTTCTTGATTCTATGGGTGGTGGTGCATGGCC
GTTCTTAGTTGGTGGAGTGATTTGTCTGGTTAATTCCGTTAACGAACGAGACCTTAACCTGCTAAATAGTTGCACACAAC
CTAGGTTGTGTGACTAACTTCTTAGAGGGACTTTGCGAGTCTATCGCAAGGAAGTTTGAGGCAATAACAGGTCTGTGATG
CCCTTAGATGTTCTGGGCTGCACGCGCGCTACACTGATGCATTCAACGAGTTTCTACCTTGTCCGGAAGGATTGGGTAAT
CTTTTGAAAATGCATCGTGATGGGGATAGATCATTGCAATTATTGATCTTCAACGAGGAATTCCTAGTAAGCGCAAGTCA
>18SV_252
AAAACTTACCAGGTCCAGACATAGTGAGGATTGACAGATTGAGAGCTCTTTCTTGATTCTATGGGTGGTGGTGCATGGCC
GTTCTTAGTTGGTGGAGTGATTTGTCTGGTTAATTCCGTTAACGAACGAGACCCCCGCCTGCTAAATAGTTGTGCGAATG
CTTAGCATTGGCGTCAGCTTCTTAGAGGGACTTTTGGTGACTAACCAAAGGAAGTTGGGGGCAATAACAGGTCTGTGATG
CCCTTAGATGTCCTGGGCCGCACGCGCGCTACACTGACACACGCAACGAGTTCTCCTTGGCCGAAAGGTCCGGGTAATCT
TTTAAATGTGTGTCGTGATAGGGATAGATTATTGCAATTATTAATCTTGAACGAGGAATTCCTAGTAAATGCAAGTCATC
>18SV_300
AAAACTTACCAGGTCCAGACATAGTGAGGATTGACAGATTGAAGATCTTTCTTGATTCTATGGGTGGTGGTGCATGGCCG
TTCTTAGTTGGTGGAGTGATTTGTCTGGTTAATTCCGTTAACGAACGAGACCTCGACCTGCTAAATAGTTCGGCAAACGC
TTCGGCGTTTGCGCGTGACTTCTTAGAGGGACTATCGGTGTGTAGCCGGTGGAAGTTCGAGGCAATAACAGGTCTGTGAT
GCCCTTAGATGTTCTGGGCCGCACGCGCGCTACACTGATTCGTTCATCGAGCTTACAACCTTGACCGGCAGGTCTGGGTA
ATCTTCTCAAAGCGAATCGTGCTGGGGATAGATTATTGTAATTTTTAATCTTAAACGAGGAATTCCTAGTAAACGCAAGT
>18SV_352
AAATCTCACCCGGCCCGGACACTGTAAGGATTGACAGATTGAGAGCTCTTTCTTGATTCGGTGGGTGGTGGTGCATGGCC
GTTCTTAGTTGGTGGAGCGATTTGTCTGGTTAATTCCGATAACGAACGAGACTCTAGCCTGCTAAATAGTACGCCGATCT
TTAGTCGGCGCGTACTTCTTAGAGGGACAAGTGGCGGATAGCCACACGAAATTGAGCAATAACAGGTCTGTGATGCCCTT
AGATGTTCGGGGCCGCACGCGCGCTACACTGAAGGGATTAACGTGTTTTTCCTGCTCCGAAAGGAGTGGGTAACCCGCTG
AAACCCCTTCGTGATTGGGATCGGGGCTTGAAATTATTCTCCGTGAACGAGGAATTCCCAGTAAGCGCGAGTCATAAGCT
>18SV_357
AAAACTCACCAGGTCCAGACATAGTAAGGATTGACAGATTGAGAGCTCTTTCATGATTCTATGGGTGGTGGTGCATGGCC
GTTCTTAGTTGGTGGAGTGATTTGTCTGGTTAATTCCGATAACGAACGAGACCTTAACCTGCTAAATAGTTGGCGGATCT
TCTGATTCGACCAACTTCTTAGAGGGACTATCTGTGACTAACAGATGGAAGTTTGAGGCAATAACAGGTCTGTGATGCCC
TTAGATGTTCTGGGCCGCACGCGCGCTACACTGATAAAGTCAGCGAGTATTCACCTTGGCCGGAAGGCCTGGGTAATCTT
TTGAAACTTTATCGTGATGGGGATTGAGCATTGCAATTATTGCTCATGAACGAGGAATTCCTAGTAAGCGCGAGTCATCA
>18SV_353
GAAACTCACCAGGTCCAGACATAGTAAGGATTGACAGATTGAAAGCTCTTTCTTGATTCTATGGGTGGTGGTGCATGGCC
GTTCTTAGTTGGTGGAGTGATTTGTCTGGTTAATTCCGTTAACGAACGAGACCTTAACCTGCTAAATAGTTACGCGATTC
TCGAATCGCGGACAACTTCTTAGAGGGACTATCGGTGTTTAACCGATGGAAGTTTGAGGCAATAACAGGTCTGTGATGCC
CTTAGATGTTCTGGGCCGCACGCGCGCTACACTGACGACCGCAGCGAGCTTATCACCTGCGCCGAGAGGCCTGGGTAATC
TTGTGAAATGTCGTCGTGCTGGGGATAGATCTTTGTAATTTTCGATCTTGAACGAGGAATTCCTAGTAAGCGCGACTCAT
>18SV_168
AAAACTTACCAGGTCCAGACACAGTAAGGATTGACAGATTGAAGATCTTTCTTGATTCTGTGGGTGGTGGTGCATGGCCG
TTCTTAGTTGGTGGAGTGATTTGTCTGGTTAATTCCGTTAACGAACGAGACCTCGACCTGCTAAATAGTTCGACGAAGGG
TTTTCTCTTCGTTCGTGACTTCTTAGAGGGACTATCGGTGTGTAGCCGACGGAAGTTCGAGGCAATAACAGGTCTGTGAT
GCCCTTAGATGTTCTGGGCCGCACGCGCGCTACACTGATGCATTCATCAAGTTTACAACCTTGACTGAGAGGTCTGGGTA
ATCTTTGCAACATGCATCGTGCTGGGGATAGATTATTGTAATTATTAATCTTCAACGAGGAATTCCTAGTAAACGCAAGT
>18SV_428
AAAACTTACCAGGTCCGGACATAGTAAGGATTGACAGATTGAAGATCTTTCTTGATTCTATGGGTGGTGGTGCATGGCCG
TTCTTAGTTGGTGGAGTGATTTGTCTGGTTAATTCCGTTAACGAACGAGACCTCAGCCTGCTAACTAGTTTCTTTAATCT
ACGGATTATTGTAAGCTTCTTAGAGGGACTATCGGTGATTAGCCGATGGAAGTATGAGGCAATAACAGGTCTGTGATGCC
CTTAGATGTTCTGGGCCGCACGCGCGCTACACTGATGCAATCAGCAAGTATTCCTTATCCGACAGGATTGGGTAATCTTA
TGAAATTGCATCGTGATGGGGCTTGACGATTGTAATTATTTGTCACAAACGAGGAATTCCTAGTAAACGCAAGTCATCAA
>18SV_331
AAAACTTACCAGGTCCAGACATTTATAAGGATTGACAGATTGATAGCTCTTTCATGATTTGATGGGTAGTGGTGCATGGC
CGTTCTTAGTTGGTGGAGTGATTTGTCTGGTTAATTCCGATAACGAGCGAGACCTTAACCTGCTAAATAGTAGCTGGAAA
TCCGTTTCCTGTCTACTTCTTAGAGGGACTAAGTACATTTTAGTACTTGGAAGTTTGAGGCAATAACAGGTCTGTGATGC
CCTTAGATGTTCTGGGCCGCACGCGCGCTACACTGATAAAGCCAGCGAGTATACAACCTTAACCGATAGGTTTGGGTAAT
CTTGTGAAACTTTATCGTGATGGGGATAGAGCATTGTAATTCTTGCTCTTCAACGAGGAATTCCTAGTAAGTGCGAGTCA
>18SV_6
GAAACTCACCCGGCCCGGACATTTGAAGGATTGACAGTATGAAGTGCTTTCGAGATTAGATGGGTGGTGGTGCATGGCCG
TTCTTAGTTGGTGGAGTGATTTGTCTGGTTAATTCCGATAACGAACGAGACTTTATCCTGCTAAATAGTAATCATCTAAT
TTCTGGGTGATTTACTTCTTAGAGGGACAAACGGTTTCCAGCCGTATGAAAGAAAGCAATAACAGGTCTGTGATGCCCTT
AGATGTCCGGGGCTGCACGCGCGCTACACTGAAGGAATCAGCGTGTGGGGTAACCTGACCCGAAAGGGTTGGGTAATCCG
GTGAAAATCCTTCGTGATTGGGATCGGGACTTGCAATTATTTCCCTTGAACGAGGAATCCCTAGTAAGTGCAGGTCATCA
>18SV_454
AAACCTTACTCGGCCAGGACACTTTTAGGATTGACAGATTGAGAGCTCTTTCTTGATTAGGTGGGTGGTGGTGCATGGTC
GTTCGTAGTTCGTGGAGCGATTTGTCTGATTAATTTCGATAACGAACGAGACTCCGGCTTACTAAATAGTCTAAAGTTCG
CAGGGACTTTTCAAGACTTCTTAGCAGGATAAGTGGCACTTTTTAAGCCACACGAAATGGAGCAATAACAGGTCTGTGAT
GCCCTTAGATGTCCGAGGCTGCACGCGCGCTACACTGGAGAGTTCAGAATGTTTCTTCCTACTTCGACAGAAGTGGGTAA
CCATGAAATTCTCTTCGTGACTGGGATCGGAGCTTGCAATTATTCTCCGTCAACGAGGAATTCCTAGTAAGCACTATTTC
>18SV_299
GAAACTTACCAGGTCCAGACATAGTGAGGATTGACAGATTGAGAGCTCTTTCTTGATTCTATGGGTGGTGGTGCATGGCC
GTTCTTAGTTGGTGGAGTGATTTGTCTGGTTAATTCCGTTAACGAACGAGACCCCCGCCTGCTAAATAGTCATACTAATA
CTTAGTATTGGTGTTGGCTTCTTAGAGGGACTTTCGGTGACTAACCGAAGGAAGTTGGGGGCAATAACAGGTCTGTGATG
CCCTTAGATGTCCTGGGCCGCACGCGCGCTACACTGACACACGCAGCGAGTCTTCCTCGTCCGAAAGGTCTGGGTAATCT
TGTAAATGTGTGTCGTGATAGGGATAGATTATTGCAATTATTAATCTTGAACGAGGAATTCCTAGTAAACGCGAGTCATC
>18SV_534
AAAACTCACCAGGTCCAGACATAGTAAGGATTGACAGATTGAGAGCTCTTTCTTGATTCTATGGGTGGTGGTGCATGGCC
GTTCTTAGTTGGTGGAGTGATCTGTCTGGTTAATTCCGATAACGAACGAGACCTTAACCTGCTAAATAGCTACACTAACT
TTTGTTGGTGGCTAGCTTCTTAGAGGGACTATTGACGTGTAGTCAATGGAAGTTTGAGGCAATAACAGGTCTGTGATGCC
CTTAGATGTTCTGGGCCGCACGCGCGCTACACTGATGAAGTCAACGAGTTCATAACCTTGGCTGAAAAGCCTGGGTAATC
TTGTGAAACTTCATCGTGCTGGGGATAGTCCATTGCAATTTTTGGACTTGAACGAGGAATTCCTAGTAAGCGCAAGTCAT
>18SV_563
AAAACTCACCAGGTCCGGACATGGTAAGGATTGACAGATTGAGAGCTCTTTCAAGATTCTGTGGGTGGTGGTGCATGGCC
GTTCTTAGTTGGTGGAGTGATTTGTCTGGTTAATTCCGATAACGAACGAGACCTTTGCTAGGTGTTGTGAGTTGGATGGT
GGGGGGGGTGTTAAAGCTTTCTCGCGTGCCAGCCAACCACACCTCCTAGGACTTGCAGCGGTTAGCTGTGGGAAGTTAGA
GGCAATAACAGGTCTGTGATGCCCTTAGATGTTCTGGGCTGCACGCGCGCTACACTGACAAAGGCAGAAAGTGGTTACCT
GTGCCGAGAGGTATGGGAAATCTTGAGAAACTTTGTCGTGCTGGGGATAGATCATTGCAATTATTGGTCTTGAACGAGGA
>18SV_70
AAAACTTACCAGGTCCAGACATAGTGAGGATTGACAGATTGAGAGCTCTTTCTTGATTCTATGGGTGGTGGTGCATGGCC
GTTCTTAGTTGGTGGGTTGCCTTGTCAGGTTGATTCCGGTAACGAACGAGACCTCAGCCTGCTAAATAGTCTCAGTTGCT
TTTTGCAGCTGGCTGACTTCTTAGAGGGACTATTGGCGTTTAGTCAATGGAAGTATGAGGCAATAACAGGTCTGTGATGC
CCTTAGATGTTCTGGGCCGCACGCGCGCTACACTGATGCATTCAACAAGCCTATCCTTGACCGAAAGGTCCGGGTAATCT
TTGAAACTGCATCGTGATGGGGATAGATTATTGCAATTATTAGTCTTCAACGAGGAATGCCTAGTAAGCGCAAGTCATCA
>18SV_243
AAAACTCACCAGGTCCGGACATGGTAAGGATTGACAGAATGAGAGCTCTTTCAAGATTCTATGGGTGGTGGTGCATGGCC
GTTCTTAGTTGGTGGAGTGATTTGTCTGGTTAATTCCGATAACGAACGAGACCTCTACCTGTCATACTAGTTTTAGTGAT
GTGAATCGCTAACGCTTCTATGAGGGACTGACTGGGATTACCAGTAGGAAGTTTGAGGCAATAACAGGTCTGTGATGCCC
TTAGATGTTCTGGGCTGCACGCGCGCTACACTGATGGAGGCAGCGAGTTTAACCTGTACCGGAAGGTGTGGGAAATCTTG
TGAAACTCCATCGTGCTGGGGATAGACCATTGCAATTATTGGTCTTCAACGAGGAATTCCTAGTAAGCGCAAGTCATCAG
>18SV_240
GAAACTTACCAGGTCCAGACATAGTAAGGATTGACAGATTGATAGCTCTTTCTTGATTCTATGGGTGGTGGTGCATGGCC
GTTCTTAGTTGGTGGAGTGATTTGTCTGGTTAATTCCGTTAACGAACGAGACCTTAACCTGCTAAATAGTTACGCGAAAC
TTCGGTTACGCGGGCAACTTCTTAGAGGGACTTTGTGTGTCTAACGCAAGGAAGTTTGAGGCAATAACAGGTCTGTGATG
CCCTTAGATGTTCTGGGCTGCACGCGCGCTACACTGATGCACTCAACGAGTTTCTGACCTTGCCCGATAGGGTTGGGTAA
TCTTTTTAAAATGCATCGTGATGGGGATAGATTATTGCAATTATTAATCTTCAACGAGGAATTCCTAGTAAGCGCGAGTC
>18SV_186
GAAACTTACCAGGTCCAGACATAGTGAGGATTGACAGATTGAGAGCTCTTTCTTGATTCTATGGGTGGTGGTGCATGGCC
GTTCTTAGTTGGTGGAGTGATTTGTCTGGTTAATTCCGTTAACGAACGAGACCCCCGCCTGCTAAATAGCCCCTGGTACG
CATTTGCGTAGCGGCGGCGCTTCTTAGAGGGACTTTCAGTGATTAACTGAAGGAAGTTGGGGGCAATAACAGGTCTGTGA
TGCCCTTAGATGTCCTGGGCCGCACGCGCGCTACACTGACACCTGCAACGAGCGTAGAACCTTGACCGAGAGGTCTGGGT
AATCTTTTGAACGGGTGTCGTGATAGGGACAGATTATTGCAATTATTAATCTCGAACGAGGAATTCCTAGTAAACGCGAA
>18SV_623
GAAACTCACCAGGTCCAGACATAGTAAGGATTGACAGATTGAGAGCTCTTTCTTGATTCTATGGGTGGTGGTGCATGGCC
GTTCTTAGTTGGTGGAGTGATTTGTCTGGTTAATTCCGTTAACGAACGAGACCTTAACCTGCTAAATAGTTACGTTAACT
TTGGTTGACGGCTAACTTCTTAGAGGGACTATTGATGTTTAATCAATGGAAGTTTGAGGCAATAACAGGTCTGTGATGCC
CTTAGATGTTCTGGGCCGCACGCGCGCTACACTGATGAAGGCAACAAGTAATTCACCTTGGCCGGAAGGTCTGGGTAATC
TTTTGAAACTTCATCGTGCTGGGGATAGAGCATTGCAATTATTGCTCTTCAACGAGGAATTCCTAGTAAGCGCAAGTCAT
>18SV_713
GAAACTTACCAGGTCCAGACATAGTGAGGATTGACAGATTGAGAGCTCTTTCTTGATTCTATGGGTGGTGGTGCATGGCC
GTTCTTAGTTGGTGGAGTGATTTGTCTGGTTAATTCCGTTAACGAACGAGACCCCCGCCTGCTAAATAGTCTTGTTAATG
CACTAGTATTGACGTAGGCTTCTTAGAGGGACTTTCGGTGACTAACCGAAGGAAGTTGGGGGCAATAACAGGTCTGTGAT
GCCCTTAGATGTCCTGGGCCGCACGCGCGCTACACTGACACACGCAGCGAGTCTTCCTTGTCCGAAAGGTCTGGGTAATC
TTGTAAATGTGTGTCGTGATAGGGATAGATTATTGCAATTATTAATCTTGAACGAGGAATTCCTAGTAAATGCGGGTCAT
>18SV_307
AAAACTTACCAGGTCCGGACATAGTGAGGATTGACAGATTGAAGATCTTTCTTGATTCTATGGGTGGTGGTGCATGGCCG
TTCTTAGTTGGTGGAGTGATTTGTCTGGTTAATTCCGTTAACGAACGAGACCTCGACCTGCTAAATAGTTCGGCAAATTC
TTCGGGATTTGTACGTGACTTCTTAGAGGGACTATCGGTGGTTAGCCGATGGAAGTTCGAGGCAATAACAGGTCTGTGAT
GCCCTTAGATGTTCTGGGCCGCACGCGCGCTACACTGACTGGTTCATCGAGCTTACAACCTTGGTCGGTAGACCTGGGTA
ATCTTTTGAAAGCCAGTCGTGCTGGGGATTGATCTTTGTAATTCTAGATCATCAACGAGGAATTCCTAGTAAACGCGAGT
>18SV_569
AAAACTTACCAGGTCCAGACACGGGAAGGATTGACAGATTGAGAGCTCTTTCTTGATTCTGTGGGTGGTGGTGCATGGCC
GTTCTTAGTTGGTGGGTTGCCTTGTCAGGTTGATTCCGGTAACGAACGAGACCTCAGCCTGCTAAATAGTCAAGGGTACC
TTTGGTATCCGCCTGACTTCTTAGAGGGACTATTGGCGTTTAGCCAATGGAAGTGTGAGGCAATAACAGGTCTGTGATGC
CCTTAGATGTTCTGGGCCGCACGCGCGCTACACTGATGCATTCAACGAGCCTATCCTTGGCCGAGAGGTCCGGGTAATCT
TTGAAACTGCATCGTGATGGGGATAGATTATTGCAATTATTAGTCTTCAACGAGGAATGCCTAGTAAGCGCAAGTCATCA
>18SV_542
AAAACTCACCAGGTCCAGACATAGGAAGGATTGACAGATTGATAGCTCTTTCTTGATTCTATGGGTGGTGGTGCATGGCC
GTTCTTAGTTGGTGGAGTGATTTGTCTGGTTAATTCCGTTAACGAACGAGACCTTAACCTGCTAAATAGTTTGTTGAAAC
CTAGGTTTCATAAAACTTCTTAGAGGGACTTTGTGTGTTTAACACAAGGAAGTTTGAGGCAATAACAGGTCTGTGATGCC
CTTAGATGTTCTGGGCTGCACGCGCGCTACACTGACACGATCAACAAGTTTGTCCTTGCCCGGTGGGGTTGGGTAACCTT
TTCAAATCGTGTCGTGCTGGGGATAGATTATTGCAATTATTAATCTTCAACGAGGAATTCCTAGTAAGTGCAAGTCATCA
>18SV_451
AAAACTTACCAGGTCCAGACATAGTGAGGATTGACAGATTGAGAGCTCTTTCTTGATTCTATGGGTGGTGGTGCATGGCC
GTTCTTAGTTGGTGGAGTGATTTGTCTGGTTAATTCCGTTAACGAACGAGACCCCCGCCTGCTAAATAGTTGGACGAATG
CTTAGCATTGGTTACATCTTCTTAGAGGGACTTTTGGTGACTAACCGAAGGAAGTTGGGGGCAATAACAGGTCTGTGATG
CCCTTAGATGTCCTGGGCCGCACGCGCGCTACACTGACACACGCAACGAGTCTTCCTAGTCCGAAAGGTCCGGGTAATCT
TGTAAATGTGTGTCGTGATAGGGATAGATTATTGCAATTATTAATCTTGAACGAGGAATTCCTAGTAAACGCGGGTCATC
>18SV_24
AAAACTTACCAGGTCCAGACATAGTGAGGATTGACAGATTGAGAGCTCTTTCTTGATTCTATGGGTGGTGGTGCATGGCC
GTTCTTAGTTGGTGGAGTGATTTGTCTGGTTAATTCCGTTAACGAACGAGACCACTGCCTGCTAAATAGCCCAGTGAGTG
AATCTTCACTGACTGCTGGCTTCTTAGAGGGACGTGCATTCTATCAGATGCAGGAGGATAGTGGCAATAACAGGTCTGTG
ATGCCCTTAGATGTCCTGGGCCGCACGCGCGCTACACTGATGCATTCAACGAGTTTTACCTTGGCCGAGAGGCCTGGGCA
ATCTTTTAAACGTGCATCGTGATAGGGATAGATTATTGCAATTATTAATCTTGAACGAGGAATTCCTAGTAAACGCAGAT
>18SV_145
GAAACTTACCAGGTCCAAACATGGGTGGGATTGACAGATTGAGAGCTCTTTCTTGATTCTATGGGTGGTGGTGCATGGCC
GTTCTTAGTTGGTGGAGTGATTTGTCTGGTTAATTCCGTTAACGAACGAGACCTTAACCTGCTAAATAGTACGTTAATGC
ATAATTGGCGTTACTTCTTAGAGGGACTATGCGTATTGAAACGCATGGAAGTTTGAGGCAATAACAGGTCTGTGATGCCC
TTAGATGTCCTGGGCCGCACGCGCGCTACAATGACTCACTCAGCGAGTTTTTCCTGGCCCGGAAGGGTTCAGGGTAATCT
TTATAATATGAGTCGTGTTAGGGATCGATCTTTGCAATTATAGATCTTGAACGAGGAATGCCTAGTAAGTGCATGTCATC
>18SV_286
AAAACTTACCAGGTCCAGACATAGTGAGGATTGACAGATTGAGAGCTCTTTCTTGATTCTATGGGTGGTGGTGCATGGCC
GTTCTTAGTTGGTGGAGTGATTTGTCTGGTTAATTCCGTTAACGAACGAGACCCCTGCCTGCTAAATAGGTGTGCGAGTG
AATTTCACTGGCATGATCTTCTTAGAGGGACGTGCGTTCTATTAGACGCAGGAAGATAGGGGCAATAACAGGTCTGTGAT
GCCCTTAGATGTTCTGGGCCGCACGCGCGCTACACTGATGCATTCAACGAGTGTTTTTCCTTGGCCGAGAGGCCTGGGCA
ATCTTTTGAACGTGCATCGTGATAGGGATAGATTATTGCAATTATTAATCTTGAACGAGGAATTCCTAGTAAACGCAGAT
>18SV_364
GAACTTTACCAGATCCGGACAGGGTGAGGATTGACAGATTGATAGTTCTTTCTCGATCCCTTGAATGGTGGTGCATGGCC
GCTTTTGGTCGGTGGAGTGATTTGTTTGGTTGATTCCTTTAACGGACGAGATCCAAGCTGCCCAGTAGGAACCAGGATTG
TCCAAAAGACAGCAATCTTCTGTGCCGCTTCGGCGGCCGGAAGCTACCTCCAGTTGGTTTCTTCTCTGCAGGATTCCCCG
TTTTCGCGGGGTGAGATTTTGGGCAACAGCAGGTCTGTGATGCTCCTCAATGTTCTGGGCGACACGCGCACTACAATGTC
AGTGAGAACAAGATTCCCTTACCGGAGTCCCGCTTGATCCAAGAGAGCGGGGAATCACCGGAATCACATAGACCCGATTG
>18SV_52
GAAACTCACCAGGTCCAGACATAGTAAGGATTGACAGATTGAGAGCTCTTTCTTGATTCTATGGGTGGTGGTGCATGGCC
GTTCTTAGTTGGTGGAGTGATTTGTCTGGTTAATTCCGTTAACGAACGAGACCTTAACCTGCTAAATAGTTGCATTCACT
TTTGTGGATGATCAACTTCTTAGAGGGACTATAGACGTTTAGTCTATGGAAGTTTGAGGCAATAACAGGTCTGTGATGCC
CTTAGATGTTCTGGGCCGCACGCGCGCTACACTGACAACAGCAGCAAGTAATTCACCTTGGCCGGAAGGTCTGGGTAATC
TTCTGAAATGTTGTCGTGCTGGGGATAGTCCTTTGCAATTATTGGACTTCAACGAGGAATTCCTAGTAAGCGCGAGTCAT
>18SV_187
GAAACTTACCAGGTCCAGACATAGTGAGGATTGACAGATTGAGAGCTCTTTCTTGATTCTATGGGTGGTGGTGCATGGCC
GTTCTTAGTTGGTGGAGTGATTTGTCTGGTTAATTCCGTTAACGAACGAGACCCCCGCCTGCTAAATAGTCCCCGGTACG
CATTTGCGTAGCGGAGGTGCTTCTTAGAGGGACTTTCGGTGATTAACCGAAGGAAGTTGGGGGCAATAACAGGTCTGTGA
TGCCCTTAGATGTCCTGGGCCGCACGCGCGCTACACTGACACCTGCAACGAGCGTAGAACCTTGGCCGGGAGGCCCGGGT
AATCTTTGGAACGGGTGTCGTGATAGGGACAGATGATTGCAATTATTCATCTCGAACGAGGAATTCCTAGTAAACGCGAA
>18SV_718
GAAACTTACCAGGTCCAGACACGGGGAGGATTGACAGATTGAGAGCTCTTTCTTGATTCTGTGGGTGGTGGTGCATGGCC
GTTCTTAGTTGGTGGGTTGCCTTGTCAGGTTGATTCCGGTAACGAACGAGACCTCAGCCTGCTAAATAGTAACACATACC
TTGGTATGTGCTTTACTTCTTAGAGGGACTATTGGCGTTTAGTCAATGGAAGTGTGAGGCAATAACAGGTCTGTGATGCC
CTTAGATGTTCTGGGCCGCACGCGCGCTACACTGATGCATTCAACGAGCCTATCCTTGGCCGAGAGGTCCGGGTAATCTT
TGAAACTGCATCGTGATGGGGATAGATTATTGCAATTATTAGTCTTCAACGAGGAATGCCTAGTAAGCGCAAGTCATCAG
>18SV_367
AAAACTTACCAGGTCCAGACACGGGGAGGATTGACAGATTGAGAGCTCTTTCTTGATTCTGTGGGTGGTGGTGCATGGCC
GTTCTTAGTTGGTGGGTTGCCTTGTCAGGTTGATTCCGGTAACGAACGAGACCTCAGCCTGCTAAATAGTCACGGCTACC
CCGGTAGTCGCTTGACTTCTTAGAGGGACTATTGGCGTTTAGCCAATGGAAGTGTGAGGCAATAACAGGTCTGTGATGCC
CTTAGATGTTCTGGGCCGCACGCGCGCTACACTGATGCATTCAACGAGCCTATCCTTGGCCGAGAGGTCCGGGTAATCTT
CGAAACTGCATCGTGATGGGGCTAGATCATTGCAATTATTGGTCTTCAACGAGGAATGCCTAGTAAGCGCGAGTCATCAG
>18SV_49
GAAACTTACCAGGTCCAGACATAGTTAGGATTGACAGATTGAGAGCTCTTTCTTGATTCTATGGGTGGTGGTGCATGGCC
GTTCTTAGTTGGTGGAGTGATTTGTCTGGTTAATTCCGTTAACGAACGAGACCTTAACCTGCTAACTAGTTACATTAACG
TGAGTTGATGTTGACTTCTTAGAGGGACTTTGCGTTCAAGCGCAAGGAAGTTTGAGGCAATAACAGGTCTGTGATGCCCT
TAGATGTCCTGGGCCGCACGCGCGCTACACTGATGCATGCAACAAGCACTACCCTGGTTCGACAGAATTCGGGTAATCTT
TTTAACGTGCATCGTGATGGGGATTGATCTTTGCAATTATTGATCATGAACGAGGAATTCCTAGTAAGCATAAGTCATCA
>18SV_219
GAAACTTACCAGGTCCAGACATAGTAAGGATTGACAGATTGAGAGCTCTTTCTTGATTCTATGGGTGGTGGTGCATGGCC
GTTCTTAGTTGGTGGAGTGATTTGTCTGGTTAATTCCGATAACGAACGAGACCTCGACCTGCTAAATAGTGCGGGGTGGG
ATCTGGACGGGTGAAAGCGGTGTGGTGGGACGTTGCCCCATGGGTGGCGTCCGCCGGCCGTGGGATCCCTGATATCCACC
TCGTTTCAACTTCTTAGAGGGACTGATGGTGGTAAACCATCGGAAGTGAGGCAATAACAGGTCTGTGATGCCCTTAGATG
TCCTGGGCCGCACGCGCGCTACACTGACTGGGTCAACGAGTTTAACACCTTGGCCGGAAGGTCCGGGTAATCTTGTGAAA
>18SV_360
GAAACTTACCAGGTCAAAACATGGGTGGGATTGACAGATTGAGAGCTCTTTCTTGATTCTATGGGTGGTGGTGCATGGCC
GTTCTTAGTTGGTGGAGTGATTTGTCTGCTTAATTGCGTTAACGAACGAGACCTTAACCTGCTTACTAGACACCCCCTGT
ACCAAGGCGGGCGCTCTTCTTAGAGGGACTATGCGTTCCAAGCGCATGGAAGTTTGAGGCAATAACAGGTCTGTGATGCC
CTTAGATGTCCTGGGCCGCACGCGCGCTACACTGACCCGTGCAACAAGTTTTTCCCCTGGCCCGGAAGGGTTTCGGGTAA
TCTTGATAATGCGGGTCGTGATTGGGATCGATCTTTGCAATTATAGATCTTGAACGAGGAATACCTAGTAAGTGCAAGTC
>18SV_560
GAAACTCACCAGGTCCAGACATAGTAAGGATTGACAGATTGAGAGCTCTTTCTTGATTCTATGGGTGGTGGTGCATGGCC
GTTCTTAGTTGGTGGAGTGATTTGTCTGGTTAATTCCGATAACGAACGAGACCTTAACCTGCTAAATAGTTGGATCAACT
TTGGTTGATTACAACTTCTTAGAGGGACTATGGATGTTTAATCCATGGAAGTTTGAGGCAATAACAGGTCTGTGATGCCC
TTAGATGTTCTGGGCCGCACGCGCGCTACACTGATGAAGGCAACAAGTTTATTAACCTTGGCCGGAAGGTCTGGGTAATC
TTCTGAAACTTCATCGTGCTGGGGATAGTCCTTTGCAATTATTGGACTTCAACGAGGAATTCCTAGTAAGCGCGAGTCAT
>18SV_599
AAAACTTACCAGGTCCAGACATAATGAGGATTGACAGATTGAAGATCTTTCTTGATTTTATGGGTGGTGGTGCATGGCCG
TTCTTAGTTGGTGGAGTGATTTGTCTGGTTAATTCCGTTAACGAACGAGACCTCGACCTGCTAAATAGTTCGACGAACAG
CTTCGTGCAGTTCGCTCGTTTGACTTCTTAGAGGGACTATTGGTGTGTAGCCAATGGAAGTTCGAGGCAATAACAGGTCT
GTGATGCCCTTAGATGTTCTGGGCCGCACGCGCGCTACACTGATACGTTCATCAAGCTTACAACCTTGACCGAGAGGTCT
GGGTAATCTTTTGAAATCGTATCGTGCTGGGGATAGATTATTGTAATTTTTAATCTTCAACGAGGAATTCCTAGTAAACG
>18SV_614
AAAACTTACCAGGTCCAGACATAGGAAGGATTGACAGATTGAGAGCTCTTTCTTGATTCTATGGGTGGTGGTGCATGGCC
GTTCTTAGTTGGTGGAGTGATTTGTCTGGTTAATTCCGTTAACGAACGAGACCTCGGCCTACTAAATAGCGCCTGCAATG
GCGACATTGTAGTTTTGCGCGCTTCTTAGAGGGACATGTCCGGTTTACGGGCGGGAAGTTCGAGGCAATAACAGGTCTGT
GATGCCCTTAGATGTTCTGGGCCGCACGCGCGCTACACTGATGAGTTCAGCGGGTTGTCGCTGCGTTTTCGCTTTCGGGC
GTGCGCAGCCGTCCTTGGTCGGAAGGCCTGGGTAATCCTTTGCAACGCTCATCGTGATGGGGCTAGATTCTTGCAATTAT
>18SV_521
AAAACTTACCAGGTCCAGACATAGTGAGGATTGACAGATTGAGAGCTCTTTCTTGATTCTATGGGTGGTGGTGCATGGCC
GTTCTTAGTTGGTGGAGTGATTTGTCTGGTTAATTCCGTTAACGAACGAGACCCCCGCCTGCTAAATAGTTGGGGGAATG
TTTTTTCATTCCCGGCAGCTTCTTAGAGGGACTTTCGGTGACTAACCGAAGGAAGTTGGGGGCAATAACAGGTCTGTGAT
GCCCTTAGATGTCCTGGGCCGCACGCGCGCTACAATGATACACGCAACGAGTCCACCTTGTCCGAAAGGTCCTGGGTAAT
CTTGTAAATGTGTATCGTACTAGGGATAGATTTTTGCAATTCTGAATCTTGAACGAGGAATTCCTAGTAAATGCGAGTCA
>18SV_210
AAAACTTACCAGGTCCAGACATAGTGAGGATTGACAGATTGAGAGCTCTTTCTTGATTCTATGGGTGGTGGTGCATGGCC
GTTCTTAGTTGGTGGAGTGATTTGTCTGGTTAATTCCGTTAACGAACGAGACCCCCGCCTGCTAACTAGTCGTACCAATG
CCTAGCCTTGGTGTCGGCTTCTTAGAGGGACTTTCGGTGACTAATCGAAGGAAGTTGGGGGCAATAACAGGTCTGTGATG
CCCTTAGATGTCCTGGGCCGCACGCGCGCTACACTGACACATGCAGCGAGTCATCCTTGTCCGAAAGGTCTGGGTAATCT
TGTAAATGTGTGTCGTGATAGGGATAGATTATTGCAATTATTAATCTTGAACGAGGAATTCCTAGTAAATGCGGGTCATC
>18SV_517
AAAACTTACCAGGTCCAGACATGCGAAGGATTGACAGATTGAAAGCTCTTTCTTGATTGTATGGGTGGTGGTGCATGGCC
GTTCTTAGTTGGTGGGTTGCCTTGTCAGGTTGATTCCGGTAACGAACGAGACCTCAGCCTGCTAAATAGGTTCGTCTGCT
CCGGCAGTCGACTGTCTTCTTAGAGGGACTGTTGGCGTCTAGCCAATGGAAGTATGAGGCAATAACAGGTCTGTGATGCC
CTTAGATGTTCTGGGCCGCACGCGCGCTACACTGACACGTTCAACAAGTTCCTTGTCCGAAAGGTCTGGGTAATCTTTGA
AACCGTGTCGTGATGGGGATAGAACATTGCAATTATTGTTCTTCAACGAGGAATGCCTAGTAAGCGCGAGTCATCATCTC
>18SV_1
GAAACTTACCAGGTCCAGACATAGTAAGGATTGACAGATTGAAAGCTCTTTCTTGATTCTATGGGTGGTGGTGCATGGCC
GTTCTTAGTTGGTGGAGTGATTTGTCTGGTTAATTCCGTTAACGAACGAGACCTCAGCCTGCTAACTAGTGACGTCAATA
TGATTGGCGGGCACTTCTTAGAGGGACTATTTGTGTTTAATGAATGGAAGTTTGAGGCAATAACAGGTCTGTGATGCCCT
TAGATGTTCTGGGCCGCACGCGCGCTACACTGATGAACGCAACGAGCCCACCTGTACCGAAAGGCATGGGTAAACTTGTG
AAAGTTCATCGTGATGGGGATAGATTATTGCAATTATTAATCTTCAACGAGGAATTCCTAGTAAGCGCGAGTCATCAGCT
>18SV_8
AAAACTTACCAGGTCCAGACATAGTGAGGATTGACAGATTGAGAGCTCTTTCTTGATTCTATGGGTGGTGGTGCATGGCC
GTTCTTAGTTGGTGGAGTGATTTGTCTGGTTAATTCCGTTAACGAACGAGACCACTGCCTGCTAAATAGCCCAGTGAGTG
AATTTTCACTGACTGCTGGCTTCTTAGAGGGACGTGCATTCTATCAGATGCAGGAGGATAGTGGCTATAACAGGTCTGTG
ATGCCCTTAGATGTCCTGGGCCGCACGCGCGCTACACTGATGCATTCAACGAGTTTAACCTTGGCCGAGAGGCCTGGGCA
ACCTTTTAAACGTGCATCGTGATAGGGATAGATTATTGCAATTATTAATCTTGAACGAGGAATTCCTAGTAAACGCAAAT
>18SV_573
GAAACTTACCAGGTCCAGACATGATGAGGATTGACAGTTTGAAAGCACTTTCTTGATTTCATGGGTGGTGGTGCATGGCC
GTTCTTAGTTGGTGGAGTGATTTGTCTGGTTGATTCCGATAACGAACGAGACGGGGGGAGCTTACTAGGTTGTTTGTTAA
CTCACGTTAGCAAGACCTTCTTTGCTCGACAACTTGGTTTTACCAAGAGGAAGCACCCCGCAATAACAGGTCTGTGATGC
CCTTAGATGTTCTGGGCTACACGCGCGCTACAATGACGAGTTCAACGAGTGATTTTTTCCTTGCCCGGAAGGGTGTGGGT
AATCTTTTCAATGCTCGTCGTGATGGGGCTAGATTTTTGCAATTATTAATCTTCAACGAGGAATCTCTAGTATGTGCAAG
>18SV_475
AAAACTTACCAGGTCCAGACATAGTAAGGATTGACAGATTGAGAGCTCTTTCTTGATTCTATGGGTGGTGGTGCATGGCC
GTTCTTAGTTGGTGGAGTGATTTGTCTGGTTAATTCCGTTAACGAACGAGACCTCCGCGTGCTAAATAGTTCCGCTTACA
ATTTTTTGTAGGCTGTGGACTTCTTAGAGGGACTTTTGGGTAATCAAACCAAAGGAAGTTGGAGGCAATAACAGGTCTGT
GATGCCCTTAGATGTTCTGGGCCGCACGCGCGCTACACTGATGCGTTCAGCGAGTATACAACCTTGACCGATAGGTCTGG
GTAATCTTGTGAATGCGCATCGTGCTAGGGATAGATTGTTGCAATTTTCAATCTTGAACGAGGAATTCCTAGTAAACGCA
>18SV_719
AAAACTTACCAGGTCCAGACATAGTGAGGATTGACAGATTGAAGATCTTTCTTGATTCTATGGGTGGTGGTGCATGGCCG
TTCTTAGTTGGTGGAGTGATTTGTCTGGTTAATTCCGTTAACGAACGAGACCTCGACCTGCTAAATAGTCCGGGTCGCCC
TCTGGGCGGCTGCGCGGCTTCTTAGAGGGACTATCGGTGGTTAGCCGGTGGAAGTTCGAGGCAATAACAGGTCTGTGATG
CCCTTAGATGTTCTGGGCCGCACGCGCGCTACACTGACACGTTCATCAAGCTTATCACCTTGGCCGAGAGGTCTGGGTAA
TCTTCTGAAAGCGTGTCGTGCTGGGGATAGATCATTGTAATTCTTGATCTTCAACGAGGAATTCCTAGTAAACGCAAGTC
>18SV_150
GAAACTCACCAGGTCCAGACATAGTAAGGATTGACAGATTGAGAGCTCTTTCTTGATTCTATGGGTGGTGGTGCATGGCC
GTTCTTAGTTGGTGGAGTGATTTGTCTGGTTAATTCCGTTAACGAACGAGACCTTAACCTACTAAATAGTTACGCGATTC
TCGAATCGTGGACAACTTCTTAGAGGGACTATCGGCGTTTAGTCGATGGAAGTTTGAGGCAATAACAGGTCTGTGATGCC
CTTAGATGTTCTGGGCCGCACGCGCGCTACACTGATGAAGTCAGCGAGTTTATAACCTTCACCGGAAGGTGCGGGTAATC
TTGTGAAACTTCATCGTGCTGGGGATAGATCTTTGCAATTATCGATCTTAAACGAGGAATTCCTAGTAAGCGCAAGTCAT
>18SV_525
GAAACTCACCAGGTCCAGACATAGGAAGGATTGACAGATTGAGAGCTCTTTCTTGATTCTATGGGTGGTGGTGCATGGCC
GTTCTTAGTTGGTGGAGTGATTTGTCTGGTTAATTCCGATAACGAACGAGACCTTAACCTGCTAACTAGTTGTACAAACC
ACGTGTTTGTTGTAACTTCTTAGAGGGACTACGGATGTTTAATCCGTGGAAGTTTGAGGCAATAACAGGTCTGTGATGCC
CTTAGATGTTCTGGGCTGCACGTGCGCTACACTGATGAAGGCAGCGAGTTTTACCTTGGCCGAAAGGTCCGGGGAATCTT
TTAAACTTTATCGTGCTGGGGATAGAGCATTGCAATTATTGCTCTTGAACGAGGAATTCCTAGTAAGCGCAAGTCATCAG
>18SV_93
AAAACTTACCAGGTCCAGACATAGTGAGGATTGACAGATTGAGAGCTCTTTCTTGATTCTATGGGTGGTGGTGCATGGCC
GTTCTTAGTTGGTGGAGTGATTTGTCTGGTTAATTCCGTTAACGAACGAGACCCCTGCCTGCTAAATAGTCCAGTGAGTG
AATTTCACTGACCAGGACTTCTTAGAGGGACGTGCGTTCTATTAGACGCAGGAAGATAGGGGCAATAACAGGTCTGTGAT
GCCCTTAGATGTTCTGGGCCGCACGCGCGCTACACTGATGCATTCAACGAGTGTACCTTGGCCGAGAGGCCTGGGCAATC
TTTTGAACGTGCATCGTGATAGGGATAGATTATTGCAATTATTAATCTTGAACGAGGAATTCCTAGTAAACGCAGTTCAT
>18SV_46
AAAACTCACCAGGTCCGGACATAGTAAGGATTGACAGATTGAGAGCTCTTTCTTGATTCTGTGGGTGGTGGTGCATGGCC
GTTCTTAGTTGGTGGAGTGATTTGTCTGGTTAATTCCGATAACGAACGAGACCTTAACCTGCTAACTAGTAGCTGGAAGT
ACGCTTCCAGTCGACTTCTTAGAGGGACTGACTACGTTTAGTAGTCGGAAGTTTGAGGCAATAACAGGTCTGTGATGCCC
TTAGATGTTCTGGGCTGCACGCGCGCTACACTGACAAAGTCAGCGAGTATCAACCTTGACCGAAAGGTCTGGGTAATCTT
GTGAAACTTTGTCGTGCTGGGGATAGATCATTGCAATTATTGATCTTGAACGAGGAATTCCTAGTAAGCGCATGTCATCA
>18SV_40
AAATCTTACCAGGTCCAGACATAGCGAGGATTGACAGATTGATAGCTCTTTCTTGATTCTATGGGTATTTTTGGTGGTGC
ATGGCCGTTCTTAGTTGGTGGAGTGATTTGTCTGGTTAATTCCGTTAAACGAACGAGACCTCAGCCTGCTAAATAGTTAC
CTGTCTTTCTTTTCGAGACTTGCTAACTTCTTAGAGGGACGTTGTGTGCAACCACAAGGAAGTTGAGGCAATAACAGGTC
TGTGATGCCCTTAGATGTCCTGGGCCGCACGCGTGCTACACTGATACGTACAACGAGGTATATGCATTTATGCATCGACG
CTGCTCCGAAATAGACAAAGCTAAATCTTCTAAAATACGTATCGTGCTGCGGATAGATCGTTGAAATTATGAATCTTGAA
>18SV_478
GAAACTTACCAGGTCCGGACGTAGTGAGGATTGACAGATTGAGAGCTCTTTCTTGATTCTATGGGTGGTGGTGCATGGCC
GTTCTTAGTTGGTGGAGCGATTTGTCTGGTTAATTCCGTTAACGAACGAGACCTCGGCCTGCTAAATAGCTACGCCGACC
CCGCTATCCAAAACCCGGCGGCGGAGAGCTCGGTCCCGCCCGAGGGCGGGAGGGGGCGACCCCTCCCGCCCCCGCGGCCG
GGGCCCCTCCCCGCCGGGCGGTCGGGTCGGCGGCCACGCTTCTTAGAGGGACTGCCGGCGTATCCAGCCGACGGAGGCTC
GAGGCAATAACAGGTCTGTGATGCCCTTAGATGTTCTGGGCCGCACGCGCGCTACACTGATCGAGACAGCGAGTCCCTCC
>18SV_432
GAAACTTACCAGGTCCGGACACAGTTAGGATTGACAGATTGAGAGCTCTTTCTTGATTCTGTGGGTGGTGGTGCATGGCC
GTTTTTAGTTGGTGGAGTGATTTGTCTGGTTAATTCCGTTAACGAACGAGACCTTAACCTATTAATTAGTTATGCGAACT
TGGACTTCGGTCCTTTCGGTTCGTGGACAACTTCTTAGAGGGACTCTCGGCATTTCTAGTCGATGGAAGTTTGAGGCTAA
AACAGGTCTGTGATGCCCTTAGATGTCCTGGGCCGCACGCGCGTTACACTGACGAATGCAACGAGTTCTTCCTTCTCCGA
TGGGAGTGGGTAAGCTTTTAAAAGTTCGTCGTGATGGGGATTGAACCTTGCAATTATTGTTCATGAACGAGGAATTCCTA
>18SV_730
AAAACTTACCAGGTCCAGACATAGGAAGGATTGACAGATTGAGAGCTCTTTCTTGATTCTATGGGTGGTGGTGCATGGCC
GTTCTTAGTTGGTGGAGCGATTTGTCTGGTTAATTCCGTTAACGAACGAGACCACCGCCTACTAAATAGTACGACCTATG
GTAACATAGGCCGAGACTTCTTAGAGGGACATTTCGGGTTTACCGGAAGGAAGTTGGTGGCAATAACAGGTCTGTGATGC
CCTTAGATGTTCTGGGCCGCACGCGCGCTACACTGATCGGTTCAACGAGTTTCGGTTTCGGCCGTATCCTTGTCCGGAAG
GACTGGGTAATCTTTTAAATGCCGATCGTGATGGGGCTTGCGTTTTGCAATTTTTACGCACCAACGAGGAATTCCTAGTA
>18SV_666
AAAACTTACCAGGTCCAGACATAGTAAGGATTGACAGATTGAGAGCTCTTTCTTGATTCTATGGGTGGTGGTGCATGGCC
GTTCTTAGTTGGTGGAGTGATTTGTCTGGTTAATTCCGTTAACGAACGAGACCTCCGCGTGCTAAATAGTTTCGCTTACA
ATTTTTTGTAGGTTTTGAGACTTCTTAGAGGGACTTTTGGGTAATCAAACCAAAGGAAGTTGGAGGCAATAACAGGTCTG
TGATGCCCTTAGATGTTCTGGGCCGCACGCGCGCTACACTGATGCGTTCAACGAGTTTACAACCTTGATCGATAGGTCTG
GGTAATCTTTTGAATGCGCATCGTGCTAGGGATAGATTGTTGCAATTTTCAATCTTGAACGAGGAATTCCTAGTAAACGC
>18SV_4
AAAACTTACCCGGCCCGGACACTGTAAGGATTGACAGATTGAGAGCTCTTTCTTGATTCGGTGGGTGGTGGTGCATGGCC
GTTCTTAGTTGGTGGAGCGATTTGTCTGGTTAATTCCGATAACGAACGAGACTCTAGCCTGCTAAATAGCCAACTGATCC
GCAGCGTCGGTTGCTAAAAATGCTTCTTAGAGGGACAGGCGGCTTCCAGTCGCACGAGATTGAGCAATAACAGGTCTGTG
ATGCCCTTAGATGTCCGGGGCCGCACGCGCGCTACACTGAAGGAATCAACGTGCTTTCTTACCTTGGCCGGAAGGCCTGG
GGAATCCGATGAAACTCCTTCGTGATTGGGATTGAGCTTTGTAATTATCGCTCATGAACGAGGAATTCCCAGTAAGCGCG
>18SV_14
GAAACTTACCAGGTCCAGACATAGTGAGGATTGACAGATTGAGAGCTCTTTCTTGATTCTATGGGTGGTGGTGCATGGCC
GTTCTTAGTTGGTGGAGTGATTTGTCTGGTTAATTCCGTTAACGAACGAGACCCCCGCCTGCTAAATAGTCATACTAATG
CTTAGCATTGGTGTTGGCTTCTTAGAGGGACTTTCGGTGACTAACCGAAGGAAGTTGGGGGCAATAACAGGTCTGTGATG
CCCTTAGATGTCCTGGGCCGCACGCGCGCTACACTGACACACGCAGCGAGTCTTCCTTGTCCGAAAGGTCCGGGTAATCT
TGTAAATGTGTGTCGTGATAGGGATAGATTATTGCAATTATTAATCTTGAACGAGGAATTCCTAGTAAATGCGAGTCATC
>18SV_270
GAAACTTACCAGGTCCAGACATAGTGAGGATTGACAGATTGAGAGCTCTTTCTTGATTCTATGGGTGGTGGTGCATGGCC
GTTCTTAGTTGGTGGAGTGATTTGTCTGGTTAATTCCGTTAACGAACGAGACCCCCGCCTGCTAAATAGTCATATTAATG
CTTAGCATTGATGTTGGCTTCTTAGAGGGACTTTCGGTGACTAACCGAAGGAAGTTGGGGGCAATAACAGGTCTGTGATG
CCCTTAGATGTCCTGGGCCGCACGCGCGCTACACTGACACACGCAGCGAGTCTTCCTTGTCCGAAAGGTCCGGGTAATCT
TGTAAATGTGTGTCGTGATAGGGATAGATTATTGCAATTATTAATCTTGAACGAGGAATTCCTAGTAAATGCGAGTCATC
>18SV_27
GAAACTTACCAGGTCCAGACATAGTTAGGATTGACAGATTGAGAGCTCTTTCTTGATTCTATGGGTGGTGGTGCATGGCC
GTTCTTAGTTGGTGGAGTGATTTGTCTGGTTAATTCCGTTAACGAACGAGACCTTAACCTGCTAAATAGTTATCATATAG
ATATATATGATTAACTTCTTAGAGGGACTATGTACGCAAGTGCATGGAAGTTTGAGGCAATAACAGGTCTGTGATGCCCT
TAGATGTCCTGGGCCGCACGCGCGCTACACTGACACATTCAACAAGTTCTATCCTGCCTCGGAAGAGGTGGGTAATCTTA
GGAATGTGTGTCGTGATGGGGATAGATCTTTGGAATTATAGATCTTCAACGAGGAATTCCTAGTAAGCATAAGTCATCAG
>18SV_35
AAAACTCACCCGGCCCGGACACCGTAAGGATTGACAGATTGAGAGCTCTTTCTTGATTCGGTGGTTGGTGGTGCATGGCC
GTTCTTAGTTGGTGGAGCGATTTGTCTGGTTTATTCCGATAACGAACGAGACTCTGGCCTACTAAATAGTGACAGGATTA
TTACTGTCTTGGATACTTCTTAGAGGGACAAGTGGTTTTCAGCCACACGAAATTGAGCAATAACAGGTCTGTGATGCCCT
TAGATGTCCGGGGCTGCACGCGCGCTACACTGAAGGAATCAGCGTGCTAAAACCATTGTCGAAAGGCATTGGTAAACCCA
TTAAAATCCTACGTGATTGGGATCGGGAATTGCAATTATTTCCCTTGAACGAGGAATTCCCAGTAAGTGTGGGTCATAAG
>18SV_5
GAAACTCACCCGGCCCGGACACTGTAAGGATGGACAGATTAAAAGCTCTTTCTTGATTCAGTGGGTGGTGGTGCATGGCC
GTTCTTAGTTGGTGGAGTGATTTGTCTGGTTAATTCCGATAACGAACGAGACTCTGACCTGCTAAATAGTACATTTGTAT
TGGCACATTTCGGTGTGTTCGAGTGAATGCTGACTTCTTAGAGGGATTCGCAGTATTTAAACTGCAAGAAATAGAGCAAT
AACAGGTCTGTGATGCCCTTAGATGTCCGGGGCCGCACGCGCGCTACAATGACAGTTCCAAAGAGTTTTAAAACCTGGTC
CGAAAGGATTGGGAAATCTTTGAATAGCTGTCACCTCAGGGATTGGGGTTTGTAACTATCCCCCATGAACGAGGAATTCC
>18SV_28
AAAACTCACTAGGTCAGGACATAGCAAGGATTGACAGATTGATAGTTCTTTCTTAATTTCTATGGGTGGTGGTGCATGGC
CGTTCTTAGTTGGTGGAGTGATTTGTCTGGTTAATTCCGATAACGAACGAGACCTCAACTTATTAACTAGTGGTGACAAT
CTTCTAACTGGTGAAGTTGGGCTTAGGTCCTGGTACGCTCGTAAGGGTGGCACTGGTCCGGCTCAGTGGATCCTTGACGC
ATTGTCGCTTTTTCCTTAACTTCTTAAAGGGACTATCCATGTTTAATGGGTGGAAGTGAGGCAATAACAGGTCTGTGATG
CCCTTAGATGTCCTAGGCTGCACGCGCGCTACACTGACAGGATCAAATAGTTTAAATCACCTTCCCCGAAGGGGTTGGGT
>18SV_31
AAAACTCACCAGGTCCAGACATGGGAAGGATTGACAGATTGAGAGCTCTTTCATGATTCTATGGGTGGTGGTGCATGGCC
GTTCTTAGTTGGTGGAGTGATTTGTCTGGTTAATTCCGATAACGAACGAGACCTTCTCCTGCTAAATAGACGGCGTTGTC
CTCCCGGACAGCGACATTCCGTCTTCTTAGAGGGACTATCTGTGACTAACAGATGGAAGAAAGGCAATAACAGGTCTGTG
ATGCCCTTAGATGTTCTGGGCCGCACGCGCGCTACACTGATAAAGCCAGCGAGTCTCCTGGACCGGAAGGTCTGGGTAAT
CTTGGGAAACTTTATCGTGATGGGGATTGACCATTGCAATTATTGGTCATGAACGAGGAATTCCTAGTAAGTGCGAGTCA
>18SV_88
GAAACTCACCAGGTCCAGACATAGTAAGGATTGACAGATTGATAGCTCTTTCTTGATTCTATGGGTGGTGGTGCATGGTC
GTTCTTAGTTGGTGGAGTGATTTGTCTGGTTAATTCCGATAACGAACGAGACCTCAGCCTGCTAAATAGTAAAGGGAATC
TCCTAAATGGGTGAAGCGGTGGAGTATTTGAGGTGGCCCTCGTGGTCATTTCGCCATCGTGGATCCTTGGAGCATTCCTT
TTCTCACGGTTAACAAAATAATCTTACTTCTTAGAGGGACAATTCATATTTTAGTGAATGGAAGTTTGAGGCAATAACAG
GTCTGTGATGCCCTTAGATGTTCTGGGCTGCACGCGCGCTACAATGACTAATTCAACGAGTAATTCACCTTGATCGAAAG
>18SV_62
AAAACTTACCAGGTCCAGACATAGGAAGGATTGACAGATTGAAAGCTCTTTCTTGATTCTATGGGTGGTGGTGCATGGCC
GTTCTTAGTTGGTGGGTTGCCTTGTCAGGTTGATTCCGGTAACGAACGAGACCTCAGCCTGCTAAATAGTTGCGGTCACT
CTCGTGGCCAGCACACTTCTTAGAGGGACTATTGACATTTTAAGTCATTGGAAGTTTGAGGCAATAACAGGTCTGTGATG
CCCTTAGATGTTCTGGGCCGCACGCGCGCTACACTGATGCATTCAACAAGCCTCCTAGGCCGAGAGGCCCGGGAAATCTT
GCAAACTGCATCGTGATGGGGCTAGATCATTGCAATTATTGGTCTTCAACGAGGAATGCCTAGTAAGCGCGAGTCATCAG
>18SV_55
GAAACTTACCAGGTCCAGACATAGTAAGGATTGACAGATTGAAGATCTTTCTTGATTCTATGGGTGGTGGTGCATGGCCG
TTCTTAGTTGGTGGAGTGATTTGTCTGGTTAATTCCGTTAACGAACGAGACCTCGACCTGCTAAATAGTCCGGCGAAAGC
TTCGGCGTTCGTTTGGTACTTCTTAGAGGGACTATTGGTTTTGATCCAATGGAGGTTCGAGGCAATAACAGGTCTGTGAT
GCCCTTAGATGTTCTGGGCCGCACGCGCGCTACACTGACGCATTCATCAAGTTTACAACCTTGGCTGAGAGGCCTGGGTA
ATCTTTGAAATTGCGTCGTGATGGGGATAGATCATTGTAATTATTGGTCTTCAACGAGGAATTCCTAGTAAACGCGAGTC
>18SV_142
GAACTTTACCAGATCCGGACAGGGTGAGGATTGACAGATTGAGTGTTCTTTCTCGATCCCCTGAATGGTGGTGCATGGCC
GCTTTTGGTCGGTGGAGTGATTTGTTTGGTTGATTCCGTCAACGGACGAGATCCAAGCTGCCCAGTAGCAATCAAAATCA
TCAAAAGACAGCAATCCCTATGGCACCTCCGGTGTCACTGGGTTACCTTTTGTTGGTTGCTTCTCTGCAGGATTCCAAGC
TTTGCGCTTGGTGAGATTTTGGGCAACAGCAGGTCTGTGATGCTCCTCAATGTTCTGGGCGACACGCGCACTACAATGTC
AGTGAGAACAAGAATCCCGATCATGTATCGGACCCACTTGTTTCAATGGAGGGGGGAAACACCGGAATCACATCGACCCA
>18SV_105
AAAACTTACCAGGTCCAGACATAGTGAGGATTGACAGATTGAAGATCTTTCTTGATTCTATGGGTGGTGGTGCATGGCCG
TTCTTAGTTGGTGGAGTGATTTGTCTGGTTAATTCCGTTAACGAACGAGACCTCGACCTGCTAAATAGTTTACTCAACTC
TTTGGGTTGTTGTACGCTTCTTAGAGGGACTATCGGTTTGTAGCCGATGGAAGTTCGAGGCAATAACAGGTCTGTGATGC
CCTTAGATGTTCTGGGCCGCACGCGCGCTACACTGATACGTTCATCGAGTTTACAACCTTGACCGAGAGGTCTGGGTAAT
CTTTGAAAGCGTATCGTGATGGGGATAGATTATTGTAATTTTTAATCTTCAACGAGGAATTCCTAGTAATCGCGCGTCAT
>18SV_112
AAAACTCACCAGGTCCAGACATAGTGAGGATTGACAGATTGAACGCTCTTTCTTGATTCTATGGGTGGTGGTGCATGGCC
GTTCTTAGTTCGTGGATTGATTTGTCTGGTTGATTCCGATAACGAACGAGATCTCAACCTGCTAAATAGCGAATGTAGTC
GCCTACTGGGTGAAGGCAGCAGTCTATGTGGCCTCCGGGTTGCCTGGCTGCTGTTGGATCTCTGGCGATCTATCGTTGAT
GGCTTCTTAGAGGGACTGCTTCAGTTAATGGAGAGGAGGTTTGAGGCAATAACAGGTCTGTGATGCCCTTAGATGTTCTG
GGCTGCACGCGCGCTACACTGATGGTTCTAATTAGTCTCCTGTATCGAAAGGTTCGGGAAATCTGAGAAAGATCATCGTG
>18SV_126
AAAACTTACCAGGTCCGGACATAGTGAGGATTGACAGATTGAAGATCTTTCTTAATTCTATGGGTGGTGGTGCATGGCCG
TTCTTAGTTGGTGGAGTGATTTGTCTGGTTAATTCCGTTAACGAACGAGACCTCGACCTGCTAAATAGTTCTACAAATTC
TCCGGGATTTGGCTGGACTTCTTAGAGGGACTATCGGTGCGTAGCCGATGGAAGTTCGAGGCAATAACAGGTCTGTGATG
CCCTTAGATGCCCTGGGCCGCACGCGCGCTACACTGATGCGTTCATCGAGCTTACAACCTTGACTGAAAGGTCTGGGTAA
TCTTTTGAAATCGCATCGTGCTGGGGATAGATGATTGTAATTATTCATCTTCAACGAGGAATTCCTAGTAAACGCAAGTC
>18SV_159
GAAACTTACCAGGTCCAGACATGGATAGGATTGACAGTTTGAAAGCACTTTCTTGATTTCATGGGTGGTGGTGCATGGCC
GTTCTTAGTTGGTGGAGTGATTTGTCTGGTTGATTCCGATAACGAACGAGACGCTCGGATTAAACTAGTATTGAACTATC
TCACGATAATTCTTGCTTCTTTAATCGACAACTTGGTTTTACCAAGAGGAAGCAGAGCGCGATAACAGGTCTGTGATGCC
CTTCGATGTTCTGGGCTACACGCGCGCTACAATGACGAGTTCAACGAGTTTTTACTTCCTTGTCCGGAAGGATGTGGGTA
ATCTTTTCAATGCTCGTCGTGATGGGGCTAGATTTTTGCAATTATTAATCTTCAACGAGGAATCTCTAGTATGTGCAAGT
>18SV_47
AAATCTCACCCGGCCCGGACACTGTAAGGATTGACAGATTGAGAGCTCTTTCTTGATTCGGTGGGTGGTGGTGCATGGCC
GTTCTTAGTTGGTGGAGCGATTTGTCTGGTTAATTCCGATAACGAACGAGACTCTAGCCTGCTAAATAGTACGCCGATCT
TTTGTCGGCGCGTACTTCTTAGAGGGACAAGTAGCGGTTAGCTACACGAAATTGAGCAATAACAGGTCTGTGATGCCCTT
AGATGTTCGGGGCCGCACGCGCGCTACACTGGAGGGATAAGCGTGTTTTTCCTGCACTGAAAAGTGTGGGTAATCCGTTT
AAGACCCTCCGTGATTGGGATCGGGGCTTGAAATTATTCTCCGTGAACGAGGAATTCCTAGTAAGCGCGAGTCATAAGCT
>18SV_137
GAAACTTACCAGGTCCAGACACGGGAAGGATTGACAGATTGAGAGCTCTTTCTTGATTCTGTGGGTGGTGGTGCATGGCC
GTTCTTAGTTGGTGGGTTGCCTTGTCAGGTTGATTCCGGTAACGAACGAGACCTCAGCCTGCTAAATAGTCAGCATCGCA
CCTGCGGTGCGCGGGCTTCTTAGAGGGACTATTGGCGTTTAGCCAGTGGAAGTTTGAGGCGATAACAGGTCTGTGATGCC
CTTAGATGTTCTGGGCCGCACGCGCGCTACACTGACGCGACCAACGAGCCTATCCTTGGCCGAGAGGCCCGGGTAATCTT
GTAAACCGCGTCGTGATGGGGATAGATTATTGCAATTATTAGTCTTCAACGAGGAATGCCTAGTAAGCGCGAGTCATCAG
>18SV_141
GAAACTTACCAGGTCCAGACATAGTAAGGATTGACAGATTGAAGCTCTTTCTTGATTCTATGGGTGGTGGTGCATGGCCG
TTCTTAGTTGGTGGAGTGATTTGTCTGGTTAATTCCGTTAACGAACGAGACCTCGACCTGCTAAATAGTACCGACAACTC
TCGAGTTGGTTCGGGCACTTCTTAGAGGGACTATCGGTGTTTCCTAGCCGATGGAAGTTCGAGGCAATAACAGGTCTGTG
ATGCCCTTAGATGTTCTGGGCCGCACGCGCGCTACACTGACGCATTCATCGAGTTTACAACCTTGGCCGAGAGGTCTGGG
TAATCTTCTCAAAGTGCGTCGTGCTGGGGATAGATTATTGTAATTATTAATCTTCAACGAGGAATTCCTAGTAAACGCAA
>18SV_53
GAAACTTACCAGGTCCAGACATAGTAAGGATTGACAGATTGAAGATCTTTCTTGATTCTATGGGTGGTGGTGCATGGCCG
TTCTTAGTTGGTGGAGTGATTTGTCTGGTTAATTCCGTTAACGAACGAGACCTCGACCTGCTAAATAGTCCGGCGAACCT
CTCGGGGTTCGGTTCCGGTACTTCTTAGAGGGACTATTGGTTTTGATCCAATGGAGGTTCGAGGCAATAACAGGTCTGTG
ATGCCCTTAGATGTTCTGGGCCGCACGCGCGCTACACTGATGCATGCATCAAGTCTACAACCTTGGCTGAGAGGCCTGGG
TAATCTTTGAAATTGCATCGTGATGGGGATAGATTATTGTAATTATTAGTCTTCAACGAGGAATTCCTAGTAAACGCGAG
>18SV_176
AAAACTCACCAGGTCCAGACATAGTGAGGATTGACAGATTGAGAGCTCTTTCTTGATTCTATGGGTGGTGGTGCATGGCC
GTTCTTAGTTGGTGGGTTGCCTTGTCAGGTTGATTCCGGTAACGAACGAGACCTCCGCTTGCTAAATAGTCACGGCTGCC
TTCGGTCAGCCGGCCGACTTCTTAGAGGGACTTTGGGCGTTTCAGCCCAAGGAAGTTGGAGGCGATAACAGGTCTGTGAT
GCCCTTAGATGTTCTGGGCCGCACGCGCGCTACACTGATGCATTCAGCAAGCCTACCCTTGGCCGAGAGGCTCGGGTAAT
CTTCGAAACTGCATCGTGATGGGGATAGATTATTGCAATTATTAGTCTTCAACGAGGAATGCCTAGTAAGCGCAAGTCAT
>18SV_179
GAAACTCACCAGGTCCAGACATAGTAAGGATTGACAGATTGAGAGCTCTTTCTTGATTCTATGGGTGGTGGTGCATGGCC
GTTCTTAGTTGGTGGAGTGATTTGTCTGGTTAATTCCGTTAACGAACGAGACCTTAACCTACTAAATAGTTACACGATTC
TCGAATCGTGGACAACTTCTTAGAGGGACTATCGGTGTTTAACCGGTGGAAGTTTGAGGCAATAACAGGTCTGTGATGCC
CTTAGATGTTCTGGGCTGCACGCGCGCTACACTGACGAAGCCAGCGAGTTTACAACCTGTTTCGGAAGGGATGGGTAATC
TTGTGAAACTTCGTCGTGATGGGGATAGATCTTTGTAATTATCGATCTTCAACGAGGAATTCCTAGTAAGCGCGACTCAT
>18SV_181
AAAACTTACCAGGTCCGGACACAGTAAGGATTGACAGATTGATGATCTTTCGTGATTCTGTGGGTAGTGGTGCATGGCCG
TTCTTAGTTGGTGGAGTGATTTGTCTGGTTAATTCCGATAACGAGCGAGACCTCAGCCTGCTAATTAGAAAATCAAATCC
TCGGATTTGTATTAGCTTCTTAGAGGGACTATCGGTGTCCAGCCGATGGAGGTTTGAGGCAATAACAGGTCTGTGATGCC
CTTAGATGTTCTGGGCCGCACGCGTGTTACAATGGTACATTCAACAAGTGTTTTCCTAGGCCGAAAGGCCCGGGTAACCT
TTTGAAATTGTATCATGCTTGGGGTCGACCCTTGTAATTGTGGATCGCAAACGAGGAATTCCTTGTAAACGCAAGTCATC
>18SV_167
AAAACTTACCAGGTCCAGACATAGTGAGGATTGACAGATTGAAGATCTTTCTTGATTCTATGGGTGGTGGTGCATGGCCG
TTCTTAGTTGGTGGAGTGATTTGTCTGGTTAATTCCGTTAACGAACGAGACCTCGGCCTACTAAATAGTTGGACGAACTC
TTCGGGGTTCGGCTGTCAACTTCTTAGAGGGACTATCGGTGGTTAGCCGATGGAAGTTCGAGGCAATAACAGGTCTGTGA
TGCCCTTAGATGTTCTGGGCCGCACGCGCGCTACACTGATGCATTCATCGAGCTTACAACCTTGACTGAGAGGTCTGGGT
AATCTTCTCAAAATGCATCGTGCTGGGGATAGATTATTGTAATTATTAATCTTCAACGAGGAATTCCTAGTAAACGCAAG
>18SV_115
GAAACTTACCAGGTCCAGACATAGTGAGGATTGACAGATTGATAGCTCTTTCTTGATTCTATGGGTGGTGGTGCATGGCC
GTTCTTAGTTGGTGGAGTGATTTGTCTGGTTAATTCCGTTAACGAACGAGACCCCCGCCTGCTAACTAGTTCGAAGAATA
CATACGTATTCTTTCTGAGCTTCTTAGAGGGACTTTCGGTGACTAACCGAAGGAAGTTGGGGGCAATAACAGGTCTGTGA
TGCCCTTAGATGTTCTGGGCCGCACGCGCGCTACACTGACATACGCAACAAGTATTCCTTGTCCGAAAGGTCTGGGTAAT
CTCGAAATGTATGTCGTGATAGGGATAGATTATTGCAATTATTAATCTTGAACGAGGAATTCCTAGTAAATGCGGGTCAT
>18SV_67
AAAACTTACCAGGTCCGGACATAGTGAGGATTGACAGATTGAAGATCTTTCTTGATTCTATGGGTGGTGGTGCATGGCCG
TTCTTAGTTGGTGGAGTGATTTGTCTGGTTAATTCCGTTAACGAACGAGACCTCGACCTACTAAATAGTTGACTTAACTC
TTCGGGGTTTGGATTGACTTCTTAGAGGGACTTTTGGTGAGTAGCCAAAGGAAGTTCGAGGCAATAACAGGTCTGTGATG
CCCTTAGATGTTCTGGGCCGCACGCGCGCTACACTGATCGGTTCATCGAGCATAAAACCTTGACTGATAAGTCTGGGTAA
TCTTTTGAAAACCGGTCGTGCTGGGGATAGATCATTGCAATTATTGATCTTCAACGAGGAATTCCTAGTAAACGCGAGTC
>18SV_51
AAAACTTACCAGGTCCAGACATAGTAAGGATTGACAGATTGAGAGCTCTTTCTTGATTCTATGGGTGGTGGTGCATGGCC
GTTCTTAGTTGGTGGAGTGATTTGTCTGGTTTATTCCGATAACGAACGAGACCTCCGCCTGCTAAATAGCGCTCGCCGGG
CTCGCCCGTCGCCGTGCGCTTCTTAGAGGGACTGTGGGTGTTGAGCCCACGGAAGTTGGAGGCAATAACAGGTCTGTGAT
GCCCTTAGATGTTCTGGGCCGCACGCGCGCTACACTGACTGGTTCAACGAGCGCCCCCCCTAGGCTCGACAGGCCCGGGT
AACCTTGCAACGCCAGTCGTGATGGGGATAGATTCTTGCAATTATTGATCTTCAACGAGGAATTCCTAGTAAACGCAAGT
>18SV_39
AAAACTTACCAGGTCCAGACATAGTAAGGATTGACAGATTATAGATCTTTCTTGATTCTATGGATAGTGGTGCATGGCCG
TTCTTAGTTGGTGGAGTGATTTGTCTGGTTAATTCCGTTAACGAACGAGACCTCAGCCTGCTAATTACTCGAGTTAATGC
TTGCATTGGCGAGAGTTCTTAGAGGGACTATCGGTTTCCAGCCGATGGAAGTATGAGGCAATAACAGGTCTGTGATGCCC
TTAGATGTTCTGGGCCGCACGCGCGCTACACTGATACAATCAGCAAGTAGTAACCTAAGCCGAAAGGCTTGGGTAACCTT
GTGAAATTGTATCGTGATAGGGCTTGACGATTGTAATTATTTGTCACAAACGAGGAATTCCTAGTAAGCGCAAGTCATCA
>18SV_197
AAAACTCACCAGGTCCAGACATAGTAAGGATTGACAGATTGATAGCTCTTTCTTGATTCTATGGGTGGTGGTGCATGGCC
GTTCTTAGTTGGTGGAGTGATTTGTCTGGTTAATTCCGTTAACGAACGAGACCTCAACCTACTAAATAGATGGGCAAACT
GCCTGATCGGTGAAGGCGCCTCGGACTCTGTTGCTAACGCGGCAGAGCTTGGGCGTTGGATCCTTGGCACGTTTGCTTAT
TATCTTCTTAAGGGGACTATTTGTCGAATAGCGAATGGAAGTTTGAGGCAATAACAGGTCTGTGATGCCCTTAGATGTCC
TGGGCTGCACGCGCGCTACACTGTTCGCACCAACGAGTTTACCACCTTGGCCGAAAGGTCTGGGTAATCTTCTGAAATGC
>18SV_229
GAAACTCACCAGGTCCAGACATAGTAAGGATTGACAGATTGAGAGCTCTTTCTTGATTCTATGGGTGGTGGTGCATGGCC
GTTCTTAGTTGGTGGAGTGATTTGTCTGGTTAATTCCGTTAACGAACGAGACCTCAGCCTGCTAAATAGTTACACAAGAC
TTCTAAACTAAAGGTGATAATTATATTTTCAATATAGGTATTAACGTGTTTATATAATATGATTGGATCCTTTGATGTTC
TTTGTGGAAATACTTCTTAGAGGGACTATTTGTATCTAGCAAATGGAAGTTTGAGGCAATAACAGGTCTGTGATGCCCTT
AGATGTCCTGGGCCGCACGCGCGCTACACTGATGAATTCAACAAGTTTAACACCTTACTCGAAAGGGTTGGGTAATCTTT
>18SV_76
AAAACTCACCAGGTCCAGACATAGTGAGGATTGACAGATTGAGAGCTCTTTCTTGATTCTATGGGTGGTGGTGCATGGCC
GTTCTTAGTTGGTGGGTTGCCTTGTCAGGTTGATTCCGGTAACGAACGAGACCTCCGCTTGCTAAATAGTCACGGCTGCC
TTCGGTCAGCCGGCCGACTTCTTAGAGGGACTTTGGGCGTTTCAGCCCAAGGAAGTTGGAGGCGATAACAGGTCTGTGAT
GCCCTTAGATGTTCTGGGCCGCACGCGCGCTACACTGATGCATTCAGCAAGCCTACCCTTGGCCGAGAGGCCCGGGTAAT
CTTCGAAACTGCATCGTGATGGGGATAGATTATTGCAATTATTAGTCTTCAACGAGGAATGCCTAGTAAGCGCAAGTCAT
>18SV_57
AAAACTTACCAGGTCCAGACATAGTGAGGATTGACAGATTGAGAGCTCTTTCTTGATTCTATGGGTGGTGGTGCATGGCC
GTTCTTAGTTGGTGGAGTGATTTGTCTGGTTAATTCCGTTAACGAACGAGACCGCTGCCTGCTAAATAGTCCAGTGAGTG
AATTTCACTGACCGGGACTTCTTAGAGGGACGTGCGTTCTATTAGACGCAGGAAGATAGCGGCAATAACAGGTCTGTGAT
GCCCTTAGATGTTCTGGGCCGCACGCGCGCTACACTGATGCATTCAACGAGTACTTCCTTGGCCGAGAGGCCTGGGCAAT
CTTTTGAACGTGCATCGTGATAGGGATAGATTATTGCAATTATTAATCTTGAACGAGGAATTCCTAGTAAACGCAGATCA
>18SV_33
AAATCTCACCCGGCCCGGACACTGTAAGGATTGACAGATTGAGAGCTCTTTCTTGATTCGGTGGGTGGTGGTGCATGGCC
GTTCTTAGTTGGTGGAGCGATTTGTCTGGTTAATTCCGATAACGAACGAGACTCTAGCCTGCTAAATAGTACGCCGATCT
CTTGTCGGCGCGTACTTCTTAGAGGGACAAGTGGCGACTAGCCACACGAAATTGAGCAATAACAGGTCTGTGATGCCCTT
AGATGTTCGGGGCCGCACGCGCGCTACACTGAAGGGATGAACGTGTTTCTCCTGCTCCGAAAGGAGTGGGTAATCCGCTG
AAACCCCTTCGTGATTGGGATCGGGGCTTGAAATTATTCTCCGTGAACGAGGAATTCCCAGTAAGCGCGAGTCATAAGCT
>18SV_242
GAAACTCACCAGGTCCAGACATAGTAAGGATTGACAGATTGAGAGCTCTTTCTTGATTCTATGGGTGGTGGTGCATGGCC
GTTCTTAGTTGGTGGAGTGATTTGTCTGGTTAATTCCGTTAACGAACGAGACCTCAGCCTGCTAAATAGTTACACAAGAC
TTCTAAACTAAGGTGAAAATTATGTTTTCAATATAGGTATGGTATTAACATGTCTATATAAATGTAGTTGGATCTTTGAT
GTTCTTTGTGGAAATACTTCTTAGAGGGACTATTTGTATCTAGCAAATGGAAGTTTGAGGCAATAACAGGTCTGTGATGC
CCTTAGATGTCCTGGGCCGCACGCGCGCTACACTGATGAATTCAACAAGTTTAACACCTTACTCGAAAGGGTTGGGTAAT
>18SV_140
AAAACTCACCAGGTCCAGACATGGTAAGGATTGACAGATTGAGAGCTCTTTCTTGATTCCATGAAAGGTGGCGCATGGCC
GTTCTTAGTTGGTGGAGTGATTTGTCTGGTTAATTCCGATAACGAACGAGACCTTGACCTGCTAACTAGTCACGGTAAGC
TTTTGCTTGCCGGCTGACTTCTTAGAGGGACAATCTGTTTCCAGCAGGTGGAAGTTTGAGGCAATAACAGGTCTGTGATG
CCCTTAGATGTCCTGGGCTGCACGCGCGCTACACTGACGAACTCAACGAGTTTACAACCTTGACAGAGATGTCTGGGTAA
TCTTTTAAAAGTTCGTCGTGATGGGGATAGATGATTGTAATTATTCGTCTTGAACGAGGAATTCCTAGTAAGTGTGAGTC
>18SV_250
AAAACTCACTAGGTCAGGACAATTGTAGGAATGACAGAACAAAGTTCTTTCATGATTTTTTGCATGGTGGTGCATGGCCG
TTCTTAGTTCGTGGAGTGATTTGTCAGGTTAATTCCGATAACGAACGAGACCTTCTTTTACTAAATAGGCCAACGCTTTT
TTAAAGTGTTGCCGACATATAAGGTAACGAGTGTGTCATAGCTTCTTAGAAAGACAATGCTGCGTTTTTAGAAATTAGCG
TAGGGAAGTTGGAGGCAATAACAGGTCTGTGATGCCCTTAGATGTTCTAGGCTGCACGCGTATTACAATGTTAATACCAA
CGAGTATATTGTATATTACACCTTTCTCATTTTAAAGGGATTGGAAATCTTGTCAATTATTAACTTGACAGGGATAGCTG
>18SV_253
GAAACTCACCAGGTCCAGACATGGGAAGGATTGACAGTCTGAGCGCACTTTCTTGATTCTATGGGTGGTGGTGCATGGCC
GTTCTTAGTTGGTGGAGTGATTTGTCAGGTTTATTCCGTTAACGAACGAGACCTTAACCTGCTAAATAGCGACGCGCATC
GCACGATGCGTGGACCGCTTCTTAGAGGGACTAGACACGTTTAGTGTCTGGAAGTTTGAGGCAATAACAGGTCTGTGATG
CCCTTAGATGTTCTGGGCTGCACGCGCGCTACACTGACGGAGGCAGCGAGTACTTCGGAACCTTGGCCGGAAGGCCTGGG
TAATCTTGTGAAACTCCGTCGTGCTGGGGATTGATGATTGTAATTATTCATCATGAACGAGGAATTCCTTGTAGGTACAG
>18SV_276
AAAACTTACCAGGTCCAGACATAGTGAGGATTGACAGATTGAAGATCTTTCTTGATTCTATGGGTGGTGGTGCATGGCCG
TTCTTAGTTGGTGGAGTGATTTGTCTGGTTAATTCCGTTAACGAACGAGACCTCGACCTGCTAAATAGTGTGGCGAATTC
TTCGGGATTCGTACACGCTTCTTAGAGGGACTATCGGTGTGTAACCGATGGAAGTTCGAGGCAATAACAGGTCTGTGATG
CCCTTAGATGTTCTGGGCCGCACGCGCGCTACACTGATACGTTCATCGAGCTTACAACCTTGACTGAGAGGTCTGGGTAA
TCTTTTTAAATCGTATCGTGCTGGGGATAGATTATTGTAATTATTAATCTTCAACGAGGAATTCCTAGTAAACGCGAGTC
>18SV_185
GAAACTCACCAGGTCCAGACATAGTAAGGATTGACAGATTGAGAGCTCTTTCTTGATTCTATGGGTGGTGGTGCATGGCC
GTTCTTAGTTGGTGGAGTGATTTGTCTGGTTAATTCCGTTAACGAACGAGACCTCAGCCTGCTAAATAGCCGCGGGGGTG
CTCTGCACGGGTGAAAGCCCAAGTCGGAGGGGGTGGCTCCGGTCATCCCCTTCACGTGGGACGGATCCTTGATGCACGCC
CGATCGCGCTTCTTAGAGGGACTATCGGCGTTCCAGCCGATGGAAGTTTGAGGCAATAACAGGTCTGTGATGCCCTTAGA
TGTTCTGGGCTGCACGCGCGCTACACTGACGGATCCAACGAGCGTTCACCTTGGCCGGCGGGTCCGGGTAATCTTCTGAA
>18SV_191
GAAACTTACCAGGTCCAGACATGATGAGGATTGACAGTTTGAAAGCACTTTCTTGATTTCATGGGTGGTGGTGCATGGCC
GTTCTTAGTTGGTGGAGTGATTTGTCTGGTTGATTCCGATAACGAACGAGACGGGGAGAGTTTACTAGTCCGCCTTGTAA
CTCACGTTACACAGGGACTTCTTTACTCGACAACTTGGTTTTACCAAGGGGAAGCGCCCCGCAATAACAGGTCTGTGATG
CCCTTAGATGTTCTGGGCTACACGCGCGCTACAATGACGAATTCAACGAGTTTTTTTCCTTGCCCGGAAGGGTGTGGGTA
ATCTTTTCAATATTCGTCGTGATGGGGCTAGATTCTTGCAATTATTAATCTTCAACGAGGAATCTCTAGTATGTGCGAGT
>18SV_289
GAAACTTACCAGGTCCGGACACTATGAGGATTGACAGATTAAGAGCTCTTTCTTGATTTAGTGGGTGGTGGTGCATGGCC
GTTTTTAGTTGGTGGAGTGATTTGTCTGGTTAATTCCGTTAACGAACGAGACCTTAACCTATTAATTAGTGACGCGAATT
TGGGCCAGCAATGGTCCAGTCGATTCGTGGGCGCACTTCTTAGAGGGACTCTCGGCATCTCTAGCCGATGGAAGTTTGAG
GCAAAAACAGGTCTGTGATGCCCTTAGATGCCCTGGGCTGCACGCGCGTTACACTGACATTTGCAACGAGTGTTTATTCC
TTGCCCGATGGGGCTGGGTAAGCTTTGAAAAGAATGTCGTGATGGGGATTGAACCTTGCAATTATTGTTCATGAACGAGG
>18SV_281
GAACCTCACCAGGTCCAGACATGGTAAGGATTGACAGATTGACAGTTCTTTCTTGATTCTATGGGTGGTGGTGCATGGCC
GTTCTTAGTTGGTGGAGTGATTTGTCAGGTTAATTCCGTTAACGAACGAGACTTCTGCCTGCTAAATAGTTGCCTTAAAC
TGCTGTTTTGGGTCAGCTTCTTAGAGGGACTTTGCGAGCGATCGCAAGGAAGTTGGAAGCAATAACAGGTCTGTGATGCC
CTTAGATGTTCTGGGCTGCACGCGCGCTACACTGTCACGAACACCAAGTTTTCCCTACCTTGCCAGGTTGGGTAATCTTG
AAATCGTGCCGTGATGGGGATAGAACATGGCAGTTATTGTTCTTGAACGAGGAATTCCTAGTAAGCATAGGTCAGCAGCC
>18SV_180
AAAACTTACCAGGTCCAGACATAGTGAGGATTGACAGATTGAAGCTCTTTCTTGATTCTATGGGTGGTGGTGCATGGCCG
TTCTTAGTTGGTGGAGTGATTTGTCTGGTTAATTCCGTTAACGAACGAGACCTCGACCTGCTAAATAGTGCGGCTCACGC
TTCGGCTTGGGTGCGCGCTTCTTAGAGGGACTATCGGTTTCTAGCCGATGGAAGTTCGAGGCAATAACAGGTCTGTGATG
CCCTTAGATGTTCTGGGCCGCACGCGCGTTACACTGACGCATTCATCGAGCTTATCACCTTGGTCGAGAGGCCCGGGTAA
TCTTCTCAAAGTGCGTCGTGCTGGGGATAGATTATTGTAATTTTTAGTCTTCAACGAGGAATGCCTAGTAAGTGCGAGTC
>18SV_98
GAAACTTACCAGGTCCAGACATAGTAAGGATTGACAGATTGAGAGCTCTTTCTTGATTCTATGGGTGGTGGTGCATGGCC
GTTCTTAGTTGGTGGAGTGATTTGTCTGGTTAATTCCGTTAACGAACGAGACCTCAGCCTGCTAAATAGTGGGTATATTC
GCAAGAATGTACTCGACTTCTTAGAGGGACATTTCGGTTTTACCGGAAGGAAGTTTGAGGCAATAACAGGTCTGTGATGC
CCTTAGATGTTCTGGGCCGCACGCGCGCTACAATGATGAATTCAACGAGTTTATAACCTTGGTTGAAAAGCCTGGGTAAT
CTTTTGAACTTTCGTCGTGATGGGGCTAGACCCTTGCAATTATTGGTCTCCAACGAGGAATTCCTAGTAAACGCAAGTCA
>18SV_224
GAAACTCACCAGGTCCAGACATGGTAATGATTGACAGATTGAGAGCTCTTTCTTGATTCTATGGGTGGTGGTGCATGGCC
GTTCTTAGTTGGTGGAGTGATTTGTCTGGTTAATTCCGTTAACGAACGAGACCTCATCTTACTAAATAGATGAGAGGACC
GCCTGCTTGGTGAAACTTTGGTGTGGTGTGGGGGCTTGCTCCTGCATCCACTGGAGGGGATCCTAGGTGCGTCCATTTTA
AGCTTCTTAGAAGGACAACTTGTATTGTAGCAAGGGGAAGTTTGAGGCAATAACAGGTCTGTGATGCCCTTAGATGTCCT
GGGCCACACGCGCGCTACACTGTTCATGTCAGGGAGTATACTGTCCTTATCCGAAAGGATTTGGCAATCTTTCGAAACGC
>18SV_21
AAAACTCACCCGGCCCGGACACCGTAAGGATTGACAGATTGAGAGCTCTTTCTTGATTCGGTGGTTGGTGGTGCATGGCC
GTTCTTAGTTGGTGGAGCGATTTGTCTGGTTTATTCCGATAACGAACGAGACTCTGGCCTACTAAATAGTGACAGGATTA
TTACTGTCCTGGATACTTCTTAGAGGGACAAGTGGTTTTCAGCCACACGAAATTGAGCAATAACAGGTCTGTGATGCCCT
TAGATGTCCGGGGCTGCACGCGCGCTACACTGAAGGAATCAGCGTGCTAAAACCATTGTCGAAAGGCATTGGTAAACCCA
TTAAAATCCTACGTGATTGGGATCGGGAATTGCAATTATTTCCCTTGAACGAGGAATTCCCAGTAAGTGTGGGTCATAAG
>18SV_153
GAAACTTACCAGGTCCAGACATAGTTAGGATTGACAGATTGAGAGCTCTTTCTTGATTCTATGGGTGGTGGTGCATGGCC
GTTCTTAGTTGGTGGAGTGATTTGTCTGGTTAATTCCGTTAACGAACGAGACCTTAACCTGCTAACTAGTTGCATTAACG
TGAGTTGATGTTGACTTCTTAGAGGGACTTTATGTTCAAGCATAAGGAAGTTTGAGGCAATAACAGGTCTGTGATGCCCT
TAGATGTCCTGGGCCGCACGCGCGCTACACTGACGCATGCAACAAGCACTACCCTGGTTCGATAGAATTCGGGTAATCTT
ATTAATGTGCGTCGTGATGGGGATTGATCTTTGCAATTATTGATCATGAACGAGGAATTCCTAGTAAGCATAAGTCATCA
>18SV_263
GAAACTTACCAGGTCCAGACATGATGAGGATTGACAGTTTGAAAGCACTTTCTTGATTTCATGGGTGGTGGTGCATGGCC
GTTCTTAGTTGGTGGAGTGATTTGTCTGGTTGATTCCGATAACGAACGAGACGGGGAGAGTTTACTAGTCCGCCTTGTAA
CTCACGTTACACAGGGACTTCTTTACTCGACAACTTGGTTTTACCAAGGGGAAGCGCCCCGCAATAACAGGTCTGTGATG
CCCTTAGATGTTCTGGGCTACACGCGCGCTACAATGACGAATTCAACGAGTTTTTTCCTTGCCCGGAAGGGTGTGGGTAA
TCTTTTCAATATTCGTCGTGATGGGGCTAGATTCTTGCAATTATTAATCTTCAACGAGGAATCTCTAGTATGTGCGAGTC
>18SV_183
GAAACTCACCAGGTCCAGACATGAGAAGGATTGACAGTTTGAAAGCACTTTCTTGATTTCATGGGTGGTGGTGCATGGCC
GTTCTTAGTTGGTGGAGTGATTTGTCTGGTTGATTCCGATAACGAACGAGACTCTCAGAGTAAACTGGCTCGGTCGTAAT
TCACGTTACTTCCAGCCTCTTTTCTCGACAATTCGTTTTAAACGAAAGGAAGCGGAGAGCAATAACAGGTCTGTGATGCC
CCTCGATGTTCTGGGCTACACGCGCGCTACAATGACGAGTTCAACGAGTTTTTTCTCCTTGCCCGGAAGGGTGTGGGTAA
TCTTTTCAATGCTCGTCGTGATGGGGCTAGATTATTGCAATTATTAATCTTCAACGAGGAATCTCTAGTATGTGCAGTTC
>18SV_235
AAAACTTACCAGGTCCAGACATAGGAAGGATTGACAGATTGAGAGCTCTTTCTTGATTCTATGGGTGGTGGTGCATGGCC
GTTCTTAGTTGGTGGAGTGATTTGTCTGGTTAATTCCGTTAACGAACGAGACCTTAACCTGCTAAATAGTTACGACGATA
CTCTGTATCGGCGGACAACTTCTTAGAGGGACTACTGGGGTTACACCCGGTGGAAGTTTGAGGCAATAACAGGTCTGTGA
TGCCCTTAGATGTTCTGGGCCGCACGCGCGCTACACTGACTGGATCAACGAGTTGTCCACCTTGGCTGAAGAGTCTGGGT
AATCTTGTAAAATCCAGTCGTGATGGGGATAGATTATTGCAATTATTAATCTTCAACGAGGAATTCCTAGTAAGGGTGGT
>18SV_74
AAAACTTACCAGGTCCAGACATAGTGAGGATTGACAGATTGAGAGCTCTTTCTTGATTCTATGGGTGGTGGTGCATGGCC
GTTCTTAGTTGGTGGAGTGATTTGTCTGGTTAATTCCGTTAACGAACGAGACCCCCGCCTGCTAAATAGCTGTGTAAATG
CTTTGCATTTGCTTCAGCTTCTTAGAGGGACTTTTGGTGACTAACCAAAGGAAGTTGGGGGCAATAACAGGTCTGTGATG
CCCTTAGATGTCCTGGGCCGCACGCGCGCTACACTGACACACGCAACGAGTCTTCCTTGTCCGAAAGGTCCGGGTAATCT
TGTAAATGTGTGTCGTGATAGGGATAGATTATTGCAATTATTAATCTTGAACGAGGAATTCCTAGTAAATGCGAATCATC
>18SV_328
GAAACTCACCAGGTCCAGACATAGTAAGGATTGACAGATTGAGAGCTCTTTCTTGATTCTATGGGTGGTGGTGCATGGCC
GTTCTTAGTTGGTGGAGTGATTTGTCTGGTTAATTCCGTTAACGAACGAGACCTCAGCCTGCTAAATAGTCGCGGCGGCC
TTCTGCTCGGGTGAAGGGCCGGTTTGGCCCGGCGGCCTCGGTCGTTGGGCGTGCCGGCTCGGATCCTTGATGAGCCGCCG
AGTGCGCTTCTTAGAGGGACTATTGGTATCTAGCCAATGGAAGTTTGAGGCAATAACAGGTCTGTGATGCCCTTAGATGT
TCTGGGCTGCACGCGCGCTACACTGACAGACTCAACGAGTCTAACACCTTGGCCGTCGGGTCCGGGTAATCTTCTGAAAA
>18SV_338
AAAACTTACCAGGTCCAGACATAGTGAGGATTGACAGATTGAAGATCTTTCTTGATTCTATGGGTGGTGGTGCATGGCCG
TTCCTAGTTGGTGGAGTGATTTGTCTGGTTAATTCCGTTAACGAACGAGACCTCGACCTGCTAAATAGTAGCGCACATTC
TTTGAATGAGTTGTTACTTCTTAGAGGGACTATTGGTAACTAGCCAATGGAAGTTCGAGGCAATAACAGGTCTGTGATGC
CCTTAGATGTTCTGGGCCGCACGCGCGCTACACTGACACGTTCATCAAGCTTACAACCTTGGTCGAGAGATCTGGGTAAT
CTTATGAAAGCGTGTCGTGATGGGGATAGATTATTGTAATTTTTAATCTTCAACGAGGAATTCCTAGTAAGCGCAAGTCA
>18SV_30
GAAACTCACCAGGTCCGGACATAGTAAGGATTGACAGATTGAGAGCTCTTTCTTGATTCTATGGGTGGTGGTGCATGGCC
GTTCTTAGTTGGTGGAGTGATTTGTCTGGTTAATTCCGTTAACGAACGAGACCTCAGCTTATTAAATAGTGATGTGTAAC
TTCTACCGAGTGAAGCTTTCACTTGGCCTGGTGGCTTGCTGCTGGGTCAGTGGGAGTGGATCTTTGATGCTTATGTAAGC
ACTTCTTAGCAGGACAACTAGTATCGAGCTAGTGGAAGTTTGAGGCAATAACAGGTCTGTGATGCCCTTAGATGTTCTGG
GCTGCACGCGCGCTACACTGATGGATTCAACGAGTTTATAACCTAGATCGATGGGTCTGGGTAATCTTATAAAAATCCAT
>18SV_348
GAAACTTACCAGGTCCAGACATAGTAAGGATTGACAGATTGATAGCTCTTTCTTGATTCTATGGGTGGTGGTGCATGGCC
GTTCTTAGTTGGTGGAGTGATTTGTCTGGTTAATTCCGATAACGAACGAGACCTTAACCTGCTAACTAGTCTTGCTCATT
ACATGGGTACTGACTTCTTAGAGGGACTATGTGTCGAAAAGCACATGGAAGTTTGAGGCAATAACAGGTCTGTGATGCCC
TTATATGTCCTGGGCTGCACGCGTGCTACACTGATACATACAACAAGTGCCTAGCCTGCTAAGGTATGGCAATCTCTAAT
ATGTATCGTGATGGGGATAGATCTTTGCAATTATAGATCTTGAACGAGGAATTCCTAGTAAGTGCAAGTCATCATCTTGC
>18SV_355
GAAACTTACCAGGTCCAGACATAGTGAGGATTGACAGATTGAAGTTCTTTCTTGATTCTATGGGTGGTGGTGCATGGCCG
TTCTTAGTTGGTGGAGTGATTTGTCTGGTTAATTCCGTTAACGAACGAGACCTCGACCTGCTAAATAGTTCGGCTTAGTT
TCGACTAAGTACGTGACTTCTTAGAGGGACTGTCGGTTTTTAGCCGAAGGAAGTTCGAGGCAATAACAGGTCTGTGATGC
CCTTAGATGTTCTGGGCCGCACGCGCGCTACACTGATCGGTTCATCGAGCTTACAACCTTGACTGAGAGGTCTGGGTAAT
CTTTTGAAAGCCGATCGTGCTGGGGATAGATTATTGTAATTATTAATCTTCAACGAGGAATTCCTAGTAAACGCACGTCA
>18SV_343
GAAACTTACCAGGTCCAGACATAGTAAGGATTGACAGATTGAGAGCTCTTTCTTGATTCTATGGGTGGTGGTGCATGGCC
GTTCTTAGTTGGTGGAGTGATTTGTCTGGTTAATTCCGATAACGAACGAGACCCCGACCTGCTAAATAGACGCACCCGGC
GTCTGCTCGGGTGAGATGAAGGGTTAAGTTTCGGTGCCTTTGCGGTGCTGAGGCCCCCTTTGTGGATCCCTGATGGCCGG
TGTTGTTTCGGGCTTCTTAGAGGGACTGATGGTGGTAAATCATCGGAGGTGGGGCAATAACAGGTCTGTGATGCCCTTAG
ATGTCCTGGGCTGCACGCGCGCTACACTGACTGGCTCAACGAGCTTAACACCTGGGCCGGCAGGCCTGGGTAATCTTTTG
>18SV_283
AAAACTTACCAGGTCCAGACATAGTAAGGATTGACAGATTGAAGATCTTTCTTGATTCTATGGGTGGTGGTGCATGGCCG
TTCTTAGTTGGTGGAGTGATTTGTCTGGTTAATTCCGTTAACGAACGAGACCTCGACCTGCTAAATAGCTCGGCGCGCCC
CTCGGGGCGCCGACCGTGGCTTCTTAGAGGGACTATCGGTGCGTAGCCGATGGAAGTCCGAGGCAATAACAGGTCTGTGA
TGCCCTTAGATGTTCTGGGCCGCACGCGTGTTACACTGACGCATTCATCGAGCTTTTCACCTCGGCTGACAGGCCCGGGT
AATCTGCGCAACGTGCGTCGTGATGGGGATAGATGATTGTAATTATTCATCTTCAACGAGGAATGCCTAGTAAACGCGAG
>18SV_194
AAAACTCACCCAGTCCGGACACAACGAGGATTGACAGATTGATAGCTCTTTCTTGATTTTGGGGAAGCCGGTGCATGGCC
GTTTTTAGTTGGTGGTGTGAATTGTCTGGTTTAGTCCGATAACGAACGAGACCTTTGACTGCTAAATAGTAGTGTTAACA
GGGTGATTTACGGGTGTGGGTCGGGGCAACCTGGCTTGCGCTCGTCGGTTGCCGTTCAGTTGTTGGCATCTATTTTACTT
CTTAGAGTGACTGTTAATATTTTTAAATTAAAGGAGGGAAAAGGCAAAAACAGGTCTGTGATGCCGCTCGATGTCTGGGG
CTGCACGCGCGTTACACTGACAAGTTCAACAAGTTTATTTTCATCTAGCCCGTCGGGGTCCGTAAATCTCATAAAGCTTG
>18SV_244
AAAACTTACCAGGTCCAGACATAGTAAGGATTGACAGATTGAAGATCTTTCTTGATTCTATGGGTGGTGGTGCATGGCCG
TTCTTAGTTGGTGGAGTGATTTGTCTGGTTAATTCCGTTAACGAACGAGACCTCGACCTGCTAAATAGCCCGGTTCATCC
TTCGGGATGGATACAATTTCGGTGCTTCTTAGAGGGACTATCGGTGGTTAGCCGGTGGAAGTCCGAGGCAATAACAGGTC
TGTGATGCCCTTAGATGTTCTGGGCCGCACGCGTGTTACACTGACGCATTCATCAAGCTTACAACCTTAATCGAAAGATT
TGGGTAATCTTTGAAAGTGCGTCGTGATGGGGATAGATGATTGTAATTATTCATCTTCAACGAGGAATGCCTAGTAAACG
>18SV_385
GAACTTTACCAGATCCGGACAAGGTGAGGATTGACAGATTGAGTGTTCTTTCTCGATCCCTTGAATGGTGGTGCATGGCC
GCTTTTGGTCGGTGGAGTGATTTGTTTGGTTGATTCCGTCAACGGACGAGATCCAAGCTGCCCAGTAGAGACCAAAATCT
TGCCAGAAGGTTAGTGCGCTGTTGCCTTCTGGCTTCAGTTGCGCTCTCCTTTTTGACAGCAATCTTTTGTGTGGCTACGG
CCTCCAGAAGTCACCTTTGGTTGGCCTCTTCTCTGCAGGATTCCCGATCTTTGCGACGGGTGAGATTTTGGGCAACAGCA
GGTCTGTGATGCTCCTCAATGTTCTGGGCGACACGCGCACTACAATGTCAGTGAGAACAAGAATCCCGACCATTTGATCG
>18SV_371
AAAACTCACCAGGTCCAGACATGGTAAGGATTGACAGATTGAGAGCTCTTTCTTGATTCTATGGGTGGTGGTGCATGGCC
GTTCTTAGTTGGTGGAGTGATTTGTCTGGTTAATTCCGATAACGAACGAGACCTTAACCGCTAACTAGTCCCCGCAACGC
TCAGGCGTTGCCGCTGTCGCGCAAGCGACGCCGGACTTCTTAGCGGGACTATTCGCGCTTAGCGAGTGGAAGTTTGAGGC
AATAACAGGTCTGTGATGCCCTTAGATGTTCTGGGCCGCACGCGCGCTACACTGACGCAGCCAGCGAGCACTGGCCTCGG
CCGAAAGGCCCGGGTAATCTTGTGAAACTGCGTCGTGCTGGGGATAGAGCATTGCAATTATTGCTCTTCAACGAGGAATT
>18SV_378
AAAACTTACCAGGTCCAGACATAGTAAGGATTGACAGATTGAAGATCTTTCTTGATTCTATGGGTGGTGGTGCATGGCCG
TTCTTAGTTGGTGGAGTGATTTGTCTGGTTAATTCCGTTAACGAACGAGACCTCGACCTGCTAAATAGTTTGACGAATTC
TTCGGGATTCGCCTAGACTTCTTAGAGGGACTATCGGTGATTTAGCCGACGGAAGTTCGAGGCAATAACAGGTCTGTGAT
GCCCTTAGATGTTCTGGGCCGCACGCGCGCTACACTGATACGTTCATCGAGCTTACAACCTTGGTTGAGAGGCCTGGGTA
ATCTTTTTAAACCGTATCGTGCTGGGGATAGATTATTGTAATTTTTAATCTTGAACGAGGAATTCCTAGTAAACGCTGGT
>18SV_236
AAAACTTACCAGGTCCAGACATAGTGAGGATTGACAGATTGAAGATCTTTCTTGATTCTATGGGTGGTGGTGCATGGCCG
TTCTTAGTTGGTGGAGTGATTTGTCTGGTTAATTCCGTTAACGAACGAGACCTCGGCCTGCTAAATAGTGCTCGCCACTC
CTCGGGGTGGCGTGGTGCTTCTTAGAGGGACTATCGGTGACTAGCCGACGGAAGTTCGAGGCAATAACAGGTCTGTGATG
CCCTTAGATGTTCTGGGCCGCACGCGCGCTACACTGATGCATTCATCAAGCTTACAACCTTGGCTGAGAGGCCTGGGTAA
TCTTGTCAAAGTGCATCGTGCTGGGGATAGATTATTGTAATTTTTAATCTTCAACGAGGAATTCCTAGTAAACGCAAGTC
>18SV_133
GAAACTTACCAGGTCCAGACATAGTAAGGATTGACAGATTGAAGCTCTTTCTTGATTCTATGGGTGGTGGTGCATGGCCG
TTCTTAGTTGGTGGAGTGATTTGTCTGGTTAATTCCGTTAACGAACGAGACCTCGACCTGCTAAATAGCCCCAGCAACCC
TTTTGGGTTGACTCTTTTAATTTGGGTGCTTCTTAGAGGGACTATCGGTGTATCCTAGCCGATGGAAGTTCGAGGCAATA
ACAGGTCTGTGATGCCCTTAGATGTTCTGGGCCGCACGCGCGCTACACTGACGCATTCATCGAGTTTACAACCTTGGCCG
AGAGGTCTGGGTAATCTTATAAACGTGCGTCGTGCTGGGGATAGATTATTGTAATTTTTAATCTTCAACGAGGAATTCCT
>18SV_220
AAAACTTACCAGGTCCAGACATAGTGAGGATTGACAGATTGAGAGCTCTTTCTTGATTCTATGGGTGGTGGTGCATGGCC
GTTCTTAGTTGGTGGAGTGATTTGTCTGGTTAATTCCGTTAACGAACGAGACCCCCGCCTGCTAAATAGTTATAAGAATG
TTTTTTCATTCTTTCATAACTTCTTAGAGGGACTTTCGGTGACTAATCGAAGGAAGTTGGGGGCAATAACAGGTCTGTGA
TGCCCTTAGATGTCCTGGGCCGCACGCGCGCTACAATGATACACACAACGAGTTGTTTTTCACCTTGTCCGAAAGGTCCT
GGGTAATCTTGTAAATGTGTATCGTGTTAGGGATAGATTTTTGCAATTCTGAATCTTGAACGAGGAATTCCTAGTAAATG
>18SV_392
AAAACTTACCAGGTCCAGACATGGGAAGGATGGACAGATTGATAGATCTTTCTTGATTCTATGAGTGGTGGTGCATGGCC
GTTCTTAGTTGGTGGAGTGATTTGTCTGGTTGATTCCGATAACGAACGAGATCACGAGAGATTTGTTGAGGAGGGATGAA
AGAGGGTGAAAGGTGGGAAGAAATGCTTTCGGGTATTTCGGCTCATTCGGATCCTTTGTTCCTTTGTCCACTCACCAACT
CCGACCGGAGTGTTTCAACACTCAGGAAGGTCGTGGCAATAACAGGTCTGTGATGCCCTTAGATGTTCTGGGCTGCACGC
GCGTTACACTGACAGAGACAAAGAGTTATTTAAGCTTGGCTGAAAGGCCTGGCTAATCTAATCGAGACTCTGTCGTGATG
>18SV_231
GAAACTCACCAGGTCCAGACATAGTAAGGATTGACAGATTGAGAGCTCTTTCTTGATTCTATGGGTGGTGGTGCATGGCC
GTTCTTAGTTGGTGGAGTGATTTGTCTGGTTAATTCCGATAACGAACGAGACCTCAGCCTGCTAACTAGTGGGTTCAACC
TTCTGCATGGGTGAATCTTTAATTGTGTGGGATCTTTGTATTTCATTCAATTAAAGTGGATCCTTGACGAGTTGGATCTC
TTATTTTTTACTTCTTAGAGGGACTATTCGCGTCTAGCGAGTGGAAGTTTGAGGCAATAACAGGTCTGTGATGCCCTTAG
ATGTTCTGGGCTGCACGCGCGCTACAATGACTATCTCAACAAGTTCTTTTTTAACCTTGGCCGAAAGGTCTGGGTAATCT
>18SV_86
AAAACTTACCAGGTCCAGACATTAGAAGGATTGACAGATTGATAGCTCTTTCATGATTTGATGGGTGGTGGTGCATGGCC
GTTCTTAGTTGGTGGAGTGATTTGTCTGGTTAATTCCGATAACGAACGAGACCTTTACCATACTAACTAGTTATATATAA
TCTTTATGATTATATAGATGAACTTCTTAGAGGGACTATTGGTTTACAAACCAAAGGAAGTAAAGGCGATAACAGGTCTG
TGATGCCCTTAGATGTTCTGGGCTGCACGCGCGCTACAATGATAAGATCATCAAGTTATTTTTAACGATTTGCTTTACTG
GAAGGTATGGCTAATCTTAAACTCTTATCGTGCTTGGGATAGATGATTGCAATTATTCATCTCAAACCAGGAATTCCTAG
>18SV_156
AAAACTTACCAGGTCCAGACACGGGAAGGATTGACAGATTGAGAGCTCTTTCTTGATTCTGTGGGTGGTGGTGCATGGCC
GTTCTTAGTTGGTGGGTTGCCTTGTCAGGTTGATTCCGGTAACGAACGAGACCTCAGCCTGCTAAATAGTCAAGCGTGCC
TTTGGCACGCGCCTGACTTCTTAGAGGGACTATTGGCGTTCAGCCAATGGAAGTGTGAGGCAATAACAGGTCTGTGATGC
CCTTAGATGTTCTGGGCCGCACGCGCGCTACACTGATGCATTCAACGAGCCTATCCTTGGCCGAGAGGTCCGGGTAATCT
TAGAATCTGCATCGTGATGGGGATAGATTATTGCAATTATTAGTCTTCAACGAGGAATGCCTAGTAAGCGCGAGTCATCA
>18SV_401
AAAACTCACCAGGTCCGGACATAGTAAGGATTGACAGATTGAGAGCTCTTTCTTGATTCTATGGGTGGTGGTGCATGGCC
GTTCTTAGTTGGTGGAGTGATTTGTCTGGTTAATTCCGTTAACGAACGAGACCTTAACCTGCTAAATAGTTACGTCATTT
TCGAATGACGACGAACTTCTTAGAGGGACTATCGGATTTAAACCGATGGAAGTTTGAGGCAATAACAGGTCTGTGATGCC
CTTAGATGTTCTGGGCCGCACGCGCGCTACACTGACGAAGTCAGCGAGTATCTCCCTTCACCGGAAGGTGTGGGTAATCT
TGTGAAACTTCGTCGTGCTGGGGATAGATCATTGCAATTATTGATCTTCAACGAGGAATTCCTAGTAAGCGCAAGTCATC
>18SV_149
AAAACTTACCAGGTCCAGACATAGTAAGGATTGACAGATTGAAAGCTCTTTCTTGATTTTATGGGTGGTGGTGCATGGCC
GTTCTTAGTTGGTGGAGTGATTTGTCTGGTTAATTCCGATAACGAACGAGACCTCCGCCTGCTAACTAGCGCGACGCGGG
TCTCCGCGGGTCACCGCGCTTCTTAGAGGGACTGTGGGTGTTTAGCCCACGGAAGTTGGAGGCAATAACAGGTCTGTGAT
GCCCTTAGATGTTCTGGGCCGCACGCGCGCTACACTGACTGGTTCAACGAGTGCCGCGGCGTCAAAACCCGCACCCCTGG
ACTCCGACAGGTCTGGGTAATCTTGCAACGCCAGTCGTGATGGGGATAGATTCTTGCAATTATTGATCTTCAACGAGGAA
>18SV_405
GAAACTTACCAGGTCCAGACATAGTAAGGATTGACAGATTGAGAGCTCTTTCTTGATTCTATGGGTGGTGGTGCATGGCC
GTTCTTAGTTGGTGGAGTGATTTGTCTGGTTAATTCCGATAACGAACGAGACCCCGACCTGCTAAATAGACGCACCCGGC
GTCTGCTCGGGTGAGATGGGGGGTTAAGTTTCGGTGCCTTTGCGGTGCTGAGGCCCCCTCCGTGGATCCCTGATGGCCGG
GTTGTTTCGGGCTTCTTAGAGGGACTGATGGTGGTAAATCATCGGAGGTGGGGCAATAACAGGTCTGTGATGCCCTTAGA
TGTCCTGGGCTGCACGCGCGCTACACTGACTGGCTCAACGAGCTTAACACCTGGACCGGCAGGTCTGGGTAATCTTTTGA
>18SV_409
AAAACTCACCAGGTCCGGACATGGTAAGGATTGACAGAATGAGAGCTCTTTCAAGATTCTATGGGTGGTGGTGCATGGCC
GTTCTTAGTTGGTGGAGTGATTTGTCTGGTTAATTCCGATAACGAACGAGACCTCTACCTGTCATACTACGGATGCTGAT
GTGAATCGGTAGACGTTCTATGAGGGACTGACTGGGGTTACCAGTAGGAAGTTTGAGGCAATAACAGGTCTGTGATGCCC
TTAGATGTTCTGGGCTGCACGCGCGCTACACTGATGGAGGCAGCGAGTGATACCTGTGCCGGAAGGCATGGGAAATCTTG
TGAAACTCCATCGTGCTGGGGATAGACCATTGCAATTATTGGTCTTCAACGAGGAATTCCTAGTAAGCGCAAGTCATCAG
>18SV_420
GAACTTTACCAGATCCGGATAGGGTAAGGATTGACAGATTGAGTGTTCTTTCTCGATCCCCTCAATGGTGGTGCATGGCC
GCTTTTGGTCGGTGGAGTGATTTGTTTGGTTGATTCCGTCAACGGACGAGATCCAAGCTGCCCAGTAGGAACCTAAATCA
TACTTCCAAAGTGACAGCAATCTTGCGTTGGCTTCGGCCCTCGCAAGCTACCTCTTTGGTTGGTTCCTTCTCTGCAGGAT
TCCTTGCTTCTGCGCAAGGTGAGATTTTGGGCAACAGCAGGTCTGTGATGCTCCTCAATGTTCTGGGCGACACGCGCACT
ACAATGTCAGTGAGAACAAGACTTCCGATTCTTATCGGACCCACTTGATTCAATAGAGGGGGGAAACACCGGAATCACAT
>18SV_100
GAAACTTACCAGGTCCAGACATAGTGAGGATTGACAGATTTGAGAGCTCTTTCTTGATTCTATGGGTGGTGGTGCATGGC
CGTTCGTAGTTGGTGGAGTGATTTGTCTGGTTAATTCCGTTAACGAACGAGACCTCAACCTGCTAAATAGCGACCGGAAG
ACTTCTATCAAAACACATGGGTGGCTAGGGTGAAGTTTCGATGGATCCTGACCCATCTGTGTGTGGATGACTTCGCGGGA
GCGCTTCTTAGAGGGACTATTTGTATTAAAGCAAATGGAAGTTTGAGGCAATAACAGGTCTGTGATGCCCTTAGATGTTC
TGGGCCGCACGCGCGCTACACTGATAAGTTCAACGAGTTTAACACCTTGTTCGATAGGACCGGGTAATCTTTGAAAAACT
>18SV_172
GAACTTTACCAGATCCGGAAAGGGTAAGGATTGACAGATTGATTGTTCTTTCTCGATTCTCTCAATGGTGGTGCATGGCC
GCTTTTGGTCGGTGGAGTGATTTGTTTGGTTGATTCCGTCAACGGACGAGATCCAAGCTGCCCAGTAGGGGCCTGAATCG
TCAATTTGAAGACAGCGCTCCGGAGCTGGCTCCGGCTTAGCTCTTGGACTTTCTTCGGTTGGCTCCTTCTCTGCAGGATT
CCAGGTTTTGCGCTTGGTGAAATTTTGGGCAACAGCAGGTCTGTGATGCTCCTCAATGCTCTGGGCGACACGCGCACTAC
AATGTCAGTGAGAACAAGAAGACCTACGTTTCGTAGGACCTGCCTGACCACAAGGGCGGGGAAACACCGGAATCACATCG
>18SV_154
GAAACTCACCAGGTCCAGACATCGTAAGGATTGACAGATTGAGAGCTCTTTCTTGATTCGATGGAAAGTGGTGCATGGCC
GTTCTTAGTTGGTGGAGCGATTTGTCTGGTTAATTCCGTTAACGAACGAGACCTTAACCTGCTAAATAGTTACGCCCATC
CTTGTGATGAGCGGGCAACTTCTTAGAGGGACTATCGGTGACTAACCGATGGAAGTTTGAGGCAATAACAGGTCTGTGAT
GCCCTTAGATGTTCTGGGCCGCACGCGCGCTACACTGACAGAGACATCGAGTTATTAGCCTTGGTCCGGAAGGACTGGGT
AATCTTGTGAAACTCTGTCGTGATGGGGATAGATCTTTGTAATTATCGATCTTCAACGAGGAATTTCTAGTAAGCGCGAT
>18SV_418
GAAACTCACCAGGTCCAGACATGGGAAGGATTGACAGATTGAGAGCGCTTTCTTGATTCTATGGGTGGTGGTGCATGGCC
GTTCTTAGTTGGTGGAGTGATTTGTCTGGTTAATTCCGATAACGAACGAGACCTCGACCTACTAACTAGTACGCGTCGGT
GCTTCGGTGCCGGCTGCGGACTTCTTAGAGGGACAATTTGGGACTACCGGATGGAAGTTTGAGGCAATAACAGGTCTGTG
ATGCCCTTAGATGTTCTGGGCCGCACGCGCGCTACACTGATGCAAGCAGCGAGTCTAACCTTGGCCGAGAGGTCCGGGTA
ATCTTGTGAAATTGCATCGTGCTGGGGATAGAGCATTGCAATTATTGCTCTTCAACGAGGAATTCCTAGTAAGCGTGAGT
>18SV_433
AAAACTTACCAGGTCCAGACATAGTGAGGATTGACAGATTGAAGATCTTTCTTGATTCTATGGGTGGTGGTGCATGGCCG
TTCTTAGTTGGTGGAGTGATTTGTCTGGTTTATTCCGATAACGAACGAGACCTCGACCTGCTAAATAGCATGCTGAACTC
TTTGGGTTCAGTAGCGCTTCTTAGAGGGACTATCGGTTGCAAGCCGGTGGAAGTTCGAGGCAATAACAGGTCTGTGATGC
CCTTAGATGTTCTGGGCTGCACGCGCGCTACACTGACATGTTCATCGAGTTTACAACCTTGGTCGGAAGGCCTGGGTAAT
CTTTGAAAGCATGTCGTGATGGGGATAGATTATTGTAATTTTTAATCTTCAACGAGGAATTCCTAGTAATCGCATGTCAT
>18SV_426
GAAACTCACCAGGTCCAGACACAATAAGGATTGACAGATTGAGAGCTCTTTCTTGATTTTGTGGGTGGTGGTGCATGGCC
GTTCTTAGTTGGTGGAGTGATTTGTCTGCTTAATTGCGATAACGAACGAGACCTTAACCTGCTAAATAGCCAGGCTAGCT
TTGGCTGGTCGCCGGCTTCTTAGAGGGACTATCGGCTCAAGCCGATGGAAGTTTGAGGCAATAACAGGTCTGTGATGCCC
TTAGATGTTCTGGGCCGCACGCGCGCTACACTGACAGAGCCAACGAGTTTCTTCCTTGTCCGAAAGGTCTGGGTAATCTT
GTTAAACTCTGTCGTGCTGGGGATAGAGCATTGCAATTATTGCTCTTCAACGAGGAATTCCTAGTAAGCGCAAGTCATCA
>18SV_445
GAAACTCACCAGGTCCAGACATAGTAAGGATTGACAGATTGAGAGCTCTTTCTTGATTCTATGGGTGGTGGTGCATGGCC
GTTCTTAGTTGGTGGAGTGATTTGTCTGGTTAATTCCGTTAACGAACGAGACCTCAGCCTGCTAAATAGTTGCGTGAACC
TTCTTTACTCGAGTGAAACGTTGGCTAGTTGTGTCAGCTTGCTGATGCAATTACTTGCGCGGATCTTTGATGCGTTCATG
AATATACTTCTTAGAGGGACTATTAGTATCTAGCTAATGGAAGTTTGAGGCAATAACAGGTCTGTGATGCCCTTAGATGT
TCTGGGCTGCACGCGCGCTACACTGACAAATTCAACGAGTTTAACACCTTGATCGATGGGTCTGGGTAATCTTTTGAAAT
>18SV_404
GAAACTTACCAGGTCCGGACACAGTGAGGATTGACAGATTGAGAGCTCTTTCTTGATTCTGTGGGTGGTGGTGCATGGCC
GTTTTTAGTTGGTGGAGTGATTTGTCTGGTTAATTCCGTTAACGAACGAGACCTTAACCTATTAAATAGTACAGCGAACT
TGGTTTCCTTTAGGGGTAATCATAAACGTTCGTTGAGACTTCTTAGAGGGACTCTTCGCATATCTAGCGAATGGAAGTTT
GAGGCAAAAACAGGTCTGTGATGCCCTTCGATGTTCTGGGCTGCACGCGCGTTACACTGACACACGCAACGAGTTTATTT
TTTCCTTGCCCGATGGGGTTGGGTAATCTTTTTAAAGTGTGTCGTGATGGGGATAGAACATTGCAATTATTGTTCTTGAA
>18SV_446
GAAACTTACCAGGTCCAGACATAGTTAGGATTGACAGATTGAGAGCTCTTTCTTGATTCTATGGGTGGTGGTGCATGGCC
GTTCTTAGTTGGTGGAGTGATTTGTCTGGTTAATTCCGTTAACGAACGAGACCTTAACCTGCTAAATAGTAATCCTTAAT
CATTTAGGGATTTACTTCTTAGAGGGACTTTGTGTGCAAGCACAAGGAAGTTTGAGGCAATAACAGGTCTGTGATGCCCT
TAGATGTCCTGGGCCGCACGCGCGCTACACTGACGCATTCAACAAGTTCTATCCTGCCTCGGAAGGGGTCGGGTAATCTT
TATAATTTGCGTCGTGATGGGGATAGATCTTTGGAATTATAGATCTTCAACGAGGAATTCCTAGTAAGCATAAGTCATCA
>18SV_129
GAAACTTACCAGGTCCGGACATAGTGAGGATTGACAGATTGAAGATCTTTCTTGATTCTATGGATGGTGGTGCATGGCCG
TTCTTAGTTGGTGGAGTGATTTGTCTGGTTTATTCCGTTAACGAACGAGACCTCGGCCTACTAAATAGTCTGGCTCACCC
CTCGGGGTGCGGCAAGGACTTCTTAGAGGGACTATCGGTGCGTAGCCGAAGGAAGTTCGAGGCAATAACAGGTCTGTGAT
GCCCTTAGATGTTCTGGGCCGCACGCGCGCTACACTGATGCATTCATCGAGCTTACAACCTTGACCGATAGGTCTGGGTA
ATCTTCTAAAAATGCATCGTGCTGGGGATAGATTATTGTAATTTTTAATCTTCAACGAGGAATTCCTAGTAAACGCAAGT
>18SV_408
AAAACTTACCAGGTCCAGACATAGTGAGGATTGACAGATTGAAGATCTTTCTTGATTCTATGGGTGGTGGTGCATGGCCG
TTCTTAGTTGGTGGAGTGATTTGTCTGGTTAATTCCGTTAACGAACGAGACCTCGGCCTGCTAAATAGTGCTCTGAACTC
TTCGGGGTTCAGCGGTGCTTCTTAGAGGGACTATCGGTGACTAGCCGACGGAAGTTCGAGGCAATAACAGGTCTGTGATG
CCCTTAGATGTTCTGGGCCGCACGCGCGCTACACTGATGCATTCATCAAGCTTACAACCTTGGCTGAGAGGCCTGGGTAA
TCTTGTCAAAGTGCATCGTGCTGGGGATAGATTATTGTAATTTTTAATCTTCAACGAGGAATTCCTAGTAAACGCAAGTC
>18SV_69
AAAACTTACCAGGTCCAGACATAGTGAGGATTGACAGATTGAAGATCTTTCTTGATTCTATGGGTGGTGGTGCATGGCCG
TTCTTAGTTGGTGGAGTGATTTGTCTGGTTAATTCCGTTAACGAACGAGACCTCGACCTGCTAACTAGCAGGCAGTAGTC
CAATACTTTACTGGATTGGCTACTGTTTCGGACCTTCGGGTCTTCATGCTTCTTAGAGGGACTATCGGAATGTTAAGCCG
ATGGAAGTACGAGGCAATAACAGGTCTGTGATGCCCTTAGATGTTCTGGGCCGCACGCGCGCTACACTGATACGTGCATC
AAGTTTACAACCTTGACCGGGAGGTCTGGGTAATCTTTGAAAGCGTATCGTGATGGGGATAGTTCATTGTAATTTTTGAT
>18SV_457
AAAACTTACCAGGTCCAGACATTTGAAGGATTGACAGATTGATAGCTCTTTCATGATTAAATGGGTGGTGGTGCATGGCC
GTTCTTAGTTGGTGGAGTGATTTGTCTGGTTAATTCCGATAACGAACGAGACCTTTACCAGCTAAATAGTAATGTTAATA
TTTTTATTGACAGCTTACTTCTTAGAGGGACTATTGGTTTTTAAACCAAAGGAAGTAAAGGCGATAACAGGTCTGTGATG
CCCTTAGATGTTCTGGGCTGCACGCGCGCTACAATGATCAACTCATCAAGTTATTTTACTTGTTAGAATTTACTTTCTCT
ACAGAGATGGTTAATCTTCAACGTTGATCGTGCTTGGGATAGATGATTGTAATTATTTATCTTGAACAAGGAATTCCTAG
>18SV_354
GAAACTTACCAGGTCCAGACATAGTAAGGATTGACAGATTGAAGCTCTTTCTTGATTCTATGGGTGGTGGTGCATGGCCG
TTCTTAGTTGGTGGAGTGATTTGTCTGGTTAATTCCGTTAACGAACGAGACCTCGACCTGCTAAATAGACCCAGCAACCC
TTTCGGGTTGACTCTTTTAATTTGGGTGCTTCTTAGAGGGACTATCGGTGTTTTTTAGCCGATGGAAGTTCGAGGCAATA
ACAGGTCTGTGATGCCCTTAGATGTTCTGGGCCGCACGCGCGCTACACTGACGCATTCATCGAGTTTACAACCTTGGCCG
AGAGGTCTGGGTAATCTTATAAACGTGCGTCGTGCTGGGGATAGATTATTGTAATTTTTAATCTTCAACGAGGAATTCCT
>18SV_477
GAAACTCACCAGGTCCAGACATAGTAAGGATTGACAGATTGAGAGCTCTTTCTTGATTCTATGGGTGGTGGTGCATGGCC
GTTCTTAGTTGGTGGAGTGATTTGTCTGGTTAATTCCGTTAACGAACGAGACCTTAACCTACTAAATAGTTAGAATCGTG
GGCAACTTCTTAGAGGGACTATCGGTGTTTAACCGGTGGAAGTTTGAGGCAATAACAGGTCTGTGATGCCCTTAGATGTT
CTGGGCTGCACGCGCGCTACACTGACGAAGCCAGCGAGTTTACAACCTGTTTCGGAAGGGATGGGTAATCTTGTGAAACT
TCGTCGTGATGGGGATAGATCTTTGTAATTATCGATCTTCAACGAGGAATTCCTAGTAAGCGCGACTCATCAGGTCGCGT
>18SV_303
GAAACTTACCAGGTCCAGACACAGTGAGGATTGACAGATTGAGAGCTCTTTCTTGATTCTGTGGGTGGTGGTGCATGGCC
GTTCTTAGTTGGTGGAGTGATTTGTCTGGTTAATTCCGTTAACGAACGAGACCTTAACCTGCTAAATAGTCCATGTTAGC
TTCGGCTAGCATGTCATTTGACTTCTTAGAGGGACTAATCGATTTTTGTGCGATTGGAAGTTTGAGGCAATAACAGGTCT
GTGATGCCCTTAGATGTTCTGGGCCGCACGCGCGTTACACTGACTAATTCAGCAAGTTTTATCCTTGGCCGACAGGTCTG
GGTAATCTTTTGAAAGTTAGTCGTGCTGGGGACAGAAGCTTGTAATTATTCTTCTCGAACCAGGAATGCCTAGTAAGCGC
>18SV_487
AAAACTTACCAGGTCCAGACATTTGAAGGATTGACAGGTTGATAGCCCTTTCTTGATTAAATGGGTGGTGGTGCATGGCC
GTTCTTAGTTGGTGGAGTGATTTGTCTGGTTAATTCCGATAACGAACGAGACCTCTGCCATTAAATAGAGATAGTTATAT
GAAAATATAACTAGTAAAATTAAAAACTCTTCTTAATGGGACTTTTGGTTTTTAATCCAAAGGAAGTTTGAGGCAATAAC
AGGTCTGTGATGCCCTTAGATGTTCTGGGCCGCACGCGCGCTACACTGATAAGATCAAAAAGTATATTAATTTAATCCTT
CTCTGGAAAGGGTGGGTAATCTTATTAAATCTTATCGTGATGGGGATAGATGATTGCAATTATTCATCTTGAACGAGGAA
>18SV_474
GAAACTTACCAGGTCCAGACTCAGTGAGGATTGACAGATTGAAGATCTTTCTTGATTTTGAGGGTGGTGGTGCATGGCCG
TTCTTAGTTGGTGGAGCGATTTGTCTGGTTTATTCCGTTAACGAACGAGACCACAACCTGCTAAATAGTTCGACTTAGGG
TTTACTCTAGGTATTCGTGACTTCTTAGAGGGACTATCGGTGTGTAGCCGATGGAAGTTTGTGGCAATAACAGGTCTGTG
ATGCCCTTAGATGTTCTGGGCCGCACGCGCGCTACACTGATGCGTTCATCGAGCTTACAACCTTGCCTGAGAGGGCTGGG
TAATCTTTGAAAACGCATCGTGCTGGGGATAGATTATTGTAATTATTAATCTTCAACGAGGAATTCCTAGTAAACGCGTG
>18SV_438
GAAACTTACCAGGTCCAGACATGATGAGGATTGACAGTTTGAAAGCACTTTCTTGATTTCATGGGTGGTGGTGCATGGCC
GTTCTTAGTTGGTGGAGTGATTTGTCTGGTTGATTCCGATAACGAACGAGACGGGGAAAGTTTACTAGTTTCGCTGAGTA
ATTCACGTTACTCACAACTTCTTTACTTGACAACTTGGTTTTACCAAGAGGAAGCGCCCCGCAATAACAGGTCTGTGATG
CCCTTAGATGTTCTGGGCTACACGCGCGCTACAATGACCAAGTCAACGAGTTTTTTTATTCCTTGCCCGGAAGGGTGTGG
GTAATCTTTTCAATCTTGGTCGTGATGGGGCTAGATTTTTGCAATTATTAATCTTCAACGAGGAATCTCTAGTATGTGCA
>18SV_20
GAAACTTACCAGGTCCAGACATAGTGAGGATTGACAGATTGAGAGCTCTTTCTTGATTCTATGGGTGGTGGTGCATGGCC
GTTCTTAGTTGGTGGAGTGATTTGTCTGGTTAATTCCGTTAACGAACGAGACCCCCGCCTGCTAAATAGTTTTGTTAATG
CACTAGTATTGACGTAAGCTTCTTAGAGGGACTTTCGGTGACTAACCGAAGGAAGTTGGGGGCAATAACAGGTCTGTGAT
GCCCTTAGATGTCCTGGGCCGCACGCGCGCTACACTGACACACGCAGCGAGTCTTCCTTGTCCGAAAGGTCTGGGTAATC
TTGTAAATGTGTGTCGTGATAGGGATAGATTATTGCAATTATTAATCTTGAACGAGGAATTCCTAGTAAATGCGGGTCAT
>18SV_500
AAAACTTACCAGGTCCAGAGATGTAGAGGATTGACAGATTGAAGCTCTTTCTTGATCACTTCGGTGGTGGTGCATGGCCG
TTCTTAGTTGGTGGAGTGATTTGTCTGGTTAATTCCGTTAACGAACGAGACCTCAGCCTGCTTTTGTAGTTTTAACTATC
TTCGGGTAGTTCTTAAAACTTCTTAGAGGGACTATCGGTGTTTAGCCGATGGAAGTTTGAGGCAATAACAGGTCTGTGAT
GCCCTTAGATGTTCTGGGCCGCACGCGCGCTACAATGATTGATTCAACGAGCCTTATTCTTGACCGAAAGGTCTGGATAA
TCTTTTGAAATTCAATCGTGCTGGGGCTTGCGGCTTGCAACTAGCCGCACCAACGAGGAATTCCTAGTATACGCAAGTCA
>18SV_459
GAAACTTACTAGGTCAGGACACAGTAAGGATTGACAGATTGAAAGCTCTTTCTTGATTTTGTGGATGGTGGTGCATGGCC
GTTTTTAGTTGGTGGATTGATTTGTCTGGTTAATTCCGAAAACGAACGAGACCTTAACCTGTTAACTATGTGATATTAAA
ATCTCGTTTTCGGACAAAATAATTGATATTAAAAATTTAAATACTTCTTAAAGGAACAATTCAAACTTTAATTGAAAGGA
AGTTTAAGGCAAAAACAGGTCTGTGATGCCCTTCGATGTTCTAGGCTGCACGCGCGTTACACTGATGTGTTCAATAAGTT
TTTAAATTTCCTAGTCTGAAAAGACGTGGTAAACTTTGAAAAGCATATCGTGATTGGGATAGTATTTTGTAATTATCGAA
>18SV_502
GAAACTTACCAGGTCCAGACATGATGAGGATTGACAGTTTGAAAGCACTTTCTTGATTTCATGGGTGGTGGTGCATGGCC
GTTCTTAGTTGGTGGAGTGATTTGTCTGGTTGATTCCGATAACGAACGAGACGGGGGGAGCTTACTAGGTTGTTTGTTAA
CTCACGTTAGCAAGACCTTCTTTGCTCGACAACTTGGTTTTACCAAGAGGAAGCACCCCGCAATAACAGGTCTGTGATGC
CCTTAGATGTTCTGGGCTACACGCGCGCTACAATGACGAGTTCAACGAGTGATTTTTCCTTGCCCGGAAGGGTGTGGGTA
ATCTTTTCAATGCTCGTCGTGATGGGGCTAGATTTTTGCAATTATTAATCTTCAACGAGGAATCTCTAGTATGTGCAAGT
>18SV_278
GAAACTTACCAGGTCCAGACATAGTAAGGATTGACAGATTGAAGATCTTTCTTGATTCTATGGGTGGTGGTGCATGGCCG
TTCTTAGTTGGTGGAGTGATTTGTCTGGTTAATTCCGTTAACGAACGAGACCTCGACCTGCTAAATAGTCCGGCGAACCT
CTCGGGGTTCGTTCCGGTACTTCTTAGAGGGACTATTGGTTTTGATCCAATGGAGGTTCGAGGCAATAACAGGTCTGTGA
TGCCCTTAGATGTTCTGGGCCGCACGCGCGCTACACTGATGCATGCATCAAGCTTACAACCTTGGCTGAGAGGCCTGGGT
AATCTTTGAAATTGCATCGTGATGGGGATAGATTATTGTAATTATTAGTCTTCAACGAGGAATTCCTAGTAAACGCAAGT
>18SV_495
GAAACTTACCAGGTCCAGACACGGGAAGGATTGACAGATTGAGAGCTCTTTCTTGATTCTGTGGGTGGTGGTGCATGGCC
GTTCTTAGTTGGTGGGTTGCCTTGTCAGGTTGATTCCGGTAACGAACGAGACCTCAGCCTGCTAAATAGTTACGACTGCT
TTTGGCAGTTGGCCAACTTCTTAGAGGGACTATTGTCGTTTAGGCAATGGAAGTATGAGGCAATAACAGGTCTGTGATGC
CCTTAGATGTTCTGGGCCGCACGCGTGCTACACTGACGCATTCAACGAGCCTATCCTTGGCCGAGAGGCCCGGGTAATCT
TTGAAACTGCGTCGTGATGGGGATAGATTATTGCAATTATTAGTCTTCAACGAGGAATGCCTAGTAAGCGCGAGTCATCA
>18SV_504
AAAACTTACCAGGTCCAGACATAGTGAGGATTGACAGATTGAAGATCTTTCTTGATTCTATGGGTGGTGGTGCATGGCCG
TTCTTAGTTGGTGGAGTGATTTGTCTGGTTTATTCCGATAACGAACGAGACCTCGACCTGCTAAATAGTATGCTAAACTC
TTTGGGTTTAGTAGCACTTCTTAGAGGGACTATCGGTTGCAAGCCGGTGGAAGTTCGAGGCAATAACAGGTCTGTGATGC
CCTTAGATGTTCTGGGCTGCACGCGCGCTACACTGACATGTTCATCGAGTTTACAACCTTGGTCGGAAGGCCTGGGTAAT
CTTTGAAAGCATGTCGTGATGGGGATAGATTATTGTAATTTTTAATCTTCAACGAGGAATTCCTAGTAATCGCATGTCAT
>18SV_512
AAAACTTACCAGGTCCAGACACGGGAAGGATTGACAGATTGAGAGCTCTTTCTTGATTCTGTGGGTGGTGGTGCATGGCC
GTTCTTAGTTGGTGGGTTGCCTTGTCAGGTTGATTCCGGTAACGAACGAGACCTCAGCCTGCTAAATAGCCACAGTTGCC
TCTGGCAGCTGGCCGGCTTCTTAGAGGGACTATTGTCGTTTAGGCAATGGAAGTATGAGGCAATAACAGGTCTGTGATGC
CCTTAGATGTTCTGGGCCGCACGCGCGCTACACTGATGCATTCAACGAGCCTATCCTTGGCCGAGAGGCCCGGGTAATCT
TTGAAACTGCATCGTGATGGGGATAGATTATTGCAATTATTAGTCTTCAACGAGGAATGCCTAGTAAGCGCGAGTCATCA
>18SV_125
AAAACTTACCAGGTCCAGACACGGGAAGGATTGACAGATTGAGAGCTCTTTCTTGATTCTGTGGGTGGTGGTGCATGGCC
GTTCTTAGTTGGTGGGTTGCCTTGTCAGGTTGATTCCGGTAACGAACGAGACCTCAGCCTGCTAAATAGCCACAGTTGCC
CCTGGCAGCTGGCTGGCTTCTTAGAGGGACTATTGTCGTTTAGGCAATGGAAGTATGAGGCAATAACAGGTCTGTGATGC
CCTTAGATGTTCTGGGCCGCACGCGCGCTACACTGATGCATTCAACGAGCCTATCCTTGGCCGAGAGGCCCGGGTAATCT
TTGAAACTGCATCGTGATGGGGATAGATTATTGCAATTATTAGTCTTCAACGAGGAATGCCTAGTAAGCGCGAGTCATCA
>18SV_536
AAAACTTACCAGGTCCAGACATTTGAAGGATTGACAGGTTGATAGCCCTTTCTTGATTAAATGGGTGGTGGTGCATGGCC
GTTCTTAGTTGGTGGAGTGATTTGTCTGGTTAATTCCGATAACGAACGAGACCTCTGCCATTAAATAGAGATAGCTATAT
GAAAATATAACTAGTAAAATTAAAAACTCTTCTTAATGGGACTTTTGGTTTTTAATCCAAAGTAAGTTTGAGGCAATAAC
AGGTCTGTGATGCCCTTAGATGTTCTGGGCCGCACGCGCGCTACACTGATAAGATCAAAAAGTATATTAATTTAAACCTT
CTCTGAAAAGAGTGGGTAATCTTATTAAATCTTATCGTGATGGGGATAGATGATTGCAATTATTCATCTTGAACGAGGAA
>18SV_199
AAAACTTACCAGGTCCAGACATAGTAAGGATTGACAGATTGAAGATCTTTCTTGATTCTATGGGTGGTGGTGCATGGCCG
TTCTTAGTTGGTGGAGTGATTTGTCTGGTTAATTCCGTTAACGAACGAGACCTCGACCTGCTAAATAGTCACGCGAGGCC
TTCGGGTCTTGTAGGCGACTTCTTAGAGGGACTATCGGTTCCTAGCCGATGGAAGTTCGAGGCAATAACAGGTCTGTGAT
GCCCTTAGATGTTCTGGGCCGCACGCGCGCTACACTGATGCATTCAGCGAGTTTACAACCTCGGCTGAGAGGCCCGGGTA
ATCTTCTGAAAGTGCATCGTGATGGGGATAGATGATTGCAATTTTTCATCTTCAACGAGGAATTCCTAGTAAACGCAAGT
>18SV_397
GAAACTTACCAGGTCCGGACATAGTAAGGATTGACAGATTGACAGCTCTTTCTTGATTCTATGGGTGGTGGTGCATGGCC
GTTCTTAGTTGGTGGAGTGATTTGTCTGGTTAATTCCGTTAACGAACGAGACCTCCGCCTGCTAAATAGTAACATTCTTG
CTTGCAAGGGTGGTTATCTTCTTAGAGGGACACTGGATTTTTAATCCAGGGAAGTTGGAGGCAATAACAGGTCTGTGATG
CCCTTAGATGTTCTGGGCCGCACGCGCGCTACACTGATGCATTCAACGAGTTTATAACCTTGATGGAAACGTCTGGGTAA
TCTTTTAAACCTGCATCGTGATGGGGATAGATCTTTGCAATTATAGATCTTCAACGAGGAATTCCTAGTAAACGCAAGTC
>18SV_506
AAAACTCACCTGGCCCGGACACCATAAGGATTGACAGATTGAGAGCTCTTTCTTGATTTAGTGGTTGGTGGTGCATGGCC
ATTCTTAGTTGGTGGAGCGATTTGTCTGGTTTATTCCGATAACAAATGGGACTCTGGCCTACAAAATAGTGATGGGATTA
TTACTGTCCCAGATACTTCTTAGAGGGACAAGTGGTTTTCAGCCACACGAAATTGAGCAATAACAGGTCTGTGATGCCCT
TAGATGTCCGGGGCTGCACGCGCTCTACACTTAAGGAATCAGCGTGCTAAAACCATTGTCAAAAGGTATTGGTAAACCCA
TTAAAATCATACGTGATTGGGATCGGGAATTGCAATTATTTCCCTTGAACGAGGAATTCCCAGTAAGTGAGGGTCATCAG
>18SV_72
AAAACTCACCAGGTCCGGACATAGTAAGGATTGACAGATTGAGAGCTCTTTCTTGATTCTATGGGTGGTGGTGCATGGCC
GTTCTTAGTTGGTGGAGTGATTTGTCTGGTTAATTCCGATAACGAACGAGACCTTAACCTGCTAAATAGGGTCGCCAACC
TTGCGTTGGTGGACCCTTCTTAGAGGGACTGACTACGATTAGTGGTCGGAAGTTTGAGGCAATAACAGGTCTGTGATGCC
CTTAGATGTTCTGGGCTGCACGCGCGCTACACTGACAAAGTCAGCAAGTATACAACCTTGACCGGAAGGTCTGGGCAATC
TTTTGAAACTTTGTCGTGCTGGGGATAGACCATTGCAATTATTGGTCTTCAACGAGGAATTCCTAGTAAGCGCAAGTCAT
>18SV_519
AAAACTTACCAGGTCCAGACATGGGAAGGATGGACAGATTGATAGATCTTTCTTGATTCTATAAGTGGTGGTGCATGGCC
GTTCTTAGTTGGTGGAGTGATTTGTCTGGTTGATTCCGATAACGAACGAGATCATGAGAGATTTGTTGAGGGGGATGGAG
GGATGAAAGAGGGTGAAAGGTGGGAAGAAATACTTTAGGGTATTTCGGCTCATTCGGATCCTTTGTTCCTTTGTCCACTC
ACCAACTCCGACCGGAGTGTTTCAACACTCAGGAAGGTCGTGGCAATAACAGGTCTGTGATGCCCTTAGATGTTCTGGGC
TGCACGCGCGTTACACTGACAGAGACAAAGAGTTATTTAAACTTAGCTGAAAGGCTTGGTTAATCTAATCGAGACTCTGT
>18SV_259
GAAACTCACCAGGTCCAGACATAGTAAGGATTGACAGATTGAGAGCTCTTTCTTGATTCTATGGGTGGTGGTGCATGGCC
GTTCTTAGTTGGTGGAGTGATCTGTCTGGTTAATTCCGATAACGAACGAGACCTTAACCTGCTAAATAGTCACGCAAATT
CACTTGTTGATTTGCGGCCGACTTCTTAGAGGGACTTTCGGTGACTAACCGAAGGAAGTTTGAGGCAATAACAGGTCTGT
GATGCCCTTAGATGTTCTGGGCCGCACGCGCGCTACACTGACAGAGGCAGCGAGTTTTTTTTATCCTGGTCCGGAAGGAT
CGGGTAATCTTGTGAATCTTTGTCGTGATGGGGATAGATCTTTGTAATTATCGATCTTCAACGAGGAATTTCTAGTAAGC
>18SV_537
GAAACTTACCAGGTCCTGACATAGTAAGGATTGACAGATTGATAGCTCTTTCTTGATTCTATGGGTGGTGGTGCATGGCC
GTTCTTAGTTGGTGGAGTGATTTGTCTGGTTAATTCCGATAACGAACGAGACCTTAACCTGCTAACTAGTTCATACAATT
ACATTGTATGCAACTTCTTAGAGGGACTATGTGTCGATAAGCACATGGAAGTTTGAGGCAATAACAGGTCTGTGATGCCC
TTATATGTCCTGGGCTGCACGCGTGCTACACTGATGCATACAACAAGTTCCTAGTCTGACAAGGATCAAACAATGGCAAT
CTTTAATATGCATCGTGATGGGGATAGATCTTTGCAATTATAGATCTTGAACGAGGAATTCCTAGTAAGTGCAAGTCATC
>18SV_554
AAAACTTACCAGGTCCAGACATAGTAAGGATTGACAGATTGAGAGCTCTTTCTTGATTCTATGGGTGGTGGTGCATGGCC
GTTCTTAGTTGGTGGAGTGATTTGTCTGGTTAATTCCGTTAACGAACGAGACCTCCGCGTGCTAAATAGTTCCGCTTACA
ATTTTTTGTAGGTAGGGACTTCTTAGAGGGACTTTTGGGTTATCAAACCAAAGGAAGTTGGAGGCAATAACAGGTCTGTG
ATGCCCTTAGATGTTCTGGGCCGCACGCGCGCTACACTGATGCGTTCAGCGAGTATACAACCTTGATCGATAGGTCTGGG
TAATCTTGTGAATGCGCATCGTGCTAGGGATAGATTGTTGCAATTTTCAATCTTGAACGAGGAATTCCTAGTAAACGCAA
>18SV_306
GAAACTCACCAGGTCCAGACATAGTAAGGATTGACAGATTGAGAGCTCTTTCTTGATTCTATGGGTGGTGGTGCATGGCC
GTTCTTAGTTGGTGGAGTGATTTGTCTGGTTAATTCCGTTAACGAACGAGACCTTAACCTACTAAATAGTTACACGATTC
CCGAATCGTGGACAACTTCTTAGAGGGACTATCGGTGTATAACCGGTGGAAGTTTGAGGCAATAACAGGTCTGTGATGCC
CTTAGATGTTCTGGGCCGCACGCGCGCTACACTGACGAAGCCAGCGAGTATATAACCTGTCTCGGTAGGGATGGGTAATC
TTGTGAAACTTCGTCGTGATGGGGATAGATCTTTGTAATTATCGATCTTCAACGAGGAATTCCTAGTAAGCGCGACTCAT
>18SV_7
AAAACTCACCAGGTCCAGACATGGTAAGGATTGACAGATTGATAGCTCTTTCTTGATTCTATGGGTGGTGGTGCATGGCC
GTTCTTAGTTGGTGGAGTGATTTGTCTGGTTAATTCCGTTAACGAACGAGACCTTAACCTGCTAAATAGTTGCACGAAAC
TTATGTTTCGTGATTAACTTCTTAGAGGGACTTTGTGAGTCTATCACAAGGAAGTTTGAGGCAATAACAGGTCTGTGATG
CCCTTAGATGTTCTGGGCCGCACGCGCGCTACACTGATGCATTCAACGAGTTCCTACCTTGTCCGGAAGGATTGGGTAAT
CTTTTGAAAATGCATCGTGATGGGGATAGTTCATTGCAATTCTTGAACTTCAACGAGGAATTCCTAGTAAGCGCAAGTCA
>18SV_559
AAAACTTACCAGGTCCAGACAGCGTGAGGATTGACAGATTGAAAGCTCTTTCATGATTCGTTGGGTGGTGGTGCATGGCC
GTTCTTAGTTGGTGGTGTGAGTTGTCTGGTTTATTCCGTTAACGAACGAGACCTTTGTTGTAAAATAGGAGAGAAGAGCT
TTTGCATAAAGGCATGGTGTTACATGTTGGGATACGAGCAATCGCCCTGGCATTCTGGCATTATGTTGCATAGCTATTTT
CAGTTTTCCTTCTTTACGAGACAATCAAAGAAAATTTGATGGAAGTTATAGGCAAAAACAGGTCTGTGATGCCCTTCGAT
GTTCTGGGCTGCACGCGCGCTACAATGACAAATTCAACGAGTATTTTAGCTTGTGAGAAATCACTGGCAAATCTTTGAAA
>18SV_564
GAAACTTACCAGGTCCAGACATAGTAAGGATTGACAGATTGATAGCTCTTTCTTGATTCTATGGGTGGTGGTGCATGGCC
GTTCTTAGTTGGTGGAGTGATTTGTCTGGTTAATTCCGATAACGAACGAGACCTTAACCTGCTAACTAGTCTTGCTCATT
TCATGGGTACTGACTTCTTAGAGGGACTATGTGACGATAAGCACATGGAAGTTTGAGGCAATAACAGGTCTGTGATGCCC
TTATATGTCCTGGGCTGCACGCGTGCTACACTGATACATACAACAAGTGCCTAGCCTGCTAAGGTATGGCAATCTCGAAT
ATGTATCGTGATGGGGATAGATCTTTGCAATTATAGATCTTGAACGAGGAATTCCTAGTAAGTGCAAGTCATCATCTTGC
>18SV_558
AAAACTTACCAGGTCCAGACATAGTGAGGATTGACAGATTGAAGTTCTTTCTTGATTCTATGGGTGGTGGTGCATGGCCG
TTCTTAGTTGGTGGAGTGATTTGTCTGGTTAATTCCGTTAACGAACGAGACCTCGACCTACTAAATAGTATGGCGTACTC
TTCTGGGTACGTACACGACTTCTTAGAGGGACTGTCGGTTTGTAGCCGAAGGAAGTTCGAGGCAATAACAGGTCTGTGAT
GCCCTTAGATGTCCTGGGCCGCACGCGCGCTACACTGATTCGTTCATCGAGCTTACAACCTGGATTGAGAGGTTCGGGTA
ATCTTCTGAAAGCGAATCGTGCTGGGGATAGATTATTGTAATTATTAATCTTCAACGAGGAATTCCTAGTAAACGCACGT
>18SV_566
AAAACTTACCAGGTCCAGACATGGGAAGGATGGACAGATTGATAGATCTTTCTTGATTCTATGAGTGGTGGTGCATGGCC
GTTCTTAGTTGGTGGAGTGATTTGTCTGGTTGATTCCGATAACGAACGAGATCACGAGAGATTTGTTGAGGGGGGATGAG
GGGGTGAGAGAAGGTGAAAGGGGGGAAGAGTCATCTTCACGGTTACTTAGCCTCTTCGGATCCTTTGCTCCTTTGTCCAC
TCACCAACTCCGACCGGAGTGTTTCAACACTCAGGAAGGTCGTGGCAATAACAGGTCTGTGATGCCCTTAGATGTTCTGG
GCTGCACGCGCGTTACACTGACAGAGACAAAGAGTTATTTTTTAAACTTGGCTGAAAGGCCTGGTTAATCTAATAGAGAC
>18SV_166
GAAACTTACCAGGTCCAAACAGCGTGAGGATTGACAGATTGAGAGCTCTTTCATGATTCGTTGGGTGGTGGTGCATGGCC
GTTCTTAGTTGGTGGTGCGAGCTGTCTGGTTGATTCCGTTAACGAACGAGACCTTTGTGAGATAATAGTTGAGTCAAGAT
ATTGCGCAAAGGCTGCGGCTCACGTATTGGGGAAGGATCCGTTCCTCCCTTTACTCTGGGCTGCAGTTGCAATCTAGACT
ACAACTTCTTTCTCAGACAAATGAAAAAAATTCATTGGAAGTTGGAGGCAAAAACAGGTCTGTGATGCCCTTCGATGTTC
TGGGCTGCACGCGCGCTACAATGACAAAGTCAACAAGTTTTTTCCTTGCTCGAAAGGGCTGGGTAATCTCTAAAACTTTG
>18SV_130
GAAACTTACCAGGTCCAGACAGCGTGAGGATTGACAGATTGATAGCTCTTTCATGATTCGTTGGGTGGTGGTGCATGGCC
GTTCTTAGTTGGTGGTGTGAGTTGTCTGGTTGATTCCGTTAACGAACGAGACCTTTGTTGTATAATACGAGGCGCTAGTT
TTTGCGTCAAGGGCGGAGCGTCCTTCTCGAGATACGAGCAATCGCCTTGGGAAAAGGCGTTCCGCTTGCATAGCTAGCGC
CAGTTTCGTTCTATACAAGACAAATACAGAAAATGTATTGGAAGTTATAGGCAAAAACAGGTCTGTGATGCCCTTCGATG
TTCTGGGCTGCACGCGCGCTACAATGACAATATCAGCGAGTTTTTTCAGCTTGGGCGAAAGCTCTGGCAAATCTTCGAAA
>18SV_399
GAAACTTACCAGGTCCAGACATAGTAAGGATTGACAGATTGAAGCTCTTTCTTGATTCTATGGGTGGTGGTGCATGGCCG
TTCTTAGTTGGTGGAGTGATTTGTCTGGTTAATTCCGTTAACGAACGAGACCTCGACCTGCTAAATAGTACTGACAACTC
TCGAGTTGGTTTTTTCTTTCAGGCACTTCTTAGAGGGACTCTCGGTGTTTCCTAGCCGATGGAAGTTCGAGGCAATAACA
GGTCTGTGATGCCCTTAGATGTTCTGGGCCGCACGCGCGCTACACTGACACATTCATCGAGTTTACAACCTTGGCCGAGA
GGTCTGGGTAATCTTCTCAAAGTGTGTCGTGCTGGGGATAGATTATTGTAATTATTAATCTTCAACGAGGAATTCCTAGT
>18SV_216
GAAACTCACCAGGTCCAGACATCGTAAGGATTGACAGATTGAGAGCTCTTTCTTGATTCGATGGAAAGTGGTGCATGGCC
GTTCTTAGTTGGTGGATTGCTCTGTCTGGTTTATTCCGTTAACGAACGAGACCTTAACCTGCTAAATAGTTACAAGAATC
TCACAATTGATTCTTGGCGTTACTTCTTAGAGGGACTATCGGTGACTAACCGATGGAAGTTTGAGGCAATAACAGGTCTG
TGATGCCCTTAGATGTTCTGGGCCGCACGCGCGCTACACTGACAGAGACATCGAGTTAGTAGCCTTGGTCCGGAAGGACT
GGGTAATCTTCTGAAACTCTGTCGTGATGGGGATAGATCTTTGTAATTATCGATCTTCAACGAGGAATATCTAGTAAGCG
>18SV_143
AAACCTTACTCGGCCAGGACACTTTTAGGATTGACAGATTGAGAGCTCTTTCTTGATTAGGTGGGTGGTGGTGCATGGTC
GTTCGTAGTTCGTGGAGCGATTTGTCTGATTAATTTCGATAACGAACGAGACTCCGGCTTACTAAATAGTCTAAAGTTCG
AAGGGACTTTTCAAGACTTCTTAGCAGGATAAGTGGCACTTTTTAAGCCACACGAAATGGAGCAATAACAGGTCTGTGAT
GCCCTTAGATGTCCGAGGCTGCACGCGCGCTACACTGGAGAGTTCAGAATGTTTCTTCCTACTTCGACAGGAGTGGGTAA
CCATGAAATTCTCTTCGTGACTGGGATCGGAGCTTGCAATTATTCTCCGTCAACGAGGAATTCCTAGTAAGCACTATTTC
>18SV_127
GAAACTTACCAGGTCCAGACATAGTGAGGATTGACAGATTGAGAGCTCTTTCTTGATTCTATGGGTGGTGGTGCATGGCC
GTTCTTAGTTGGTGGAGTGATTTGTCTGGTTAATTCCGTTAACGAACGAGACCCCTGCCTGCTAAATAGTCCAGTGAGTG
AATTTCACTGACCCGGACTTCTTAGAGGGACGTGCGTTCTATTAGACGCAGGAAGATAGGGGCAATAACAGGTCTGTGAT
GCCCTTAGATGTTCTGGGCCGCACGCGCGCTACACTGATGCATTCAACGAGTATCCACCTTGGCCGAGAGGCCTGGGTAA
TCTTTTGAACGTGCATCGTGATAGGGATAGATTATTGCAATTATTAATCTTGAACGAGGAATTCCTAGTAAACGCAGATC
>18SV_593
AAAACTTACCAGGTCCAGACATGGGAAGGATGGACAGATTGATAGATCTTTCTTGATTCTATGAGTGGTGGTGCATGGCC
GTTCTTAGTTGGTGGAGTGATTTGTCTGGTTGATTCCGATAACGAACGAGATCACGAGAGATTTGTTGAGGGGGGATGAG
GGGGTGAAAAAAGGTGAAAGGGGGGAAGGGTGGTCTTCGGATTATCCGGCCTCTTGGGATCCTTTGCTCCTTTGTCCACT
CACCAACTCCGACCGGAGTGTTTCAACACTCAGGAAGGTCGTGGCAATAACAGGTCTGTGATGCCCTTAGATGTTCTGGG
CTGCACGCGCGTTACACTGACAGAGACAAAGAGTTATTTAAACTTGACTGAAAGGTCTGGTTAATCTAATTGAGACTCTG
>18SV_582
GAAACTTACCAGGTCCAGACATAGTGAGGATTGACAGATTGATAGCTCTTTCTTGATTCTATGGGTGGTGGTGCATGGCC
GTTCTTAGTTGGTGGAGTGATTTGTCTGGTTAATTCCGTTAACGAACGAGACCCCCGCCTGCTAAATAGTTTTATGAATA
CTTTGTATTCATTGAAGCTTCTTAGAGGGACTTTCGGTGACTAACCGAAGGAAGTTGGGGGCAATAACAGGTCTGTGATG
CCCTTAGATGTTCTGGGCCGCACGCGCGCTACACTGACATACGCAACAAGTCTTCCTTGTCCGAAAGGTCTGGGTAATCT
TGAAATGTATGTCGTGATAGGGATAGATTATTGCAATTATTAATCTTGAACGAGGAATTCCTAGTAAATGCGGGTCATCA
>18SV_342
GAAACTCACCAGGTCCAGACATAGTAAGGATTGACAGATTGAGAGCTCTTTCTTGATTCTATGGGTGGTGGTGCATGGCC
GTTCTTAGTTGGTGGAGTGATTTGTCTGGTTAATTCCGATAACGAACGAGACCTTAACCTGCTAAATACACACACAAACT
TTGGTTTGTGATGTGTTCTTAGAGGGACTATGGATGTTTAATCCATGGAAGTTTGAGGCAATAACAGGTCTGTGATGCCC
TTAGATGTTCTGGGCCGCACGCGCGCTACACTGATGAAGGCAGCAAGTTATTTCCTTGGCCGGAAGGCCTGGGTAATCTT
TTGAAACTTCATCGTGCTGGGGATAGTCCTTTGCAATTATTGGACTTCAACGAGGAATTCCTAGTAAGCGCAAGTCATCA
>18SV_458
GAAACTTACCAGGTCCAGACATAGTAAGGATTGACAGATTGATAGCTCTTTCTTGATTCTATGGGTGGTGGTGCATGGCC
GTTCTTAGTTGGTGGAGTGATTTGTCTGGTTAATTCCGATAACGAACGAGACCTTAACCTGCTAACTAGTCTTACTCATT
TCATGGGTACTGACTTCTTAGAGGGACTATGTGTCGAAAAGCACATGGAAGTTTGAGGCAATAACAGGTCTGTGATGCCC
TTATATGTCCTGGGCTGCACGCGTGCTACACTGATGCATACAACAAGTGCCTAGCCTGCCAAGGTATGGCAATCTCGAAT
ATGCATCGTGATGGGGATAGATCTTTGCAATTATAGATCTTGAACGAGGAATTCCTAGTAAGTGCAAGTCATCATCTTGC
>18SV_624
GAAACTTACCAGGTCCAGACATAGTGAGGATTGACAGATTTGAGAGCTCTTTCTTGATTCTATGGGTGGTGGTGCATGGC
CGTTCGTAGTTGGTGGAGTGATTTGTCTGGTTAATTCCGTTAACGAACGAGACCTCAACCTGCTAAATAGTGACCGGAAG
ACTTCTATCAAAACACGTGGGTGGCTAGGGTGAAGTTTCGATGGATCCTGACCCATCTGCGTGTGGATGACTTCGCGGGA
GCGCTTCTTAGAGGGACTATTTGTATTAAAGCAAATGGAAGTTTGAGGCAATAACAGGTCTGTGATGCCCTTAGATGTTC
TGGGCCGCACGCGCGCTACACTGATAAGTTCAACGAGTTTAACACCTTGTTCGATAGGACCGGGTAATCTTTGAAAAACT
>18SV_280
GAAACTCACCAGGTCCAGACATGAGAAGGATTGACAGTTTGAAAGCACTTTCTTGATTTCATGGGTGGTGGTGCATGGCC
GTTCTTAGTTGGTGGAGTGATTTGTCTGGTTGATTCCGATAACGAACGAGACTCTCAGAGTAAACTGGCTTAGATGGTAA
CTCACGTTACTTTCGGTCTCTTTTCTCGACAATTCGTTTTAAACGAAAGGAAGCGGAGAGCAATAACAGGTCTGTGATGC
CCCTCGATGTTCTGGGCCACACGCGCGCTACAATGACGAGTTCAACGAGTGGCTTTCTCCTTGCCCGGAAGGGTGTGGGT
AATCTTTTCAATGCTCGTCGTGATGGGGCTAGATTTTTGCAATTATTAATCTTCAACGAGGAATCTCTAGTATGTGCAGT
>18SV_621
AAATCTTACCAGGTCCAGACACAGTAAGGATTGACAGATTGAAGATCTTTCTTGATTCTGTGGGTGGTGGTGCATGGCCG
TTCTTAGTTGGTGGAGTGATTTGTCTGGTTAATTCCGTTAACGAACGAGACCTCGACCTGCTAAATAGTTCACTGAAGAA
TTCTTTCTTCAGGTTGTGACTTCTTAGAGGGACTATCGGTGTGTAGCCGACGGAAGTTCGAGGCAATAACAGGTCTGTGA
TGCCCTTCGATGTTCTGGGCCGCACGCGCGCTACACTGATGCATTCATCAAGTTTACAACCTTGACCGAGAGGTCTGGGT
AATCTTTGCAACATGCATCGTGCTGGGGATAGATTATTGTAATTATTAATCTTCAACGAGGAATTCCTAGTAAACGCAAG
>18SV_639
GAAACTTACCAGGACCAAACATGGGTGGGATTGACAGATTGAGAGCTCTTTCTTGATTCTATGGGTGGTGGTGCATGGCC
GTTCTTAGTTGGTGGAGTGATTTGTCTGCTTAATTGCGTTAACGAACGAGACCTTAACCTGCTTACTAGACGCCCTTTCT
ATCAAGGGGCGCTCTTCTTAGAGGGACTATGCGGTTTAAACGCATGGAAGTTTGAGGCAATAACAGGTCTGTGATGCCCT
TAGATGCCCTGGGCCGCACGCGCGCTACACTGACCCGCTCAGCAAGTCTAACCTGGCTCGGAAGAGTGCGGGTAATCTTC
GCAATACGGGTCGTGTTAGGGATAGATCTTTGCAATTATGGATCTTGAACGAGGAATACCTAGTAAGTGCAAGTCATCAG
>18SV_616
GAAACTTACCAGGTCCAGACATAGTAAGGATTGACAGATTGAGAGCTCTTTCTTGATTCTATGGGTGGTGGTGCATGGCC
GTTCTTAGTTGGTGGAGTGATTTGTCTGGTTAATTCCGTTAACGAACGAGACCCCGACCTGCTAAATAGACGCGCCCGGC
GTCTGCTCGGGTGAAGGTGAGGGCAAGTGGAGGGGCCTCCGGGTTCCCTCCGCTCCCTCTCCGGATCCCTGATGGCCGGG
TGTTTCGGGCTTCTTAGAGGGACTGATGGTGGTAAATCATCGGAGGTGGGGCAATAACAGGTCTGTGATGCCCTTAGATG
TCCTGGGCTGCACGCGCGCTACACTGACTGGCTCAGCGAGCCTAACACCTGGGCCGATAGGCCCGGGTAATCTTTTGAAA
>18SV_386
AAAACTTACCAGGTCCAGACATTTGAAGGATTGACAGGTTGATAGCCCTTTCTTGATTAAATGGGTGGTGGTGCATGGCC
GTTCTTAGTTGGTGGAGTGATTTGTCTGGTTAATTCCGATAACGAACGAGACCTCTGCCATTAAATAGAGATAATTATAT
GAAAATATAGTTAGTAAATATAAAACTCTTCTTAATGGGACTTTTGGTTTTTAATCCAAAGGAAGTTTGAGGCAATAACA
GGTCTGTGATGCCCTTAGATGTTCTGGGCCGCACGCGCGCTACACTGATAAGATCAAAAAGTATATTAATTTAATCCTTC
CCTGGAAAGGGTGGGTAATCTTATTAAATCTTATCGTGATGGGGATAGATGATTGCAATTATTCATCTTGAACGAGGAAT
>18SV_641
GAAACTTACCAGGTCCGGACGTAGTGAGGATTGACAGATTGAGAGCTCTTTCTTGATTCTATGGGTGGTGGTGCATGGCC
GTTCTTAGTTGGTGGAGCGATTTGTCTGGTTAATTCCGTTAACGAACGAGACCTCGGCCTGCTAAATAGCTACGCCGACC
CCGCTATCCAAAACCCGGCGGCCGGAGAGCTCGGTCCCGCCCTCGTCGCTCGGGGGGGCAACCCTCCGGGCGGCGGCGGC
GCGGGGCCCCTCCCCGCCGGGCGGTTGGGTCGGCGGCCACGCTTCTTAGAGGGACTGCCGGCATCCAGCCGACGGAGGCT
CGAGGCAATAACAGGTCTGTGATGCCCTTAGATGTTCTGGGCCGCACGCGCGCTACACTGATCGAGACAGCGAGTCCCTC
>18SV_652
GAAACTTACCAGGTCCAGACATAGTAAGGATTGACAGATTGAAGATCTTTCTGGATTCTATGGGTGGTGGTGCATGGCCG
TTCTTAGTTGGTGGAGTGATTTGTCTGGTTAATTCCGTTAACGAACGAGACCTCGACCTGCTAAATAGTCCGGTGAAAGC
TTCGGCGCTCGTTTGGCGCTTCTTAGAGGGACTATTGGTTTTGATCCAATGGAGGTTCGAGGCAACAACAGGCCTGTGAT
GCCCTTAGATGTTCTGGGCCGCACGCGCTACAGTGACGCATTCATCAAGTTTACAACCTTGGCTGAGAGGCCTGGGTAAT
CTTTGAAATTGCGTCGTGATGGGGATAGATCATTGCATTTATTGGTCTTCAACGAGGAATTCCCAGCAAACCCGAGTCAT
>18SV_390
AAAACTTACCAGGTCCGGACGTAGTGAGGATTGACAGATTGAGAGCTCTTTCTTGATTCTATGGGTGGTGGTGCATGGCC
GTTCTTAGTTGGTGGAGCGATTTGTCTGGTTAATTCCGTTAACGAACGAGACCTCGGCCTGCTAAATAGCTACATGAACC
CTTCTATTCAAAACCTGGTGACGGAGAGTTCGGTCCTACTTGTGTTTAGGGGGGGCAACCCTTCTAGGCATCGGTGGGGC
CCCTCCTCATCAGGCGGTCGGGTTGATGGCCACGCTTCTTAGAGGGACTGCCGGCGCTATATTATCCAGCCGACGGAGGC
TCGAGGCAATAACAGGTCTGTGATGCCCTTAGATGTTCTGGGCCGCACGCGCGCTACACTGATCGAGACAGCGAGTCCAC
>18SV_590
AAAACTTACCAGCCAGACATGGGAAGGATGGACAGATTGATAGATCTTTCTTGATTCTATGAGTGGTGGTGCATGGCCGT
TCTTAGTTGGTGGAGTGATTTGTCTGGTTGATTCCGATAACGAACGAGATCACGAGAGATTTGTTGAGGGAGGATGAGGG
GATGAGAAAGGGTGAAAACGAGGTAAAACTGCTTTCGGGTAGTTTGACCTCGCGGGATCCTTTGTTCCTTTGTCCACTCA
CCAACTCCGACCGGAGTGTTTCAACACTCAGGAAGGTCGTGGCAATAACAGGTCTGTGATGCCCTTAGATGTTCTGGGCT
GCACGCGCGTTACACTGACAGAGACAAAGAGTTATTTAAACTTAGCTGAAAGGCTTGGTTAATCTAATTGAGACTCTGTC
>18SV_649
AAAACTCACCAGGTCCAGACATAGTGAGGATTGACAGATTGAGAGCTCTTTCTTGATTCTATGGGTGGTGGTGCATGGCC
GTTCTTAGTTGGTGGGTTGCCTCGTCAGGTTGATTCCGGTAACGAACGAGACCTCCGCTTGCTAAATAGTCACGGTTGCC
TTCGGTCAGCCGGCAGACTTCTTAGAGGGACTTTGGGCGTTTCAGCCCAAGGAAGTTGGAGGCGATAACAGGTCTGTGAT
GCCCTTAGATGTTCTGGGCCGCACGCGCGCTACACTGATGCATTCAACGAGCCTATCCTTGGCCGAGAGGCCCGGGTAAT
CTTTGAAACTGCATCGTGATGGGGATAGATTATTGCAATTATTAGTCTTCAACGAGGAATGCCTAGTAAGCGCAAGTCAT
>18SV_656
GAAACTTACCAGGTCCAGACATAGTGAGGATTGACAGATTGAGAGCTCTTTCTTGATTCTATGGGTGGTGGTGCATGGCC
GTTCTTAGTTGGTGGAGTGATTTGTCTGGTTAATTCCGTTAACGAACGAGACCCCCGCCTGCTAAATAGCACCCGGTACG
CATTTGCGTACCGGGCGGCTTCTTAGAGGGACTTTCAGTGATTAACTGAAGGAAGTTGGGGGCAATAACAGGTCTGTGAT
GCCCTTAGATGTCCTGGGCCGCACGCGCGCTTCACTGACACCTGCAACGAGCGTAGAACCTTGGCCGAGAGGCCCGGGTA
ATCTTTGGAACGGGTGTCGTGATAGGGACAGATTATTGCAATTATTAATCTCGAACGAGGAATTCCTAGTAAACGCGAAT
>18SV_550
AAAACTCACCCGGCCCGGACACTGTAAGGATTGACAGATTGAGAGCTCTTTCTTGATTCGGTGGGTGGTGGTGCATGGCC
GTTCTTAGTTGGTGGAGCGATTTGTCTGGTTAATTCCGATAACGAACGAGACTCTAGCCTGCTAACTAGTACGCCGATCT
TTTGTCGGCGCGTACTTCTTAGAGGGACAAGTAGCGTGTAGCTACACGAAATTGAGCAATAACAGGTCTGTGATGCCCTT
AGATGTTCGGGGCCGCACGCGCGCTACACTGAAGGGATAAGCGTGCTTTTCCTGCTCCGAAAGGAGTGGGTAATCCGTTG
AAACCCCTTCGTGATTGGGATCGGGGCTTGAAATTATTCTCCGTGAACGAGGAATTCCTAGTAAGCGCGAGTCACTAGCT
>18SV_618
AAAACTTACCAGGTCCAGACATGGGAAGGATGGACAGATTGATAGATCTTTCTTGATTCTATGAGTGGTGGTGCATGGCC
GTTCTTAGTTGGTGGAGTGATTTGTCTGGTTGATTCCGATAACGAACGAGATCACGAGAGATTTGTTGAGGGGGGATGGA
GGGATGAAAGAGGGTGAAAGGTGGGAAGAAATGCTTTAGGGTATTTCGGCTCATTCGGATCCTTTGTTCCTTTGTCCACT
CACCAACTCCGACCGGAGTGTTTCAACACTCAGGAAGGTCGTGGCAATAACAGGTCTGTGATGCCCTTAGATGTTCTGGG
CTGCACGCGCGTTACACTGACAGAGACAAAGAGTTATTTAAACTTGGCTGAAAGGCCTGGTTAATCTAATTGAGACTCTG
>18SV_648
AAAACTTACCAGGTCCAGACATAGTAAGGATTGACAGATTGAAGATCTTTCTTGATTCTATGGGTGGTGGTGCATGGCCG
TTCTTAGTTGGTGGAGTGATTTGTCTGGTTAATTCCGTTAACGACCTCGACCTGCTAAATAGTCACGCGAGGCCTTCGGG
TCTTGTAGGCGACTTCTTAGAGGGACTATCGGTTCCTAGCCGATGGAAGTTCGAGGCAATAACAGGTCTGTGATGCCCTT
AGATGTTCTGGGCCGCACGCGCGCTACACTGATGCATTCAGCGAGTTTACAACCTCGGCTGAGAGGCCCGGGTAATCTTC
TGAAAGTGCATCGTGATGGGGATAGATGATTGCAATTTTTCATCTTCAACGAGGAATTCCTAGTAAACGCAAGTCATCAG
>18SV_491
AAAACTTACCAGGTCCAGACATTTGAAGGATTGACAGGTTGATAGCCCTTTCTTGATTAAATGGGTGGTGGTGCATGGCC
GTTCTTAGTTGGTGGAGTGATTTGTCTGGTTAATTCCGATAACGAACGAGACCTCTGCCATTAAATAGAGATAATTATGT
GAAAACATAGTTAGTAAAATTAAAAACTCTTCTTAATGGGACTTTTGGTTTTTAATCCAAAGGAAGTTTGAGGCAATAAC
AGGTCTGTGATGCCCTTAGATGTTCTGGGCCGCACGCGCGCTACACTGATAAGATCAAAAAGTATATTAATTTAATCCTT
CTCTGGAAAGGGTGGGTAATCTTATTAAATCTTATCGTGATGGGGATAGATGATTGCAATTATTCATCTTGAACGAGGAA
>18SV_570
AAAACTTACCAGGTCCAGACATTTGAAGGATTGACAGGTTGATAGCCCTTTCTTGATTAAATGGGTGGTGGTGCATGGCC
GTTCTTAGTTGGTGGAGTGATTTGTCTGGTTAATTCCGATAACGAACGAGACCTCTGCCATTAAATAGAGATAGTTATAT
GAAAATATAACTAGTAAATTAAAAACTCTTCTTAATGGGACTTTTGGTTTTTAATCCAAAGGAAGTTTGAGGCAATAACA
GGTCTGTGATGCCCTTAGATGTTCTGGGCCGCACGCGCGCTACACTGATAAGATCAAAAAGTATATTAATTTAATCCTTC
CTTGGAAAAGGTGGGTAATCTTATTAAATCTTATCGTGATGGGGATAGATGATTGCAATTATTCATCTTGAACGAGGAAT
>18SV_644
AAAACTTACCAGGTCCAGACATTAGAAGGATTGACAGGTTGATAGCCCTTTCTTGATTTGATGGGTGGTGGTGCATGGCC
GTTCTTAGTTGGTGGAGTGATTTGTCTGGTTAATTCCGATAACGAACGAGACCTCTGCCTTTAAATAGAGATGATTATAT
GAAAGTATAATTAGCATAAACTCTTCTTAAAGGGACTTTTGGTTTTTAATCCAAAGGAAGTTTGAGGCAATAACAGGTCT
GTGATGCCCTTAGATGTTCTGGGCCGCACGCGCGCTACACTGATTAGTTCAAAGAGTATATTTATTTAGTCCTTCTCTGA
AAAGAGTGGGTAATCTTTTAAAGCTAATCGTGATGGGGATAGATGATTGCAATTATTCATCTTGAACGAGGAATTCCTAG
>18SV_685
GAAACTTACCAGGTCCAGACATAGGAAGGATTGACAGATTGAGAGCTCTTTCTTGATTCTATGGGTGGTGGTGCATGGCC
GTTCTTAGTTGGTGGAGTGATTTGTCTGGTTAATTCCGATAACGAACGAGATCTCAGCCTGCTAACTAGTTATGCGCAGC
CTTCTACTCAAGGCTGGGGAGGGTGGGCGTCGGTGTGCCGGCTTGCTGGCATGCTGGCGAACGCCGCCTCGCCTGGATGG
CTGCGTAGACAACTTCTTAGAGGGACTATTCGCGTCTAGCGAGTGGAAGTTTGAGGCAATAACAGGTCTGTGATGCCCTT
AGATGTTCTGGGCCGCACGCGCGTTACAATGGTGTTGGCATTGAGTACCCCACCTTGACCGACAGGTCTGGGTAATCTTT
>18SV_696
AAAACTCACCAGGTCCAGACATGGTAAGGATTGACAGATTGAAAGCTCTTTCTTGATTCTATGGGTGGTGGTGCATGGCC
GTTCTTAGTTGGTGGAGTGATTTGTCTGGTTAATTCCGTTAACGAACGAGACCTTAACCTGCTAAATAGTTGGGCTAACC
ACTTGGTTGGTGCCAACTTCTTAGAGGGACTATCTGTGTTTAACAGGTGGAAGTTTGAGGCAATAACAGGTCTGTGATGC
CCTTAGATGTTCTGGGCCGCACGCGCAATACACTGATGAAGCCAACGAGTATACAACCTTGGCCGGAAGGCTTGGGTAAT
CTTGTGAAACTTCATCGTGCTGGGGATAGACCACTGCAACTGTGGTCTTTAACGAGGAATTCCTAGTAAGCGTGAGTCAT
>18SV_692
AAAACTTACCAAGTCCAGACATTACAAGGATTGACAGATTGAAGATCTTTCTTCATTTGATGGATAGTGGTGCATGGCCG
TTCTTAGTTGGTGGAGTGATTTGTCTGCTTAATTGCGTTAACGAACGAGACCTCGACCTGCTAAATAGTCCGCCGAGCGA
GAGTGTTGGTCACTTGTGATTGGCACTTTTTGCTTGCTAGTGTTAAGAGTGGTGTTAAAACCATCCTTGTCGACTTCTTA
GAGGGACTCTCGGTTCTTTTAGCCGATGGAAGTTCGAGGCAATAACAGGTCTGTGATGCCCTTAGATGTCTTGGGCTGCA
CGCGCGCTACACTGATGCATTCAGCGAGCAAACCCTGAGTGCTACTTGTTACTTCGGTGACTTGAAAGTGCTTGGGACCC
>18SV_694
GAAACTTACCAGGTCCAGACATAGTGAGGATTGACAGATTGAGAGCTCTTTCTTGATTCTATGGGTGGTGGTGCATGGCC
GTTCTTAGTTGGTGGAGTGATTTGTCTGGTTAATTCCGTTAACGAACGAGACCCCTGCCTGCTAAATAGTCCCGTGAGTG
AATTTCACTGACGAGGACTTCTTAGAGGGACGTGCATTCTATTAGATGCAGGAAGATAGGGGCAATAACAGGTCTGTGAT
GCCCTTAGATGTTCTGGGCCGCACGCGCGCTACACTGATGCATTCAACGAGTTTTACCTTGGCCGAGAGGCCTGGGCAAT
CTTTTGAACGTGCATCGTGATAGGGATAGATTATTGCAATTATTAATCTTGAACGAGGAATTCCTAGTAAACGCAGATCA
>18SV_350
GAAACTTACCAGGTCCAGACACGGGAAGGATTGACAGATTGAGAGCTCTTTCTTGATTCTGTGGGTGGTGGTGCATGGCC
GTTCTTAGTTGGTGGGTTGCCTTGTCAGGTTGATTCCGGTAACGAACGAGACCTCAGCCTGCTAAATAGTCACGACTGCC
TTTGGCAGTTGGACGACTTCTTAGAGGGACTATTGTCGTTTAGGCAATGGAAGTATGAGGCAATAACAGGTCTGTGATGC
CCTTAGATGTTCTGGGCCGCACGCGCGCTACACTGACGCATTCAACGAGCCTATCCTTGGCCGAGAGGCCCGGGTAATCT
TTGAAACTGCGTCGTGATGGGGATAGATTATTGCAATTATTAGTCTTCAACGAGGAATGCCTAGTAAGCGCGAGTCATCA
>18SV_603
AAAACTTACCAGGTCCAGACATGGGAAGGATGGACAGATTGATAGATCTTTCTTGATTCTATGAGTGGTGGTGCATGGCC
GTTCTTAGTTGGTGGAGTGATTTGTCTGGTTGATTCCGATAACGAACGAGATCACGAGAGATTTGTTGAGGGGGGATGGA
GGGATGAAAGAGGGTGAAAGGTGGGAAGAAATGCTTTCGGGTATTTCGGCTCATTCGGATCCTTTGTTCCTTTGTCCACT
CACCAACTCCGACCGGAGTGTTTCAACACTCAGGAAGGTCGTGGCAATAACAGGTCTGTGATGCCCTTAGATGTTCTGGG
CTGCACGCGCGTTACACTGACAGAGACAAAGAGTTATTTAAGCTTGGCTGAAAGGCCTGGCTAATCTAATCGAGACTCTG
>18SV_687
AAAACTTACCAGGTCCAGACATTAGAAGGATTGACAGGTTGATAGCCCTTTCTTGATTTAATGGGTGGTGCATGGCCGTT
CTTAGTTGGTGGAGTGATTTGTCTGGTTAATTCCGATAACGAACGAGACCTCTGCCTTTAAATAGAGATGATTATATGAA
AGTATAATTAGCAAAAACTCTTCTTAAAGGGACTTTTGGTTTTTAATCCAAAGGAAGTTTGAGGCAATAACAGGTCTGTG
ATGCCCTTAGATGTTCTGGGCCGCACGCGCGCTACACTGATTAGTTCAAAGAGTATATTTATTTAGTCCTTCCCTGGAAA
GGGTGGGTAATCTTTTAAAGCTAATCGTGATGGGGATAGATGATTGCAATTATTCATCTTGAACGAGGAATTCCTAGTAA
>18SV_689
AAAACTTACCAGGTCCAGACATTAGAAGGATTGACAGGTTGATAGCCCTTTCTTGATTTAATGGGTGGTGGTGCATGGCC
GTTCTTAGTTGGTGGAGTGATTTGTCTGGTTAATTCCGATAACGAACGAGACCTCTGCCTTTAAATAGAGATGATAATAT
GAAAGTATTATTAGCAAAAACTCTTCTTAAAGGGACTTTTGGTTTTTAATCCAAAGGAAGTTTGAGGCAATAACAGGTCT
GTGATGCCCTTAGATGTTCTGGGCCGCACGCGCGCTACACTGATTAGTTCAAAGAGTATTTTTATTAAGTCCTTCTCTGG
AAAGAGTGGGTAATCTTTTAAAGCTAATCGTGATGGGGATAGATGATTGCAATTATTCATCTTGAACGAGGAATTCCTAG
>18SV_684
AAAACTTACCAGGTCCAGACATTTGAAGGATTGACAGGTTGATAGCCCTTTCATGATTAGATGGGTGGTGGTGCATGGCC
GTTCTTAGTTGGTGGAGTGATTTGTCTGGTTAATTCCGATAACGAACGAGACCTCTGCCATTAAATAGAGATAATTATTA
GAAATAATAATTAGTATATATTCTCTTCTTAATGGGACTTTTGATTTTTAAATTAAAGGAAGTTTGAGGCAATAACAGGT
CTGTGATGCCCTTAGATGTTCTGGGCCGCACGCGCTACACTGATATATTCAAAAAGTATATTTATTTAGTCCTTCTCTGA
AAAGAGTGGGTAATCTTTTTTAAAATATATCGTGATGGGGATAGATGATTGTAATTATTCATCTTGAACGAGGAATTCCT
>18SV_597
GAAACTTACCAGGTCCAGACATAGTGAGGATTGACAGATTGAGAGCTCTTTCTTGATTCTATGGGTGGTGGTGCATGGCC
GTTCTTAGTTGGTGGAGTGATTTGTCTGGTTAATTCCGTTAACGAACGAGACCCCTGCCTGCTAACTAGTGGCCTGAATG
CCTAGGCATTGAGGTTATCTTCTTAGAGGGACTTTTGGTGACTAACCAAAGGAAGTTAGGGGCAATAACAGGTCTGTGAT
GCCCTTAGATGTCCTGGGCCGCACGCGCGCTACACTGACACATGCAGCGAGTTTTCCTTGTCCGAAAGGTCTGGGTAATC
TTGTAAATGTGTGTCGTGATAGGGATAGATTATTGCAATTATTAATCTTGAACGAGGAATTCCTAGTAAATGCGGGTCAT
>18SV_715
GAACTTTACCAGATCCGGACAGGGTGAGGATTGACAGATTGAGTGTTCTTTCTCGATCCCTTGAATGGTGGTGCATGGCC
GCTTTTGGTCGGTGGAGTGATTTGTTTGGTTGATTCCGTCAACGGACGAGATCCAAGCTGCCCAGTAGGAACCAGGATTG
TCCAAAAGACAGCAATCTTCGCGTTGGCTTCGGCTAACAGGAGTTACCTCCAGTGGGTTTCTTCTCTGCAGGATTCCTTG
CTTTGCGCAAGGTGAGATTTTGGGCAACAGCAGGTCTGTGATGCTCCTCAATGTTCTGGGCGACACGCGCACTACAATGT
CAGTGAGAACAAGAATCCCGACCATTTGATCGGACCCACTTGATCCAAAAGAGGGGGGAAACACCGGAATCACATAGACC
>18SV_380
AAAACTTACCAGGTCCGGACACAGTGAGGATTGACAGATGGAAGATCTTTCTTGATTCTGTGGGTGGTGGTGCATGGCCG
TTCTTAGTTGGTGCTGTGAAGTGTCTGTTTAATTACGTTAACGAACGAGACCACGACCTGCTAAATAGTTGGGTTTAACT
TCGGTTAAGCTTTCCAACTTCTTAGAGGGACTATCGGTGTTTAGCCGGGGGAAGTACGTGGCAATAACAGGTCTGTGATG
CCCTTAGATGTTCTGGGCCGCACGCGCGCTACACTGATGGGTGCATCGAGTTTTTTTCCTTAACCGAAAGGTTTGGGTAA
TCTTTTCAAAGCCCATCGTGCTGGGGATAGACCATTGTAATTATTGGTCTTCAACGAGGAATTCCTAGTAAACGCAAGTC
>18SV_681
AAAACTCACCAGGTCCAGACATAGTGAGGATTGACAGATTGAGAGCTCTTTCTTGATTCTATGGGTGGTGGTGCATGGCC
GTTCTTAGTTGGTGGGTTGCCTTGTCAGGTTGATTCCGGTAACGAACGAGACCTCCGCTTGCTAAATAGTCACGGCTGCC
TTCGGTCAGCCGGCCGACTTCTTAGAGGGACTTTGGGCGTTTCAGCCCAAGGAAGTTGGAGGCGATAACAGGTCTGTGAT
GCCCTTATAGATGTTCTGGGCCGCACGCGCGCTACACTGATGCATTCAGCAAGCCTACCCTTGGCCGAGAGGCCCGGGTA
ATCTTCGAAACTGCATCGTGATGGGGATAGATTATTGCAATTATTAGTCTTCAACGAGGAATGCCTAGTAAGCGCAAGTC
>18SV_686
AAAACTTACCAGGTCCAGACATTAGAAGGATTGACAGGTTGATAGCCCTTTCTTGATTTAATGGGTGGTGGTGCATGGCC
GTTCTTAGTTGGTGGAGTGATTTGTCTGGTTAATTCCGATAACGAACGAGACCTCTGCCTTTAAATAGAGATGATTATAT
GAAAGTATAATTAGCAAAAACTCTTCTTAAAGGGACTTTTGGTTTTTAATCCAAAGGAAGTTTGAGGCAATAACAGGTCT
GTGATGCCCTTAGATGTTCTGGGCCGCACGCGCGCTACACTGATTAGTTCAAAGAGTATATTTATTTAGTCCTTCTGAAA
AGAGTGGGTAATCTTTTAAAGCTAATCGTGATGGGGATAGATGATTGCAATTATTCATCTTGAACGAGGAATTCCTAGTA
>18SV_729
AAAACTTACCAGGTCCAGACATTTGAAGGATTGACAGGTTGATAGCCCTTTCTTGATTAAATGGGTGGTGGTGCATGGCC
GTTCTTAGTTGGTGGAGTGATTTGTCTGGTTAATTCCGATAACGAACGAGACCTCTGCCATTAAATAGAGATGATTATAT
GAAAATATAATCAGTAAATTAAATACTCTTCTTAATGGGACTTTTGGTTTTTAATCCAAAGGAAGTTTGAGGCAATAACA
GGTCTGTGATGCCCTTAGATGTTCTGGGCCGCACGCGCGCTACACTGATAAGATCAAAAAGTATATTAATTTAATCCTTC
TCTGAAAAGAGTGGGTAATCTTATTAAATCTTATCGTGATGGGGATAGATGATTGCAATTATTCATCTTGAACGAGGAAT
>18SV_95
GAAACTTACCAGGTCCAGACATAGTTAGGATTGACAGATTGAGAGCTCTTTCTTGATTCTATGGGTGGTGGTGCATGGCC
GTTCTTAGTTGGTGGAGTGATTTGTCTGGTTAATTCCGTTAACGAACGAGACCTTAACCTGCTAAATAGTAGTCCTTAAT
CATTTAGGGATTTACTTCTTAGAGGGACTTTGTGTGCAAGCACAAGGAAGTTTGAGGCAATAACAGGTCTGTGATGCCCT
TAGATGTCCTGGGCCGCACGCGCGCTACACTGACGCATTCAACAAGTTCTATCCTGCCTCGGAAGGGGTCGGGTAATCTT
TATAATTTGCGTCGTGATGGGGATAGATCTTTGGAATTATAGATCTTCAACGAGGAATTCCTAGTAAGCATAAGTCATCA
>18SV_728
GAAACTCACCAGGTCCAGACATAGTAAGGATTGACAGATTGAGAGCTCTTTCTTGATTCTATGGGTGGTGGTGCATGGCC
GTTCTTAGTTGGTGGAGTGATTTGTCTGGTTAATTCCGTTAACGAACGAGACCTTAACCTGCTAAATAGTTGCATTCACT
TTGGTGGATGGTCAACTTCTTAGAGGGACTATAGATGTTTAGTCTATGGAAGTTTGAGGCAATAACAGGTCTGTGATACC
CTTAGATGTTCTGGGCCGCACGCGCGCTACACTGATAAAGGCAACGAGTATCAACCTTGGCCGAAAGGTCTGGGTAATCT
TTTGAAACTTTATCGTGCTGGGGATTGTCCTTTGCAATTATTGGACATCAACGAGGAATTCCTAGTAAGCGTGAGTCATC
>18SV_714
AAAACTTACCAGGTCCAGACATGGGAAGGATGGACAGATTGATAGATCTTTCTTGATTCTATGAGTGGTGGTGCATGGCC
GTTCTTAGTTGGTGGAGTGATTTGTCTGGTTGATTCCGATAACGAACGAGATCACGAGAGATTTGTTGAGGGGGGATGAA
GGGGTGAAAGAGGGTGAAAATGGGGTAGATTGGATTTAGGTTCAATCAGCCTCATGGGATCCTTTGCTCCTTTGTCCACT
CACCAACTCCGACCGGAGTGTTTCAACACTCAGGAAGGTCGTGGCAATAACAGGTCTGTGATGCCCTTAGATGTTCTGGG
CTGCACGCGCGTTACACTGACAGAGACAAAGAGTTATTTTAAACTTGGCTGAAAGGCCTGGTTAATCTAATAGAGACTCT
>18SV_721
GAAACTCACCAGGTCCAGACATAGCGAGGATTGACAGACTGAGAGCTCTTTCTTGATTCTATGGGTGGTGGTGCATGGCC
GTTCTTAGTTGGTGGAGTGATTTGTCTGCTTAATTGCGATAACGAACGAGACCTCAGTCTGCTAACTAGTCGTGGCAATA
TCCTATATGGTTGAAGCGCCCTCGTGGCGTAGGGGCTTAGGCCCTTGCGTACGTGGGTGTGGAAGCTTGGACTATTGCCT
GGTTACTTCTTAGAGAGACTATTTATGTTTAATAAATGGAAGTTTGAGGCAATAACAGGTCTGTGATGCCCTTAGATGTT
CTGGGCTGCACGCGCGCTACACTGATTCAAACAACGAGCTTCCTGGCCCGAAGGGGCTGGGTAATCTTTTAAATTGAATC
>18SV_128
AAATCTCACCCGGCCCGGACACTGTAAGGATTGACAGATTGAGAGCTCTTTCTTGATTCGGTGGGTGGTGGTGCATGGCC
GTTCTTAGTTGGTGGAGCGATTTGTCTGGTTAATTCCGATAACGAACGAGACTCTAGCCTGCTAAATAGTACGCCGATCT
TTAGTCGGCGCGTACTTCTTAGAGGGACAAGTAGCGGATAGCTACACGAAATTGAGCAATAACAGGTCTGTGATGCCCTT
AGATGTTCGGGGCCGCACGCGCGCTACACTGAAGGGATAAGCGTGTTCTTCCTGCTCCGAAAGGAGTGGGTAACCCGCTG
AAACCCCTTCGTGATTGGGATCGGGGCTTGCAATTATTCTCCGTGAACGAGGAATTCCTAGTAAGCGCGAGTCATAAGCT
>18SV_393
GAAACTCACCAGGTCCAGACATAGTAAGGATTGACAGATTGAGAGCTCTTTCTTGATTCTATGGGTGGTGGTGCATGGCC
GTTCTTAGTTGGTGGAGTGATTTGTCTGGTTAATTCCGATAACGAACGAGACCTCAGCCTGCTAACTAGTGGGTTCAACC
TTCTGCATGGGTGAATCTTTAATTGGGTAGGATCTTTGTATTTTATTCAATTAAAGTGGATCCTTGACGAGTTGGATCTC
TTATTTTTTACTTCTTAGAGGGACTATTCGCGTCTAGCGAGTGGAAGTTTGAGGCAATAACAGGTCTGTGATGCCCTTAG
ATGTTCTGGGCTGCACGCGCGCTACAATGACTATCTCAACAAGTTCTTTTTTAACCTTGGCCGAGAGGTCTGGGTAATCT
>18SV_690
GAAACTTACCAGGTCCGGACATAGTGAGGATTGACAGATTGAAGATCTTTCTTGATTCTATGGGTGGTGGTGCATGGCCG
TTCTTAGTTGGTGGAGTGATTTGTCTGGTTAATTCCGTTAACGAACGAGACCTCGGCCTACTAAATAGTCTGGCTCACCC
TTCGGGGTGCGGCAGGGACTTCTTAGAGGGACTATCGGTGGGTAGCCGATGGAAGTTCGAGGCAATAACAGGTCTGTGAT
GCCCTTAGATGTTCTGGGCCGCACGCGCGCTACACTGACGCATTCATCGAGCTTACAACCTTGGCCGATAGGCCTGGGTA
ATCTTGTTAAAGTGCGTCGTGCTGGGGATAGATTATTGTAATTTTTAATCTTCAACGAGGAATTCCTAGTAAACGCAAGT
>18SV_583
GAAACTCACCAGGTCCAGACATGATAAGGATTGACAGATTGAGAGCTCTTTCTTGATTTTATGGGTGGTGGTGCATGGCC
GTTCTTAGTTGGTGGAGTGATTTGTCTGCTTAATTGCGATAACGAACGAGACCTTAACCTGCTAAATAGTCAGGCCAGCT
TTTGCTGGTCGCAGGCTTCTTAGAGGGACTATCGGCTTCAAGCCGATGGAAGTTTGAGGCAATAACAGGTCTGTGATGCC
CTTAGATGTTCTGGGCCGCACGCGCGCTACACTGACGGAGCCAGCGAGTACATAACCTTGGCCGAAAGGTCTGGGTAATC
TTGTGAAACTCCGTCGTGCTGGGGATAGAGCATTGCAATTATTGCTCTTCAACGAGGAATTCCTAGTAAGCGCAAGTCAT
>18SV_429
GAAACTTACCAGGTCCGGACACAGTGAGGATTGACAGATTGAGAGCTCTTTCTTGATTTTGTGGGTGGTGGTGCATGGCC
GTTTTTAGTTGGTGGAGTAATTTGTCTGGTTAATTCCGTTAACGAACGAGACCTTAACCTATTAAATAGTAATAGTAACC
CAGGCTCTTCTTCTCTGATTCAGCAATGGGTTGGAGGAAACCATCTGTCGGTATCTCTTCGGAGGTGCTGTGTGGGTGGT
GAGGGTCTGATAGTGTTTTTAGTGACTTCTTAGAGGGACTCTTTGCATCTTTAGCAAGTGGAAGTTTGAGGCAAAAACAG
GTCTGTGATGCCCTTCGATGTTCTGGGCCGCACGCGCGTTACAATGAAGTATGCAATGAGTCTAAAATCCTAGCCTGATG
>18SV_419
GAAACTCACCAGGTCCAGACATAGTAAGGATTGACAGATTGATAGCTCTTTCTTGATTCTATGGGTGGTGGTGCATGGCC
GTTCTTAGTTGGTGGAGTGATTTGTCTGGTTAATTCCGATAACGAACGAGACCTTAACCTGCTAAATAGCCTGGGCGACT
TTGGTTACTCACTGGCTTCTTAGAGGGACTATTGGCGTTTAGCTAATGGAAGTTTGAGGCAATAACAGGTCTGTGATGCC
CTTAGATGTTCTGGGCCGCACGCGCGCTACACTGACGGAGCCAGCGAGTTTATCACCTTGTCCGGAAGGGCTGGGTAATC
TTGTGAAACTTTGTCGTGCTGGGGATAGAGCATTGCAATTATTGCTCTTCAACGAGGAATTCCTAGTAAGCGTGAGTCAT
>18SV_568
GAAACTCACCAGGTCCAGACATAGGAAGGATTGACAGATTGAGAGCTCTTTCTTGATTCTATGGGTGGTGGTGCATGGCC
GTTCTTAGTTGGTGGAGTGATTTGTCTGGTTAATTCCGTTAACGAACGAGACCTTAACCTGCTAAATAGTCACGTTAACT
TTGGTTGGCGGCTGACTTCTTAGAGGGACTATGGATGTTTAATCCATGGAAGTTTGAGGCAATAACAGGTCTGTGATGCC
CTTAGATGTTCTGGGCCGCACGCGCGCTACACTGATGAAGGCAGCAAGTAATTCACCTTGGCCGGAAGGTCTGGGTAATC
TTCTGAAACTTCATCGTGCTGGGGATAGAGCATTGCAATTATTGCTCTTCAACGAGGAATTCCTAGTAAGCGTGAGTCAT
>18SV_732
AAACCTTACTCGGCCAGGACACTTTTAGGATTGACAGATTGAGAGCTCTTTCTTGATTAGGTGGGTGGTGGTGCATGGTC
GTTCGTAGTTCGTGGAGCGATTTGTCTGATTAATTTCGATAACGAACGAGACTCCGGCTTACTAAATAGTCTAAAGTTCG
AAGGGACTTTTCAAGACTTCTTAGCAGGATAAGTGGCGCTTTTTAAGCCACACGAAATGGAGCAATAACAGGTCTGTGAT
GCCCTTAGATGTCCGAGGCTGCACGCGCGCTACACTGGAGAGTTCAGAATGTTTCTTCCTACTTCGACAGAAGTGGGTAA
CCATGAAATTCTCTTCGTGACTGGGATCGGAGCTTGCAATTATTCTCCGTCAACGAGGAATTCCTAGTAAGCACTATTTC
>18SV_417
GAAACTTACCAGGTCCGGACATAGCGAGGATTGACAGATTGATAGCTCTTTCTTGATTCTATGGGTGGTGGTGCATGGCC
GTTCTTAGTTGGTGGAGTGATTTGTCTGGTTTATTCCGATAACGAACGAGACCTTAACCTGCTAACTAGACTTGTCTATT
CCATAGATACAGTCTTCTTAGAGGGACTATGTCACGATAAGTGCATGGAAGTTTGAGGCAATAACAGGTCTGTGATGCCC
TTATATGTCCTGGGCTGCACGCGTGCTACACTGATGCATACAACAAGTTCCTAGCCTGAGAAGGCATGGCAATCTCGAAT
ATGCATCGTGATGGGGATAGATCTTTGCAATTATAGATCTTGAACGAGGAATTCCTAGTAAATGTAAGTCATCATCTTAC
>18SV_54
GAAACTTACCAGGTCAAAACATGGATGGGATTGACAGATTGAAAGCTCTTTCTTGATTCTATGGGTGGTGGTGCATGGCC
GTTCTTAGTTGGTGGAGTGATTTGTCTGGTTAATTCCGATAACGAACGAGACCTTAACCTGCTAACTAGTCCGCATCTGA
ATAAGGGGCGCGACTTCTTAGAGGGACTATGTATGTAAGTACATGGAAGTTTGAGGCAATAACAGGTCTGTGATGCCCCT
AGACGTCCTGGGCCGCACGCGCGCTACACTGACACGTTCAGCGAGCTACTTCACCTGACCCGAAAGGGTTCGGGAAATCT
TGTTAGGACGTGTCGTGCTGGGGATAGATCTTTGCAATTATAGATCTTGAACGAGGAATTCCTTGTAAGCACAAGTCATC
>18SV_709
AAAACTTACCAGGTCCAGACATTTGAAGGATTGACAGGTTGATAGCCCTTTCTTGATTAAATGGGTGGTGGTGCATGGCC
GTTCTTAGTTGGTGGAGTGATTTGTCTGGTTAATTCCGATAACGAACGAGACCTCTGCCATTAAATAGAGATGATTATGT
GAAAACATAATTAGTAAAATTAAAAACTCTTCTTAATGGGACTTTTGGTTTTTAATCCAAAGGAAGTTTGAGGCAATAAC
AGGTCTGTGATGCCCTTAGATGTTCTGGGCCGCACGCGCGCTACACTGATAAGATCAAAAAGTATATTAATTTAATCCTT
CTCTGGAAAGAGTGGGTAATCTTATTAAATCTTATCGTGATGGGGATAGATGATTGCAATTATTCATCTTGAACGAGGAA
>18SV_269
AAAACTCACCCGGCCCGGACACTGTAAGGATTGACAGATTGAGAGCTCTTTCTTGATTCGGTGGGTGGTGGTGCATGGCC
GTTCTTAGTTGGTGGAGCGATTTGTCTGGTTAATTCCGATAACGAACGAGACTCTAGCCTGCTAAATAGTACGCCGATCT
CTAGTCGGCGCGTACTTCTTAGAGGGACAAGTGGCGGTTAGCCACACGAAATTGAGCAATAACAGGTCTGTGATGCCCTT
AGATGTTCGGGGCCGCACGCGCGCTACACTGAAGGGATAAGCGTGTTCTTCCTGGTCCGAAAGGATTGGGTAATCCGCTG
AAACCCCTTCGTGATTGGGATCGGGGCTTGAAATTTTTCTCCGTGAACGAGGAATTCCCAGTAAGCGCGAGTCACTAGCT
>18SV_301
GAAACTTACCAGGTCCGGACACAGTGAGGATTGACAGATTGAGAGCTCTTTCTTGATTCTGTGGGTGGTGGTGCATGGCC
GTTTTTAGTTGGTGGAGTAATTTGTCTGGTTAATTCCGTTAACGAACGAGACCTTAACCTATTAAATAGTCATGTAAACC
CAGGTCTTTTCACCCTTTTTCTTGCCAGTTTCGGCTGGTAGGGGAAGGGGTATCATTATTATTGTTAGTTGGGTTCGCCT
GGCTGGCAGTAGTGGTGATAAGGCCTGATATGTGTTTATAGAGGCTTCTTAGAGGGACTCTTTGCATCTTTAGCAAATGG
AAGTTTGAGGCAAAAACAGGTCTGTGATGCCCTTCGATGTTCTGGGCCGCACGCGCGTTACAATGACGTACGCAACGAGC
>18SV_182
GAAACTTACCAGGTCCAGACATAGTAAGGATTGACAGATTGAGAGCTCTTTCTTGATTCTATGGGTGGTGGTGCATGGCC
GTTCTTAGTTGGTGGAGTGATTTGTCTGGTTAATTCCGATAACGAACGAGACCTCGACCTGCTAAATAGCGGAGGAGGGT
ATCTGATTTGGGTTGAAGGGTAATTCGATGACTTTAGGGGTGAGGTTTTAAACGACTTTACATCTAGAGGTCGGTATCTG
GATACTTTGATGGCCCTACCTTTTTATAAAATGGAGAGAAGATCTTAACGGGTTTTCTTTTCATGCTTCTTAGAGGGACT
GATGATGGTAAATCATCGGAAGTGAGGCAATAACAGGTCTGTGATGCCCTTAGATGTCCTGGGCCGCACGCGCGCTACAC
>18SV_209
AAAACTTACCAGGTCCAGACATAGTGAGGATTGACAGATTGAGAGCTCTTTCTTGATTCTATGGGTGGTGGTGCATGGCC
GTTCTTAGTTGGTGGGTTGCCTTGTCAGGTTGATTCCGGTAACGAACGAGACCTCAGCCTGCTAAATAGTCACGGTCGCT
CCGGCGGCTGGCCGACTTCTTAGAGGGACTATTGGCGTTTAGCCAATGGAAGTATGAGGCAATAACAGGTCTGTGATGCC
CTTAGATGTTCTGGGCCGCACGCGCGCTACACTGACGCGTTCAACGAGCCTATCCTTGACCGAGAGGTCCGGGTAATCTT
TGAAAACGCGTCGTGATGGGGATAGATCATTGCAATTATTGGTCTTCAACGAGGAATGCCTAGTAAGCGCGAGTCATCAG
>18SV_305
AAAACTTACCAGGTCCAGACATAGTGAGGATTGACAGATTGAAGATCTTTCTTGATTCTATGGGTGGTGGTGCATGGCCG
TTCTTAGTTGGTGGAGTGATTTGTCTGGTTTATTCCGATAACGAACGAGACCTCGACCTGCTAAATAGTATGCTGAACTC
TTTGGGTTCAGTAGCACTTCTTAGAGGGACTATCGGTTGCAAGCCGGTGGAAGTTCGAGGCAATAACAGGTCTGTGATGC
CCTTAGATGTTCTGGGCTGCACGCGCGCTACACTGACATGTTCATCGAGTTTACAACCTTGGTCGGAAGGCCTGGGTAAT
CTTTGAAAGCATGTCGTGATGGGGATAGATTATTGTAATTTTTAATCTTCAACGAGGAATTCCTAGTAATCGCATGTCAT
>18SV_111
AAAACTTACCAGGTCCAGACATTAGAAGGATTGACAGATTGATAGCTCTTTCATGATTTAATGGGTGGTGGTGCATGGCC
GTTCTTAGTTGGTGGAGTGATTTGTCTGGTTAATTCCGATAACGAACGAGACCTTTACCATACTAAATAGTTTGATTTAT
ACATTTTGTATAGATTTCATTATAAACTTCTTAGAGGGACTATTGGTTTTTAAACCAAAGGAAGTAAAGGCGATAACAGG
TCTGTGATGCCCTTAGATGTTCTGGGCTGCACGCGCGCTACAATGATAAACTCAACGAGTATTTAATGTTTTAATCGATA
TTATCGCTTAACCGGAAGGTTTGGCTAATCTTAAACGTTTATCGTGCTTGGGATAGATGATTGCAATTATTTATCTTGAA
>18SV_620
GAAACTTACCAGGTCCAGACGTAGTAAGGATTGACAGATTGATAGCTCTTTCTTGATTCTATGGGTGGTGGTGCATGGCC
GTTCTTAGTTGGTGGAGTGATTTGTCTGGTTAATTCCGTTAACGAACGAGACCTTAACCTGCTAATTAGTCTCACGCATT
CTATGTGTAGAGACTTCTTAGAGGGACTATGTTGCGATAAGCACATGGAAGTTTGAGGCAATAACAGGTCTGTGATGCCC
TTATATGTCCTGGGCTGCACGCGTGCTACACTGATACATACAACAAGTTCCTAGCCTGACAAGGTAAGGCAATCTCTAAT
ATGTATCGTGATGGGGATAGATCTTTGCAATTATAGATCTTGAACGAGGAATTCCTAGTAAGTACAAGTCATCATCTTGT
>18SV_317
GAAACTCACCAGGTCCAGACATAGTAAGGATTGACAGATTGAGAGCTCTTTCTTGATTCTATGGGTGGTGGTGCATGGCC
GTTCTTAGTTGGTGGAGTGATTTGTCTGGTTAATTCCGTTAACGAACGAGACCTCAGCCTGCTAAATAGTTGCGCGAACC
TTCTGAAATGGGTGAAGTGTGAGATTTTGGTGTGGCGGCTTTGCTGTTATGTCAGTCTTGCATGGATCCTTGATGTGTTT
GACGAATATACTTCTTAGAGGGACTATTGGTATCTAGCCAATGGAAGTTTGAGGCAATAACAGGTCTGTGATGCCCTTAG
ATGTTCTGGGCTGCACGCGCGCTACACTGACAGGTTCAACGAGTTTAACACCTTGATCGATGGGTCTGGGTAATCTTTTG
>18SV_434
AAAACTTACCAGGTCCAGACATAGTGAGGATTGACAGATTGAAGATCTTTCTTGATTCTATGGGTGGTGGTGCATGGCCG
TTCTTAGTTGGTGGAGTGATTTGTCTGGTTAATTCCGTTAACGAACGAGACCTCGGCCTACTAAATAGTTGGACGAATTC
TTCGGGATTCGGTAATCTACTAACTTCTTAGAGGGACTATCGGTGGTTAGCCGATGGAAGTTCGAGGCAATAACAGGTCT
GTGATGCCCTTAGATGTTCTGGGCCGCACGCGCGCTACACTGATGCATTCATCGAGCTTACAACCTTGACTGAGAGGTCT
GGGTAATCTTGTCAAAGTGCATCGTGCTGGGGATAGATTATTGTAATTTTTAATCTTCAACGAGGAATTCCTAGTAAACG
>18SV_412
GAAACTTACCAGGTCCAGACATAGGAAGGATTGACAGATTGAGAGCTCTTTCTTGATTCTATGGGTGGTGGTGCATGGCC
GTTCTTAGTTGGTGGAGTGATTTGTCAGGTTAATTCCGATAACGAACGAGACCTTAACCTACTAAATAGTTACGGGAATA
TTGCTAATTAAGCATTTGTGAGTTTGGAGGTTGTTGGGTTAGCTTCGCGGTTGGTTTGATGGCTTTCAGATTTGCAGATG
TTGGTTTTATTCCTGGTTAAACTTCTTAGAGGGACTATTCGTGTCTAACGAGTGGAAGTTTGAGGCAATAACAGGTCTGT
GATGCCCTTAGATGTTCTGGGCCGCACGCGCGCTACACTGACGAATTCAACGAGCTTTAAACTCTCCTTGACCGGAAGGT
>18SV_625
AAAACTTACCAGGTCCAGACATGGGAAGGATGGACAGATTGATAGATCTTTCTTGATTCTATGAGTGGTGGTGCATGGCC
GTTCTTAGTTGGTGGAGTGATTTGTCTGGTTGATTCCGATAACGAACGAGATCACGAGAGATTTGTTGAGGGGGGATGAG
GGGGTGAAAGAGGGTGAAAATGGGGTAGATTGGATTTAGGTTCAATCAGCCTCACGGGATCCTTTGCTCCTTTGTCCACT
CACCAACTCCGACCGGAGTGTTTCAACACTCAGGAAGGTCGTGGCAATAACAGGTCTGTGATGCCCTTAGATGTTCTGGG
CTGCACGCGCGTTACACTGACAGAGACAAAGAGTTATTTTAAACTTGGCTGAAAGGCCTGGTTAATCTAATAGAGACTCT
>18SV_116
GAAACTTACCAGGTCCAGACATAGTAAGGATTGACAGATTGAGAGCTCTTTCTTGATTCTATGGGTGGTGGTGCATGGCC
GTTCTTAGTTGGTGGAGTGATTTGTCTGGTTAATTCCGTTAACGAACGAGACCCCGACCTGCTAAATAGACGCGCCCGGC
GTCTGCTCGGGTGAAGGGGGGGGTGGCGCCGAGGCCTCCGGGTTCTCTGCTCCTCCCCCTTGGATCCCTGATGGCCGGGT
GTTTTCGGGCTTCTTAGAGGGACTGATGGTGGTAAATCATCGGAGGTGGGGCAATAACAGGTCTGTGATGCCCTTAGATG
TCCTGGGCTGCACGCGCGCTACACTGACTGGCTCAGCGAGCCTAACACCTGGACCGATAGGTCCGGGTAATCTTTTGAAA
>18SV_296
GAAACTTACCAGGTCCAGACATAGTAAGGATTGACAGATTTGAGAGCTCTTTCTTGATTCTATGGGTGGTGGTGCATGGC
CGTTCTTAGTTGGTGGAGTGATTTGTCTGGTTAATTCCGTTAACGAACGAGACCTTAACCTGCTAAATAGTAACCGAAAG
ACTTCTAAAAAAACACATTGGTGGCTAGGGTGAAGTTTCGATGGAGCCTGACCCATTAGTGTGTGGATGACTTCCGGGAA
TACTTCTTAGAGGGACTATTTGTATTAAAGCAAATGGAAGTTTGAGGCAATAACAGGTCTGTGATGCCCTTAGATGTCTT
GGGCCGCACGCGCGCTACACTGATAAGTTCAACGAGTTCTTCCACCTTGTTCGATAGAACCGGGTAATCTTCGAAAAACT
>18SV_657
AAAACTTACCAGGTCCAGACATGGGAAGGATGGACAGATTGATAGCTCTTTCTTGATTCCATGAGTGGTGGTGCATGGCC
GTTCTTAGTTGGTGGAGTGATTTGTCTGGTTGATTCCGATAACGAACGAGATCACGAGAGGGTAGTTGGGGGTTATGATT
GGGGGAGGGGGTTAAATGGGTGAAGGGGGGAGCGAAGTTGGTTTCGGCTAACTCACTCTCACTGAATCTCTATTCCCTCC
CCACCCCACTTACTCCGACCGGGGTGTTTCAACACCCAGGAAGGTCGTGGCAATAACAGGTCTGTGATGCCCTTAGATGT
TCTGGGCTGCACGCGCGTTACACTGACAGAGACAAAAAGTATTTTTCGGTCCCTTAAACAAGGATCAAAAGCTTGACTGA
>18SV_717
AAAACTTACCAAGTCCAGACATTACAAGGATTGACAGATTGAAGATCTTTCTTCATTTGATGGATAGTGGTGCATGGCCG
TTCTTAGTTGGTGGAGTGATTTGTCTGCTTAATTGCGTTAACGAACGAGACCTCGACCTGCTAAATAGTCCGCCGAGCGA
GAGTGTTGGTCACTTGTGATTGGCACTTTTTGCTTGCTAGTGTTCGGGTTGGAGTGTCAAAACTCTAAACCCTATTGACT
TCTTAGAGGGACTCTCGGTTCTTTTAGCCGATGGAAGTTCGAGGCAATAACAGGTCTGTGATGCCCTTAGATGTCTTGGG
CTGCACGCGCGCTACACTGATGCATTCAGCGAGCAAACCCTGAGTGCTACTTGTTACTTCGGTGACTTGAAAGTGCTTGG
>18SV_254
GAAACTTACCAGGTCCAGACGTAGTAAGGATTGACAGATTGATAGCTCTTTCTTGATTCTATGGGTGGTGGTGCATGGCC
GTTCTTAGTTGGTGGAGTGATTTGTCTGGTTAATTCCGTTAACGAACGAGACCTTAACCTGCTAACTAGACTTGCCTATT
TTATAGGTATAGTCTTCTTAGAGGGACTATGTTGCGATGAGCACATGGAAGTTTGAGGCAATAACAGGTCTGTGATGCCC
TTATATGTCCTGGGCTGCACGCGTGCTACACTGATGCATACAACGAGTTCCTAGCCTGATAAGGTAAGGCAATCTTAAAT
ATGCATCGTGATGGGGATAGATCTTTGCAATTATAGATCTTGAACGAGGAATTCCTAGTAAGTGCAAGTCATCATCTTGC
>18SV_574
GAAACTCACCAGGTCCAGACATAGTAAGGATTGACAGATTGAGAGCTCTTTCTTGATTCTATGGGTGGTGGTGCATGGCC
GTTCTTAGTTGGTGGAGTGATTTGTCTGGTTAATTCCGATAACGAACGAGACCTTAACCTGCTAACTAGTTACGCGAATC
ATTGATTCGTGGCTAACTTCTTAGAGGGACTATTGGTGTTTAACCAATGGAAGTTTGAGGCAATAACAGGTCTGTGATGC
CCTTAGATGTTCTGGGCCGCACGCGCGCTACACTGATGAAGTCAGCGAGTTTATCACCTTGGCCGGAAGGTCTGGGTAAT
CTTGTGAAACTTCATCGTGATGGGGATAGATCCTTGTAATTATTGATCTTCAACGAGGAATTCCTAGTAAGCGTGAGTCA
>18SV_323
GAAACTTACCAGGTCCAGACATAGTAAGGATTGACAGATTTGAGAGCTCTTTCTTGATTCTATGGGTGGTGGTGCATGGC
CGTTCTTAGTTGGTGGAGTGATTTGTCTGGTTAATTCCGTTAACGAACGAGACCTTAACCTGCTAAATAGTAACCGAAAG
ACTTCTAAAAAAACACGTTGGTGGCTAGGGTGAAGTTTCGATGGAGCCTGACCCATTAGCGTGTGGATGACTTCCGGGAA
TACTTCTTAGAGGGACTATTTGTATTAAAGCAAATGGAAGTTTGAGGCAATAACAGGTCTGTGATGCCCTTAGATGTCTT
GGGCCGCACGCGCGCTACACTGATAAGTTCAACGAGTTCTTCCACCTTGTTCGATAGAACCGGGTAATCTTCGAAAAACT
>18SV_207
GAAACTTACCAGGTCCAGACATAGTAAGGATTGACAGATTGATAGCTCTTTCTTGATTCTATGGGTGGTGGTGCATGGCC
GTTCTTAGTTGGTGGAGTGATTTGTCTGGTTAATTCCGATAACGAACGAGACCTTAACCTGCTAACTAGTCTTATTCATT
CAATGGATACAGACTTCTTAGAGGGACTATGTGTCGAAAAGCACATGGAAGTTTGAGGCAATAACAGGTCTGTGATGCCC
TTATATGTCCTGGGCTGCACGCGTGCTACACTGATGCATACAACAAGTGCCTAGCCTGCTAAGGTATGGCAATCTCGAAT
ATGCATCGTGATGGGGATAGATCTTTGCAATTATAGATCTTGAACGAGGAATTCCTAGTAAGTGCAAGTCATCATCTTGC
>18SV_482
AAAACTTACCAGGTCCAGACATTAGAAGGATTGACAGGTTGATAGCCCTTTCTTGATTTAATGGGTGGTGGTGCATGGCC
GTTCTTAGTTGGTGGAGTGATTTGTCTGGTTAATTCCGATAACGAACGAGACCTCTGCCTTTAAATAGAGATGATTATAT
GAAAGTATAATTAGCAAAAACTCTTCTTAAAGGGACTTTTGGTTTTTAATCCAAAGGAAGTTTGAGGCAATAACAGGTCT
GTGATGCCCTTAGATGTTCTGGGCCGCACGCGCGCTACACTGATTAGTTCAAAGAGTATTTTTATTAAGTCCTTCTCTGA
AAAGAGTGGGTAATCTTTTAAAGCTAATCGTGATGGGGATAGATGATTGCAATTATTCATCTTGAACGAGGAATTCCTAG
>18SV_740
GAAACTTACCAGGTCCAGACATAGTAAGGATTGACAGATTGAGAGCTCTTTCTTGATTCTATGGGTGGTGGTGCATGGCC
GTTCTTAGTTGGTGGAGTGATTTGTCTGGTTAATTCCGTTAACGAACGAGACCGTCGCCTGCTAAATAGTTACGCGAATG
GCTTCGGCCATTGGTGGGCAACTTCTTAGAGGGACTTTTGGTGTTTAACCAAAGGAAGCTGGCGGCAATAACAGGTCTGT
GATGCCCTTAGATGTTCTGGGCCGCACGCGCGCTACACTGATACATGCAACGAGTTTATAACCTTGATCTGACGGTCTGG
GTAATCTTCAAACTGTATCGTGTTAGGGATCGATTCTTGCAATTTTTAATCGTAAACGAGGAATTCCTAGTAAACGCAAG
>18SV_59
AAAACTTACCAGGTCCGGACATAGTGAGGATTGACAGATTGAAGATCTTTCTTGATTCTATGGGTGGTGGTGCATGGCCG
TTCTTAGTTGGTGGAGTGATTTGTCTGGTTAATTCCGTTAACGAACGAGACCTCGACCTACTAAATAGTGGACTTAACTC
TTTTGAGTTTGGATCAACTTCTTAGAGGGACTTTTGGTGAGTAGCCAAAGGAAGTTCGAGGCAATAACAGGTCTGTGATG
CCCTTAGATGTTCTGGGCCGCACGCGCGCTACACTGATCGGTTCATCGAGCATAAAACCTTGACTGATAAGTCTGGGTAA
TCTTTTGAAAACCGGTCGTGCTGGGGATAGATCATTGCAATTATTGATCTTCAACGAGGAATTCCTAGTAAACGCGAGTC
>18SV_3
AAAACTTACCAGGTCCAGACATAGGAAGGATTGACAGATTGATAGCTCTTTCTTGATTCTATGGGTGGTGGTGCATGGCC
GTTCTTAGTTGGTGGGTTGCCTTGTCAGGTTGATTCCGGTAACGAACGAGACCTCAGCCTGCTAAATAGTGACGATTGCT
TTGGCAGTTGGCCCGCTTCTTAGAGGGACTGTTGGCGTCTAGCCAATGGAAGTATGAGGCAATAACAGGTCTGTGATGCC
CTTAGATGTTCTGGGCCGCACGCGCGCTACACTGATACGTTCAACAAGTTCCTAGGCCGAAAGGTCCGGGCAATCTTTGA
AACCGTATCGTGATGGGGATAGAACATTGCAATTATTGTTCTTCAACGAGGAATGCCTAGTAAGCGTGAGTCATCATCTC
>18SV_10
AAAACTTACCAGGTCCGGACATAGTGAGGATTGACAGATTGAAGATCTTTCTTGATTCTATGGGTGGTGGTGCATGGCCG
TTCTTAGTTGGTGGAGTGATTTGTCTGGTTAATTCCGTTAACGAACGAGACCTCGACCTACTAAATAGTTGGCTAAACTC
TTCGGGGTTTGGATTGACTTCTTAGAGGGACTTTTGGTGAGTAGCCAAAGGAAGTTCGAGGCAATAACAGGTCTGTGATG
CCCTTAGATGTTCTGGGCCGCACGCGCGCTACACTGATCGGTTCATCGAGCATAAAACCTTGACTGATAAGTCTGGGTAA
TCTTTTGAAAACCGGTCGTGCTGGGGATAGATCATTGCAATTATTGATCTTCAACGAGGAATTCCTAGTAAACGCGAGTC
>18SV_43
AAAACTTACCAGGTCCGGACATAGTAAGGATTGACAGATTGAAGATCTTTCTTGATTCTATGGGTGGTGGTGCATGGCCG
TTCTTAGTTGGTGGAGTGATTTGTCTGGTTAATTCCGTTAACGAACGAGACCTCAACCTATTAATTATGTCTTGCCAATC
TTCGGATTGATTGAGACTTCTTAGAGGTACTGTTGGTGCTACAAGCCGACGGAAGTTTGAGGCAATAACAGGTCTGTGAT
GCCCTTAGATGTTCTGGGCCGCACGCGCGCTACACTGATGCAAGCAACAAGTACTTCCTTGACTGAAAAGTCAGGGTAAC
CTTTTGAAATTGCATCGTGATGGGGTTTGACGATTGTAATTGTTCGTCACTAACGAGGAATTCCTAGTAAGCGCGGGTCA
>18SV_50
AAAACTCACCCGGCCCGGACACCGTAAGGATTGACAGATTGAGAGCTCTTTCTTGATTCGGTGGTTGGTGGTGCATGGCC
GTTCTTAGTTGGTGGAGCGATTTGTCTGGTTTATTCCGATAACGAACGAGACTCTGGCCTACTAAATAGTGACAGGATTA
TTACTGTCCTGGATACTTCTTAGAGGGACAAGTGGTTTTCAGCCACACGAAATTGAGCAATAACAGGTCTGTGATGCCCT
TAGATGTCCGGGGCTGCACGCGCGCTACACTGAAGGAATCAGCGTGCTAAAACCATTGTCGAAAGGCATTGGTAAACCCA
TTAAAATCCTACGTGATTGGGATCGGGAATTGCAATTATTTCCCTTGAACGAGGAATTCCCAGTAAGTGTGGGTCATCAG
>18SV_164
GAAACTTACCAGGTCCAGACAGCGTGAGGATTGACAGATTGATAGCTCTTTCATGATTCGTTGGGTGGTGGTGCATGGCC
GTTCTTAGTTGGTGGTGTGAGTTGTCTGGTTGATTCCGTTAACGAACGAGACCTTTGTTGTATAATACGAGGCGCTAGTT
TTTGCGTCAAGGGCGGAGCGTCCTTCTTGAGATACGAGCAATCGCCTTGGGAAAAGATGTTTCGCTTGCATAGCTAGCGC
CAGTTTCGTTCTATACAAGACAAATACAGAAAATGTATTGGAAGTTATAGGCAAAAACAGGTCTGTGATGCCCTTCGATG
TTCTGGGCTGCACGCGCGCTACAATGACAATATCAGCGAGTTTTTTTCAGCTTGGGCGAAAGCTCTGGCAAATCTTCGAA
>18SV_122
ACAACTTACCAGGTCCAGACATAAGAAGGATTGACAGATTAAAAGCTCTTTCATAATTTTGTGGGTGGTGGTGCATGGCC
GTTCTTAGTTGGTGGAGCGATTTGTCTGGTTAATTCCGATAACGAACGAGACCCTGACCTGCTCACTAGTGTACATTTGG
TGACAAGTGCTACGCTTCTGAGAGGGACAATGGGTGGCAAACCCATGGAAGTGCTGGGCGAAAACAGGTCTGTGATGCCC
TTAGATGTTCTGGGCTGCACGCGCGCTACACTGATGGCGTCAGCGAGTGTATCCTTGGTTGACAAACCTGGGTAATCTTG
TGAAACGCCATCGTGCTAGGGATAGAGCCTTGCAATTTTGCTCTTAAACGAGGAATCCCTAGTAAGCGCAAGTCATCAGC
>18SV_157
AAACCTTACTCGGCCAGGACACTTTTAGGATTGACAGATTGAGAGCTCTTTCTTGATTAGGTGGGTGGTGGTGCATGGTC
GTTCGTAGTTCGTGGAGCGATTTGTCTGATTAATTTCGATAACGAACGAGACTCCGGCTTACTAAATAGTCTAAAGTTCG
CAGGGACTTTTCAAGACTTCTTAGCAGGATAAGTGGCACTTTTTAAGCCACACGAAATGGAGCAATAACAGGTCTGTGAT
GCCCTTAGATGTCCGAGGCTGCACGCGCGCTACACTGGAGAGTTCAGAATGTTTCTTCCTACTTCGAAAGGAGTGGGTAA
CCATGAAATTCTCTTCGTGACTGGGATCGGAGCTTGCAATTATTCTCCGTCAACGAGGAATTCCTAGTAAGCACTATTTC
>18SV_151
GAAACTCACCAGGTCCAGACATGGTAAGGATTGACAGATTGATAGCTCTTTCTTGATTCTATGGGTGGTGGTGCATGGCC
GTTCTTAGTTGGTGGAGTGATTTGTCTGGTTAATTCCGTTAACGAACGAGACCTTAACCTACTAACTAGTCACGTAATTC
TCGAATTACGGGCGACTTCTTAGAGGGACTATCGACGTTTAGTCGGTGGAAGTTTGAGGCAATAACAGGTCTGTGATGCC
CTTAGATGTTCTGGGCCGCACGCGCGCTACACTGATGACATCAGCGAGTGTACCGTCCTGGGTTGGAAAGCCTGGGTAAT
CTTGTGAAATGTCATCGTGATGGGGATAGATCTTTGTAACTATCGATCTTCAACGAGGAATTCCTAGTAAGCGCGGTTCA
>18SV_9
AAAACTTACCAGGTCCAGACATAGGAAGGATTGACAGATTGATAGCTCTTTCTTGATTCTATGGGTGGTGGTGCATGGCC
GTTCTTAGTTGGTGGGTTGCCTTGTCAGGTTGATTCCGGTAACGAACGAGACCTCAGCCTGCTAAATAGTGACTTCTGCT
TCGGCAGTTGGCGCACTTCTTAGAGGGACTGTTGGCGTCTAGCCAATGGAAGTATGAGGCAATAACAGGTCTGTGATGCC
CTTAGATGTTCTGGGCCGCACGCGCGCTACACTGATACGTTCAACAAGTTCCTTGGTCGAAAGGTCCGGGTAATCTTTGA
AACCGTATCGTGATGGGGATAGAACATTGCAATTATTGTTCTTCAACGAGGAATGCCTAGTAAGCGTGAGTCATCATCTC
>18SV_102
GAAACTTACCAGGTCCAGACATAGTAAGGATTGACAGATTGAAGCTCTTTCTTGATTCTATGGGTGGTGGTGCATGGCCG
TTCTTAGTTGGTGGAGTGATTTGTCTGGTTAATTCCGTTAACGAACGAGACCTCGACCTGCTAAATAGACCCAGCAACCT
TTCGGGGTTGACTTGGAGGGTTTTTCTCTTTGCCGTTTTTGTGGTTGCCTCTCGGGGTAACTTACGGGCGGTAAAGGGGC
TTTCCGCTTGAGCCTCACGGCTCTCGGGGCGCTTCTTAGAGGGACTATCGGTGTTTCCTAGCCGATGGAAGTTCGAGGCA
ATAACAGGTCTGTGATGCCCTTAGATGTTCTGGGCCGCACGCGCGCTACACTGACGCATTCATCGAGCTATTTCACCTTG
>18SV_101
GAAACTCACCAGGTCCAGACACATTAAGGATTGACAGATTGAGAGCTCTTTCTTGATTATGTGGGTGGTGGTGCATGGCC
GTTCTTAGTTGGTGGAGTGATTTGTCTGCTTAATTGCGATAACGAACGAGACCTTAACCTGCTAAATAGCCAGGCGAGCT
TTTGCTCGTCGCCGGCTTCTTAGAGGGACTATCGGCTCAAGCCGATGGAAGTTTGAGGCAATAACAGGTCTGTGATGCCC
TTAGATGTTCTGGGCCGCACGCGCGCTACACTGACAGAGCCAACGAGTATGAACCTTGGCCGAAAGGTCTGGGTAATCTT
GTTAAACTCTGTCGTGCTGGGGATAGAGCATTGCAATTATTGCTCTTCAACGAGGAATTCCTAGTAAGCGCAAGTCATCA
>18SV_208
AAAACTCACCAGGTCCAGACATAGTAAGGATTGACAGATTGAGAGCTCTTTCTTGATTCTATGGGTGGTGGTGCATGGCC
GTTCTTAGTTGGTGGAGTGATTTGTCTGGTTAATTCCGTTAACGAACGAGACCTTAACCTGCTAAATAGTTACGTTAACT
TTGGTTGACGGCTAACTTCTTAGAGGGACTGTGGATGTTTAATCCACGGAAGTTTGAGGCAATAACAGGTCTGTGATGCC
CTTAGATGTTCTGGGCCGCACGCGCGCTACACTGATGAAGGCAACAAGTAATTCACCTTGGCCGGAAGGTCTGGGTAATC
TTATGAAACTTCATCGTGCTGGGGATTGTCCATTGCAATTATTGGACATCAACGAGGAATTCCTAGTAAGCGTGAGTCAT
>18SV_311
AAAACTTACCAGGTCCAGACACAGTAAGGATTGACAGATTGAAGATCTTTCTTGATTCTGTGGGTGGTGGTGCATGGCCG
TTCTTAGTTGGTGGAGTGATTTGTCTGGTTAATTCCGTTAACGAACGAGACCTCGACCTGCTAAATAGTTCGACCAAGGA
TTCTTCCTTGGGACGTGACTTCTTAGAGGGACTATCGGTGTGTAGCCGACGGAAGTTCGAGGCAATAACAGGTCTGTGAT
GCCCTTAGATGTTCTGGGCCGCACGCGCGCTACACTGATGCATGCATCAAGTTTACAACCTTGACTGACAGGTCTGGGTA
ATCTTTGCAACATGCATCGTGCTGGGGATAGATGATTGTAATTATTCATCTTCAACGAGGAATTCCTAGTAAACGCAAGT
>18SV_174
AAAACTTACCAGGTCCAGACATTAGAAGGATTGACAGATTGATAGCTCTTTCATGATTTAATGGGTGGTGGTGCATGGCC
GTTCTTAGTTGGTGGAGTGATTTGTCTGGTTAATTCCGATAACGAACGAGACCTTTACCATACTAAATAGTTTGATTTAT
TCGATTTTTGAATAGATTTCATTATAAACTTCTTAGAGGGACTATTGGTTCTTAAACCAAAGGAAGTAAAGGCGATAACA
GGTCTGTGATGCCCTTAGATGTTCTGGGCTGCACGCGCGCTACAATGATAAGCTCAACGAGTATTTAAAGTTTTTAATTT
TATCGCTTGACCGGAAGGTCTGGCTAATCTTAAACGCTTATCGTGCTTGGGATAGATGATTGCAATTATTTATCTTGAAC
>18SV_225
AAAACTCACCAGGTCCAGACATAGTGAGGATTGACAGATTGAACGCTCTTTCTTGATTCTATGGGTGGTGGTGCATGGCC
GTTCTTAGTTCGTGGATTGATTTGTCTGGTTTATTCCGATAACGAACGAGATCTCAACCTGCTAAATAGTTAGTCGAGTA
ACCTGCGCGAGTGAAGGCGAGAGTCTGCGAGGTCCTCGTGACCGCGTGGCTCTCGTTGGATCTCTGGTTGGCTTGCGCTG
CAACTTCTTAGAGGAACAACACTGTTCCAACGGTGAGGAAGTTTGAGGTAATAACAGGTCTGTGATGCCCTTAGATGTTC
TGGGCTGCACGCGCGCTACACTGACGGTTCGAATAAGTCTCCTTGGTCGAAAGGCCTAGGAAATCTGCGAGTCATCGTCG
>18SV_362
AAAACTTACCAGGTCCGGACATAGTGAGGATTGACAGATTGAAGATCTTTCTTGATTCTATGGGTGGTGGTGCATGGCCG
TTCTTAGTTGGTGGAGTGATTTGTCTGGTTAATTCCGTTAACGAACGAGACCTCGACCTACTAAATAGTTGAGTAAACTC
TTCGGGGTTTATACTGACTTCTTAGAGGGACTTTTGGTGAGTAGCCAAAGGAAGTTCGAGGCAATAACAGGTCTGTGATG
CCCTTAGATGTTCTGGGCCGCACGCGCGCTACACTGATCGGTTCATCGAGCATAAAACCTTGACTGATAAGTCTGGGTAA
TCTTTTGAAAACCGGTCGTGCTGGGGATAGATCATTGCAATTATTGATCTTCAACGAGGAATTCCTAGTAAACGCGAGTC
>18SV_455
GAAACTTACGAGGTCAGGACACTGTGAGGATTGACAGATTGAAAGCTCTTTCTTGATTCAGTGGGTGGTGGTGCATGGCC
GTTCTTAGTTGGTGGAGTGATTTGTCTGGTTAATTCCGTTAACGAACGAGACCTTAACCTGCTAAATAGTCACGCGAACC
GGTCCGCAAGGGCTTAAAGTTCGCGGCTCGACTTCTTAGAGGGACTATTCGCACCCGCCAGCGAATGGAAGTTTGAGGCA
ATAACAGGTCTGTGATGCCCTTAGATGTTCTCGGCCGCACGCGCGTTACACTGACGGAGTCAACGAGCGTTTTTCCTTGC
CCGATAGGGCCGGGTAACCTCCTGAAACTCCGTCGTGATGGGGATAGATCATTGCAATTATTGATCTTGAACGAGGAATT
>18SV_314
GAACTTTACCAGATCCGGACAGGGTGAGGATTGACAGATTGAGTGTTCTTTCTCGATCCCCTGAATGGTGGTGCATGGCC
GCTTTTGGTCGGTGGAGTGATTTGTTTGGTTGATTCCGTCAACGGACGAGATCCAAGCCGCCTAGTAGAAATCACAATCT
TTTCAAAGATAGCAATCTCCTGCTTAGCCTCTGGCTGACGGGTGTTACCTTTGGTTGGTTTCTTCTTTGCGGGATTCCTC
GCTTTGCGCGAGGTGAGATTTTGGGCAACAGCAGGTCTGTGATGCTCCTCAATGTTCTGGGCGACACGCGCACTACAATG
TCAGTGAGAACAAGACTACCGATTTCTGATCGGACCCACTTGATTCAAAAGAGGGGGGAATCACCTGAATCACATCGACC
>18SV_148
AAAACTTACCAGGTCCAGACACAGTAAGGATTGACAGATTGAAGATCTTTCTTGATTCTGTGGGTGGTGGTGCATGGCCG
TTCTTAGTTGGTGGAGTGATTTGTCTGGTTAATTCCGTTAACGAACGAGACCTCGACCTGCTAAATAGTTCGACAAAGGA
TTCTTCCTTTGGACGTGACTTCTTAGAGGGACTATCGGTGTGTAGCCGACGGAAGTTCGAGGCAATAACAGGTCTGTGAT
GCCCTTAGATGTTCTGGGCCGCACGCGCGCTACACTGATGCATGCATCAAGTTTACAACCTTGACTGACAGGTCTGGGTA
ATCTTTGCAACATGCATCGTGCTGGGGATAGATGATTGTAATTATTCATCTTCAACGAGGAATTCCTAGTAAACGCAAGT
>18SV_249
GAAACTCACCAGGTCCAGACATGACAAGGATTGACAGATTGAGAGCTCTTTCTTGATTTTATGGGTGGTGGTGCATGGCC
GTTCTTAGTTGGTGGAGTGATTTGTCTGCTTAATTGCGATAACGAACGAGACCTTAACCTGCTAACTAGCGACGCGAACC
ACTGTGTTCGTGGCCCGCTTCTTAGAGGGACTGTCGGCGTTTAGCCGACGGAAGTTTGAGGCAATAACAGGTCTGTGATG
CCCTTAGATGTCCTGGGCCGCACGCGCGCTACACTGACGAAGCCAGCGAGTCTACAACCTTGGCCGGAAGGTCCGGGTAA
TCTTGTTAAACTTCGTCGTGCTGGGGATAGTCCATTGCAATTATTGGACTTGAACGAGGAATTCCTAGTAAGTACGAGTC
>18SV_565
GAAACTTACCAAGTCCAGACATAATAAGGATTGACAGGTTAATGACCTTTCTTGATTCTATGGGTGGTGGTGCATGGCCG
TTCTTAGTTGGTGGAGTGATTTGTCTGGTTAATTCCGATAACGAACGAGATCCAGGCTGCTCACTAGGGGTGCTAATCGT
CTGATAGGTGAATGCTCTGTCTTTCGGGATGGGGTTGGATCTTTGACGCGTTGGTCTGCCTCTTCTTAGCGGGACCGCTG
GCGACTAGCCAGTGGAAGTTCTGGACAATAACAGGTCTGTGATGCCCTTAGATGTCTTGGGCTGCACGCGCGTTACAATG
ACTAAGCCAACGAGTTCCTGGGCCGGCGGGTCTGGGGAATCACTCAAAGCTAGTCTTGATGGGGATAGTTCACTGCAATT
>18SV_488
GAAACTTACCAGGTCCAGACATAGTAAGGATTGACAGATTGAGAGCTCTTTCTTGATTCTATGGGTGGTGGTGCATGGCC
GTTCTTAGTTGGTGGAGTGATTTGTCTGGTTAATTCCGATAACGAACGAGACCTCGACCTGCTAAATAGTGCGCGGTGGG
ATCTGGACGGGTGAAAGCGGTGTGGTGGGACGTTGCCCCATGGGTGGCGTCCGCCGGCCGTGGGATCCCTGATATCCATC
GCGTTTCAACTTCTTAGAGGGACTGATGGTGGTAAACCATCGGAAGTGAGGCAATAACAGGTCTGTGATGCCCTTAGATG
TCCTGGGCCGCACGCGCGCTACACTGACTGGGTCAACGAGTTTAACACCTTGGCCGGAAGGTCCGGGTAATCTTGTGAAA
>18SV_415
AAAACTTACCAGGTCCAGACATAGGAAGGATTGACAGATTGAAAGCTCTTTCACGATTCTATGGGTGGTGGTGCATGGCC
GTTCTTAGTTGGTGGAGCGATTTGTCTGGTTAATTCCGATAACGAACGAGACCCTGACCTGCTCACTAGTGGACATTTGG
CAACAAGTGCACGCTTCTGAGAGGGACAATGGGTGGCAAACCCATGGAAGTGCTGGGCGAAAACAGGTCTGTGATGCCCT
TAGATGTTCTGGGCCGCACGCGCGCTACACTGATGGCGTCAGCGAGTGCATCCTTGGTTGACAAACCTGGGTAATCTTGG
GAAACGCCATCGTGCTAGGGATAGAGCCTTGCAATTATTGCTCTTCAACGAGGAATCCCTAGTAAGCGCAAGTCATCAAC
>18SV_567
GAAACTCACCAGGTCCAGACATGGTAAGGATTGACAGATTGAGAGCTCTTTCTTGATTCTATGGGTGGTGGTGCATGGCC
GTTCTTAGTTGGTGGAGTGATTTGTCTGGTTAATTCCGTTAACGAACGAGACCTTAACCTGCTAAATAGTTGGCTTCTTT
TGGCAACAAAAGGAGTATTAAAAAAGGAAACGTAAAAAATTTCCTAACTTCTTAGAGGGACTATCAGTGTTTAACTGATG
GAAGTTTGAGGCAATAACAGGTCTGTGATGCCCTTAGATGTTCTGGGCTGCACGCGCGCTACACTGACGAAGTCAGCGAG
TATATAACCTTATCCGGAAGGATATTTTTTAAGGGTAATCTTGTGAAACTTCGTCGTGATGGGGATAGATCATTGCAATT
>18SV_471
AAAACTCACCAGGTCCAGACATGGTAAGGATTGACAGATTGATAGCTCTTTCTTGATTCTATGGGTGGTGGTGCATGGCC
GTTCTTAGTTGGTGGAGTGATTTGTCTGGTTAATTCCGTTAACGAACGAGACCTTAACCTGCTAAATAGTTGTGCCAACT
TTGGTTGGCATTTTGACTTCTTAGAGGGACTATGGATGTTTAATCCATGGAAGTTTGAGGCAATAACAGGTCTGTGATGC
CCTTAGATGTTCTGGGCCGCACGCGCGCTACACTGATGAAGGCAACAAGTAAATTCACCTTGGCCGGAAGGTCTGGGTAA
TCTTTTGAAACTTTATCGTGCTGGGGATAGAGCATTGTAATTATTGCTCTTAAACGAGGAATTCCTAGTAAGCGTTTGTC
>18SV_107
AAAACTCACCAGGTCCGGACATGGGAAGGATTGACAGATTGAGAGCTCTTTCTTGATTCTATGGGTGGTGGTGCATGGCC
GTTCTTAGTTGGTGGAGTGATTTGTCTGGTTAATTCCGATAACGAACGAGACCTTAACCTGCTAAATAGAGATGCGAACC
TGTGTTCGTAAGCTCTTCTTAGAGGGACTGACTACGTTTAGTGGTCGGAAGTTTGAGGCAATAACAGGTCTGTGATGCCC
TTAGATGTTCTGGGCTGCACGCGCGCTACACTGACAGAGGCAGCGAGTATACAACCTTGACCGGAAGGTCTGGGCAATCT
TTTTAAACTCTGTCGTGCTGGGGATAGAGCATTGCAATTATTGCTCTTCAACGAGGAATTCCTAGTAAGCGCATGTCATC
>18SV_337
GAAACTCACCAGGTCCAGACACAATAAGGATTGACAGATTGAGAGCTCTTTCTTGATTTTGTGGGTGGTGGTGCATGGCC
GTTCTTAGTTGGTGGAGTGATTTGTCTGCTTAATTGCGATAACGAACGAGACCTTAACCTCTAAATAGGCTCATCAGCCT
TTGGCTGGCGGAGTCTTCTTAGGGGGACTATTGACTTGAAGTCGATGGAAGTTTGAGGCAATAACAGGTCTGTGATGCCC
TTAGACGTTCTGGGCCGCACGCGCGCTACACTGACGGAGCCAGCGAGTTGACCTTGGCCGAGAGGCCTGGGAAATCTTGG
GAAACTCCGTCGTGCTGGGGATAGAGCATTGCAATTATTGCTCTTCAACGAGGAATTCCTAGTAAGCGCAAGTCATCAGC
>18SV_237
GAAACTCACCAGGTCCAGACATGAGAAGGATTGACAGTTTGAAAGCACTTTCTTGATTTCATGGGTGGTGGTGCATGGCC
GTTCTTAGTTGGTGGAGTGATTTGTCTGGTTGATTCCGATAACGAACGAGACTCTCAGAGTAAACTGGCTTAGGTCGTAA
TTCACGTTACTTCCGGCCTCTTTTCTCGACAATTCGTATAAAGCGAAAGGAAGCGGAGAGCAATAACAGGTCTGTGATGC
CCCTCGATGTTCTGGGCCACACGCGCGCTACAATGACGAATTCAACGAGCTTTTTTTCCTTGCCCGGAAGGGTGTGGGTA
ATCTTTTCAATGTTCGTCGTGATGGGGCTAGATTTTTGCAATTATTAATCTTCAACGAGGAATCTCTAGTATGTGCAGTT
>18SV_200
AAAACTTACCAGGTCCAGACACAGTAAGGATTGACAGATTGAAGATCTTTCTTGATTCTGTGGGTGGTGGTGCATGGCCG
TTCTTAGTTGGTGGAGTGATTTGTCTGGTTAATTCCGTTAACGAACGAGACCTCGACCTGCTAAATAGTTCGACAAAGGG
TTTTCTCTTTGGACGTGACTTCTTAGAGGGACTATCGGTGTGTAGCCGACGGAAGTTCGAGGCAATAACAGGTCTGTGAT
GCCCTTAGATGTTCTGGGCCGCACGCGCGCTACACTGATGCATTCATCAAGTTTACAACCTTGACTGAGAGGTCTGGGTA
ATCTTTGCAACATGCATCGTGCTGGGGATAGATTATTGTAATTATTAATCTTCAACGAGGAATTCCTAGTAAACGCAAGT
>18SV_373
AAAACTTACCAGGTCCAGACATAGTAAGGATTGACAGATTGAAGATCTTTCTTGATTCTATGGGTGGTGGTGCATGGCCG
TTCTTAGTTGGTGGAGTGATTTGTCTGGTTAATTCCGTTAACGAACGAGACCTCGACCTGCTAAATAGTTTGGTGAATGC
TCCGGCATTTATTTACGACTTCTTAGAGGGACTATCGGTGATTTAGCCGATGGAAGTTCGAGGCAATAACAGGTCTGTGA
TGCCCTTAGATGTCCTGGGCCGCACGCGCGCTACACTGATACGTTCATCGAGCTTACAACCTTGGTTGAGAGGCCTGGGT
AATCTTTTTAAACCGTATCGTGCTGGGGATAGATTATTGTAATTTTTAATCTTCAACGAGGAATTCCTAGTAAACGCTGG
>18SV_121
AAAACTTACCAGGTCCAGACATTAGAAGGATTGACAGATTGATAGCTCTTTCATGATTTAATGGGTGGTGGTGCATGGCC
GTTCTTAGTTGGTGGAGTGATTTGTCTGGTTAATTCCGATAACGAACGAGACCTTTACCATACTAAATAGTTTGATTTAT
ACTTTTAAGGTATAGATTTCATTATAAACTTCTTAGAGGGACTATTGGTTTTTAAACCAAAGGAAGTAAAGGCGATAACA
GGTCTGTGATGCCCTTAGATGTTCTGGGCTGCACGCGCGCTACAATGATAAACTCAACGAGTATTTAATGTTTTAATCGA
TATTATCGCTTGACCGGAAGGTTTGGCTAATCTTAAACGTTTATCGTGCTTGGGATAGATGATTGCAATTATTTATCTTG
>18SV_707
AAAACTTACCAGGTCCAGACATAGTGAGGATTGACAGATTAAGAGCTCTTTCTTGATTCTATGGGTGGTGGTGCATGGCC
GTTCTTAGTTGGTGGAGTGATTTGTCTGGTTAATTCCGTTAACGAACGAGACCTCTGCTTGCTAGTTACCCGCTCCAGTG
ATTCTTCACTAGAGTTTGGTATGGCTAGTTGGTTTCTATCAGCTAGCTATATCATGTTGGGTTCTAGAAGTACATGTGCT
TTGACAGGTGCAGGAAGATAGAGGCAATAACAGGTCTGTGATGCCCTTAGATGTTCTGGGCCGCACGCGCGCTACACTGA
TGCATGCAACAAGTTTGATCCTTAGCTGAAAAGCCTGGGTAATCTTGAGAATATGCATCGTGATAGGGATAGATTTTTGC
>18SV_271
GAAACTTACCAGGTCCGGACGTAGTGAGGATTGACAGATTGAGAGCTCTTTCTTGATTCTATGGGTGGTGGTGCATGGCC
GTTCTTAGTTGGTGGAGCGATTTGTCTGGTTAATTCCGTTAACGAACGAGACCTCGGCCTGCTAAATAGCTACGCCGACC
CTTCTACTCAAAACCCGGCGCTGGAGAGCTCGGTCCCGCTTCGTGCGTTCGCTTCCCTCTCGCCCGGGCAACCGGGAGGG
GGGGGCGGAGGGCGTACGCGGCCGGGGCCCCTCCTCGTCGGGCGGTCGGGTCGGCGGCCACGCTTCTTAGAGGGACTGCC
GGCGCTTATATTCCAGCCGACGGAGGCTCGAGGCAATAACAGGTCTGTGATGCCCTTAGATGTTCTGGGCCGCACGCGCG
>18SV_89
GAACTTTACCAGATCCGGACAGGGTGAGGATTGACAGATTGAGTGTTCTTTCTCGATCCCCTGAATGGTGGTGCATGGCC
GCTTTTGGTCGGTGGAGTGATTTGTTTGGTTGATTCCGTCAACGGACGAGATCCAAGCCGCCTAGTAGAAGTCAAAATCT
TTCCAAAGACAGCAACCTCTTGCTTGACTTCGGTCGACGGGAGTTACCTTTGGTTGATTTCTTCTTTGCGGGATTCCTCG
CTTTGCGCGAGGTGAGATTTTGGGCAACAGCAGGTCTGTGATGCTCCTCAATGTTCTGGGCGACACGCGCACTACAATGT
CAGTGAGAACAAGATTACCGACCTTTTGATCGGACCCACTTGATTCAAAAGAGGGGGGAAACACCGGAATCACATCGACC
>18SV_85
AAAACTTACCAGGTCCAGACATAGTGAGGATTGACAGATTGAAGATCTTTCTTGATTCTATGGGTGGTGGTGCATGGCCG
TTCTTAGTTGGTGGAGTGATTTGTCTGGTTAATTCCGTTAACGAACGAGACCTCGACCTGCTAACTAGTGCAGCGCAGCA
TTCGTGCTGCGGTCGTTGCGCACTTCTTAGAGGGACTATCGGTGTGTAGCCGATGGAAGTTCGAGGCAATAACAGGTCTG
TGATGCCCTTAGATGTTCTGGGCCGCACGCGCGCTACACTGACGGGTTCATCGAGCTAAGCATTTGTTACCTTGACTGAC
AGGTCTGGGGAATCTTGGAATGCCCGTCGTGCTGGGGATAGACCCTTGGAATTATGGATCTTGAACGAGGAATTCCTAGT
>18SV_32
GAAACTTACCAGGTCCGGACACTATGAGGATTGACAGATTAAGAGCTCTTTCTTGATTTAGTGGGTGGTGGTGCATGGCC
GTTTTTAGTTGGTGGAGTGATTTGTCTGGTTAATTCCGTTAACGAACGAGACCTTAACCTATTAATTAGTGACGCGAATT
TGGGCCAGCAATGGTCCAGTCGATTCGTGGGCGCACTTCTTAGAGGGACTCTCGGCATCTCTAGCCGATGGAAGTTTGAG
GCAAAAACAGGTCTGTGATGCCCTTAGATGCCCTGGGCTGCACGCGCGTTACACTGACTTTTGCAACGAGTGTTTATTCC
TTGCCCGATGGGGCTGGGTAAGCTTTGAAAAGAAAGTCGTGATGGGGATTGAACCTTGCAATTATTGTTCATGAACGAGG
>18SV_211
GAAACTTACCAGGTCCAAACAGCGTGAGGATTGACAGATTGAGAGCTCTTTCATGATTCGTTGGGTGGTGGTGCATGGCC
GTTCTTAGTTGGTGGTGCGAGCTGTCTGGTTGATTCCGTTAACGAACGAGACCTTTGTGAGATAATAGTTGAGTCAAGAT
ATTGCGCAAAGGCTGCGGTCCACGTATTGGGGAAGGATCCGTTCCTCCCTTTACTCTGGGCTGCAGTTGCAATCTAGACT
ACAACTTCTTTCTCAGACAAATGAAAAAAATTCATTGGAAGTTGGAGGCAAAAACAGGTCTGTGATGCCCTTCGATGTTC
TGGGCTGCACGCGCGCTACAATGACAAAGTCAACAAGTTTTTTCCTTGCTCGAAAGGGCTGGGTAATCTCTAAAACTTTG
>18SV_38
GAAACTCACCAGGTCCAGACATAATAAGGATTGACAGATTGATAGCTCTTTCTTGATTTTATGGGTGGTGGTGCATGGCC
GTTCTTAGTTGGTGGAGTGATTTGTCTGGTTAATTCCGTTAACGAACGAGACCTTAACCTGCTAAATAGTTGCATGAACT
CTGGTTCATGATCAACTTCTTAGAGGGACTATAGACGTTTAGTCTATGGAAGTTTGAGGCAATAACAGGTCTGTGATGCC
CTTAGATGTTCTGGGCCGCACGCGCGCTACACTGATAAAGGCAACAAGTAATTCACCTTGGCCGGAAGGTCTGGGTAATC
TTTTGAAACTTTATCGTGCTGGGGATAGTCCTTTGCAATTATTGGACTTTAACGAGGAATTCCTAGTAAGCGTGAGTCAT
>18SV_309
AAAACTCACCAGGTCCGGACATAGTAAGGATTGACAGATTGAGAGCTCTTTCTTGATTCTGTGGGTGGTGGTGCATGGCC
GTTCTTAGTTGGTGGAGTGATTTGTCTGGTTAATTCCGATAACGAACGAGACCTTAACCTGCTAACTAGCAGCGTGTACG
TGAGTATGCGACGCTTCTTAGAGGGACTGACTATGGTTAATAGTCGGAAGTTTGAGGCAATAACAGGTCTGTGATGCCCT
TAGATGTTCTGGGCTGCACGCGCGCTACACTGACAAAGGCAGAGAGTGTACCTTGGCCGAGAGGTCTGGGAAATCTTGGA
AACTTTGTCGTGCTGGGGATAGATCATTGCAATTATTGGTCTTGAACGAGGAATTCCTAGTAAGCGCAAGTCATCAGCTT
>18SV_75
AAAACTTACCAGGTCCAGACACAGTAAGGATTGACAGATTGAAGATCTTTCTTGATTCTGTGGGTGGTGGTGCATGGCCG
TTCTTAGTTGGTGGAGTGATTTGTCTGGTTAATTCCGTTAACGAACGAGACCTCGACCTGCTAAATAGTTCGACCAAGGA
TTCGTCCTTGGGTACGTGACTTCTTAGAGGGACTATCGGTGTGTAGCCGACGGAAGTTCGAGGCAATAACAGGTCTGTGA
TGCCCTTAGATGTTCTGGGCCGCACGCGCGCTACACTGATGCATGCATCAAGTTTACAACCTTCACTGATAAGTGTGGGT
AATCTTTGCAACATGCATCGTGCTGGGGATAGATGATTGTAATTATTCATCTTCAACGAGGAATTCCTAGTAAACGCAAG
>18SV_333
GAAACTCACCAGGTCCAGACACAATAAGGATTGACAGATTGAGAGCTCTTTCTTGATTTTGTGGGTGGTGGTGCATGGCC
GTTCTTAGTTGGTGGAGTGATTTGTCTGCTTAATTGCGATAACGAACGAGACTTTGACTTTTAAATAGCTAGGCTAGCTT
TGGCTGGTCGCTGGCTTCTTAGAAGGACTATTTGCTCAAGCAAATGGAAGTGCGAAGCAATAACAGGTCTGTGATGCCCT
TAGATGTTCTGGGCCGCACGCGCGCTACACTGACAGAGCCAACGAGTTCTTCCTTGGCCGAAAGGTTCGGGTAATCTTGT
TAAACTCTGTCGTGCTGGGGATAGAGCATTGCAATTATTGCTCTTCAACGAGGAATTCCTAGTAAGCGCAAGTCATCAGC
>18SV_332
GAAACTTACCAGGTCCGGACATAGTGAGGATTGACAGATTGAAGTTCTTTCTTGATTCTATGGGTGGTGGTGCATGGCCG
TTCTTAGTTGGTGGAGTGATTTGTCTGGTTAATTCCGTTAACGAACGAGACCTCGACCTGCTAAATAGTGCAGCGTAAGC
TTTGCTTATGTATGCACTTCTTAGAGGGACTGTCGGTTTCTAGCCGAAGGAAGTTCGAGGCAATAACAGGTCTGTGATGC
CCTTAGATGTTCTGGGCCGCACGCGCGCTACACTGATACGTGCATCGAGCTTACAACCTTGGCTGGGAGGCCTGGGTAAT
CTTTTCAAAGCGTATCGTGCTGGGGATAGATTATTGTAATTATTAATCTTCAACGAGGAATTCCTAGTAAGCGCGAGTCA
>18SV_106
AAAACTTACCAGGTCCAGACATAGTGAGGATTGACAGATTAAGAGCTCTTTCTTGATTCTATGGGTGGTGGTGCATGGCC
GTTCTTAGTTGGTGGAGTGATTTGTCTGGTTAATTCCGTTAACGAACGAGACCTCTGCTTGCTAGTTACCCGCTCCAGTG
ATTCTTCACTAGAGTTTGGTGCGGTTAGTTGATTTATTAGCTAGCTGTATCATGTTGGGTTCTAGAAGTACATGTGCTTT
GACAGGTGCAGGAAGATAGAGGCAATAACAGGTCTGTGATGCCCTTAGATGTTCTGGGCCGCACGCGCGCTACACTGATG
CATGCAACAAGTTTGATCCTTAGCTGAAAAGCCTGGGTAATCTTGAGAATATGCATCGTGATAGGGATAGATTTTTGCAA
>18SV_626
AAAACTTACCAGGTCCGGACATAGTAAGGATTGACAGATTGAAGATCTTTCTTGATTCTATGGGTGGTGGTGCATGGCCG
TTCTTAGTTGGTGGAGTGACTTGTCTGGTTAATTCCGTTAACGAACGAGACCTCAACCTATTAATTATGTCTTGCCAATC
TTCGGATTGATTGAGACTTCTTAGAGGTACTGTTGGTGCTACAAGCCGACGGAAGTTTGAGGCAATAACAGGTCTGTGAT
GCCCTTAGATGTTCTGGGCGCACGCGCGCTACACTGATGCAAGCAACAAGTACTTCCTTGACTGAAAAGTCAGGGTAACC
TTTTGAAATTGCATCGTGATGGGGTTTGACGATTGTAATTGTTCGTCACTAACGAGGAATTCCTAGTAAGCGCGGGTCAT
>18SV_383
AAAACTTACCAGGTCCAGACACAGTAAGGATTGACAGATTGAAGATCTTTCTTGATTCTGTGGGTGGTGGTGCATGGCCG
TTCTTAGTTGGTGGAGTGATTTGTCTGGTTAATTCCGTTAACGAACGAGACCTCGACCTGCTAAATAGTTCGACAAAGGA
TTCGTCCTTTGGTACGTGACTTCTTAGAGGGACTATCGGTGTGTAGCCGACGGAAGTTCGAGGCAATAACAGGTCTGTGA
TGCCCTTAGATGTTCTGGGCCGCACGCGCGCTACACTGATGCATGCATCAAGTTTACAACCTTCTCTGATAGGAGTGGGT
AATCTTTGCAACATGCATCGTGCTGGGGATAGATGATTGTAATTATTCATCTTCAACGAGGAATTCCTAGTAAACGCAAG
>18SV_622
AAAACTCACCAGGTCCAGACATAGTAAGGATTGACAGATTGAGAGCTCTTTCATGATTCTATGGGTGGTGGTGCATGGCC
GTTCTTAGTTGGTGGAGTGATTTGTCTGGTTAATTCCGATAACGAACGAGACCTTAACCTGCTAACTAGTTTACTGAACG
TGAGTTCAGGCAAACTTCTTAGAGGGACTATCTGTGACTAACAGATGGAAGTTTGAGGCAATAACAGGTCTGTGATGCCC
TTAGATGTTCTGGGCCGCACGCGCGCTACACTGATAAAGTCAGCGAGTATTCACCTTAACCGGAAGGTTTGGGTAATCTT
TTGAAACTTTATCGTGATGGGGATTGAGCATTGCAATTATTGCTCATGAACGAGGAATTCCTAGTAAGCGCGAGTCATCA
>18SV_213
GAAACTTACCAGGGCAAGACCTTAGAAGGATTGACAGATTGATAGCTTTTTCTTGATTTGAGGAATGGTGGTGCATGGCC
GTTCTTAGTTCGTGGAGTGATTTGTCTGGTTAATTCCCTTAACGAACGAGACCTTAACCTGCTAACCTAGACGCGGTGAT
TTTTCGCCGTTGTGCTTCTTAGAGGGACTATGTTTCCAAATACATGGAAGTTTGAGGCAATAACAGGTCAGTGATGCCCT
TAAACGTCCTGGGCCGCACGTGTGCTACACTGATGCAGTCAACAAGTTCTATCCTAACCCGATAGGGGCTGGGTAATCTT
CATAATATGCATCGTGCTTGGGATTGATCTTTGCAATTATCGATCATGAACGAGGAATTCCTAGTAAGTGCAAGTCATCA
>18SV_45
AAACCTTACCAGGTCCGGACATAGGAAGGATTGACAGATTGAGAGCTCTTTCTTGATTCTATGGGTGGTGGTGCATGGCC
GTTCTTAGTTGGTGGAGTGATTTGTCTGGTTAATTCCGTTAACGAACGAGACCTTAACCTACTAACTGGCCACCTGAGTG
GCAACGCTCAGGATTAAGGCCTCTTAGAGGGACGATCCGCGACTAGCGGATGGAAGGATAAGGCAATAACAGGTCTGTGA
TGCCCTTAGATGTTCTGGGCCGCACGCGCGCTACAATGATGCAGGCAACGAGTGCCGCTCCTTGGCCGAAAGGCTTGGGG
AACCTTGAAAACTGCATCGTGCTAGGGATAGATGATTGCAATCGTGCATCTTGAACGAGGAATGCCTTGTAAGCGTGAGT
>18SV_87
GAAACTTACCAGGTCCAGACATAGTAAGGATTGACAGATTGAGAGCTCTTTCTTGATTCTATGGGTGGTGGTGCATGGCC
GTTCTTAGTTGGTGGAGTGATTTGTCTGGTTAATTCCGTTAACGAACGAGACCTCAGCCTGCTAAATAGTTCCACAAATT
CTGAATTTGTGTTGTGACTTCTTAGAGGGACTATTGGCGTTTAGCCAATGGAAGTTTGAGGCAATAACAGGTCTGTGATG
CCCTTAGATGTTCTGGGCCGCACGCGCGCTACACTGATGAATTCAACGAGCTCCTAACCTAGGCCGAAGGGTCCGGGTAA
TCTTTGAAATTTCATCGTGATGGGGATAGATTATTGCAATTATTAATCTTCAACGAGGAATTCCTAGTAAGCGCGAGTCA
>18SV_523
GAAACTTACCAGGTCCAGACATAGTAAGGATTGACAGATTGAAAGCTCTTTCTTGATTCTATGGTGCATGGCCGTTCTTA
GTTGGTGGAGTGATTTGTCTGGTTAATTCCGTTAACGAACGAGACCTCAGCCTGCTAACTAGTGACGTCAATATGATTGG
CGGGCACTTCTTAGAGGGACTATTTGTGTTTAATGAATGGAAGTTTGAGGCAATAACAGGTCTGTGATGCCCTTAGATGT
TCTGGGCCGCACGCGCGCTACACTGATGAACGCAACGAGCCCACCTGTACCGAAAGGCATGGGTAAACTTGTGAAAGTTC
ATCGTGATGGGGATAGATTATTGCAATTATTAATCTTCAACGAGGAATTCCTAGTAAGCGCGAGTCATCAGCTCGCGTTG
>18SV_549
GAAACTTACCAGGTCCAGACATAGTAAGGATTGACAGATTGATAGCTCTTTCTTGATTCTATGGGTGGTGGTGCATGGCC
GTTCTTAGTTGGTGGAGTGATTTGTCTGGTTAATTCCGTTAACGAACGAGACCTTAACCTGCTAAATAGTTACACGTAAC
TTCGGTTACGTGGGCAACTTCTTAGAGGGACTTTGTGTGTCTAACGCAAGGAAGTTTGAGGCAATAACAGGTCTGTGATG
CCCTTAGATGTTCTGGGCTGCACGCGCGCTACACTGATGCGCTCAACGAGTTTACGACCTTGCCTGGAAAGGTTGGGTAA
TCTTCTTAAAACGCATCGTGATGGGGATAGATTATTGCAATTATTAATCTTCAACGAGGAATTCCTAGTAAGCGCGAGTC
>18SV_308
AAAACTTACCAGGTCCAGACATAGTAAGGATTGACAGATTGAGAGCTCTTTCTTGATTCTATGGGTGGTGGTGCATGGCC
GTTCTTAGTTGGTGGAGTGATTTGTCTGGTTAATTCCGTTAACGAACGAGACCTCAGCCTGCTAAATAGTGTGCATATTC
GAAAGAATGTGTTCGACTTCTTAGAGGGACATTTCGGTTTTACCGGAAGGAAGTTTGAGGCAATAACAGGTCTGTGATGC
CCTTAGATGTTCTGGGCCGCACGCGCGCTACAATGATGAATTCAACGAGTTTATAACCTTGGTTGAAAAGCCTGGGTAAT
CTTTTGAACTTTCGTCGTGATGGGGCTAGACCCTTGCAATTATTGGTCTCCAACGAGGAATTCCTAGTAAACGCAAGTCA
>18SV_34
AAAACTTACCAGGTCCAGACACAGTAAGGATTGACAGATTGAAGATCTTTCTTGATTCTGTGGGTGGTGGTGCATGGCCG
TTCTTAGTTGGTGGAGTGATTTGTCTGGTTAATTCCGTTAACGAACGAGACCTCGACCTGCTAAATAGTTCAACGAAGGG
TTCTCCCTTCGGATTTGTGACTTCTTAGAGGGACTATCGGTGTGTAGCCGACGGAAGTTCGAGGCAATAACAGGTCTGTG
ATGCCCTTAGATGTTCTGGGCCGCACGCGCGCTACACTGATGCATTCATCAAGTTTACAACCTTGACTGAGAGGTCTGGG
TAATCTTTGCAACATGCATCGTGCTGGGGATAGATTATTGTAATTATTAATCTTCAACGAGGAATTCCTAGTAAACGCAA
>18SV_79
AAAACTTACCAGGTCCAGACATAGTGAGGATTGACAGATTGAAGATCTTTCTTGATTCTATGGGTGGTGGTGCATGGCCG
TTCTTAGTTGGTGGAGTGATTTGTCTGGTTAATTCCGTTAACGAACGAGACCTCGACCTGCTAAATAGTCCGGCGCACTC
CTTCACGGGGTGCGTGCGTTTTGGCTTCTTAGAGGGACTATCGGTGGTTAGCCGGTGGAAGTTCGAGGCAATAACAGGTC
TGTGATGCCCTTAGATGTTTTGGGCCGCACGCGTGTTACACTGACGCATTCATCGAGCTTATAACCTTGGTCGAAAGGCC
TGGGTAATCTGTGAAAGTGCGTCGTGATGGGGATAGATGATTGTAATTATTCATCTTCAACGAGGAATGCCTAGTAAACG
>18SV_60
AAAACTTACCAGGTCCAGACACAGTAAGGATTGACAGATTGAAGATCTTTCTTGATTCTGTGGGTGGTGGTGCATGGCCG
TTCTTAGTTGGTGGAGTGATTTGTCTGGTTAATTCCGTTAACGAACGAGACCTCGACCTGCTAAATAGTTCGACAAAGGA
TTCTTTCTTTGGACGTGACTTCTTAGAGGGACTATCGGTGTGTAGCCGACGGAAGTTCGAGGCAATAACAGGTCTGTGAT
GCCCTTAGATGTTCTGGGCCGCACGCGCGCTACACTGATGCATTCATCAAGTTTACAACCTTGACTGAGAGGTCTGGGTA
ATCTTCGCAACATGCATCGTGCTGGGGATAGATTATTGTAATTATTAATCTTCAACGAGGAATTCCTAGTAAACGCAAGT
>18SV_104
AAATCTCACCCGGCCCGGACACTGTAAGGATTGACAGATTGAGAGCTCTTTCTTGATTCGGTGGGTGGTGGTGCATGGCC
GTTCTTAGTTGGTGGAGCGATTTGTCTGGTTAATTCCGATAACGAACGAGACTCTAGCCTGCTAAATAGTACGCCGATCT
TTAGTCGGCGCGTACTTCTTAGAGGGACAAGTAGTGATTAACTACACGAAACAGAGCAATAACAGGTCTGTGATGCCCTT
AGATGTTCGGGGCCGCACGCGCGCTACACTGAAGGGATAAACGTGTTTTTCCTGCTCCGAAAGGAGTGGGTAATCCGCTG
AAACCCCTTCGTGATTGGGATCGGGGCTTGAAATTATTCTCCGTGAACGAGGAATTCCTAGTAAGCGCAAGTCATAAGCT
>18SV_108
AAAACTTACCAGGTCCAGACATAGTAAGGATTGACAGATTGAGAGCTCTTTCTTGATTCTATGGGTGGTGGTGCATGGCC
GTTCTTAGTTGGTGGAGTGATTTGTCTGGTTAATTCCGTTAACGAACGAGACCTCCGCGTGCTAAATAGTTCCACTTACA
ATTTTTTGTAGGTTGTGGACTTCTTAGAGGGACTTTTGGGTAATCAAACCAAAGGAAGTTGGAGGCAATAACAGGTCTGT
GATGCCCTTAGATGTTCTGGGCCGCACGCGCGCTACACTGATGCGTTCAGCGAGTATACAACCTTGATCGATAGGTCTGG
GTAATCTTGTGAATGCGCATCGTGCTAGGGATAGATTGTTGCAATTTTCAATCTTGAACGAGGAATTCCTAGTAAACGCA
>18SV_96
AAAACTTACCAGGTCCAGACACGGGGAGGATTGACAGATTGAGAGCTCTTTCTTGATTCTGTGGGTGGTGGTGCATGGCC
GTTCTTAGTTGGTGGGTTGCCTTGTCAGGTTGATTCCGGTAACGAACGAGACCTCAGCCTGCTAAATAGTCAAAGTTACT
TTTTGTAGCTTCCAGACTTCTTAGAGGGACTATTGTCGTTTAGGCAATGGAAGTGTGAGGCAATAACAGGTCTGTGATGC
CCTTAGATGTTCTGGGCCGCACGCGCGCTACACTGATGCATTCAACGAGCCTATCCTTGACCGAGAGGTCCGGGTAATCT
TTGAAACTGCATCGTGATGGGGATAGATTATTGCAATTATTAGTCTTCAACGAGGAATGCCTAGTAAGCGCGAGTCATCA
>18SV_117
AAAACTTACCAGGTCCAGACACAGTAAGGATTGACAGATTGAAGATCTTTCTTGATTCTGTGGGTGGTGGTGCATGGCCG
TTCTTAGTTGGTGGAGTGATTTGTCTGGTTAATTCCGTTAACGAACGAGACCTCGACCTGCTAAATAGTTCGACAAAGGA
ATTCTTTCCTTTGGTACGCGACTTCTTAGAGGGACTATCGGTGTGTAGCCGACGGAAGTTCGAGGCAATAACAGGTCTGT
GATGCCCTTAGATGTTCTGGGCCGCACGCGCGCTACACTGATGCATTCATCAAGTTTACAACCTTGACTGAGAGGTCTGG
GTAATCTTTGCAACATGCATCGTGCTGGGGATAGATTATTGTAATTATTAATCTTCAACGAGGAATTCCTAGTAAACGCA
>18SV_138
AAAACTTACCAGGTCCAGACATGTGAATGATTAACAGATTGAGAGCTCTTTTTTGATTATATGGGTGGTGGTGCATGGCC
GTTCTTAGTTGGTGGGTTGCCTTGTCAGGTTGATTCCGGTAACGAACGAGACCTCAGCCTGCTAAATAGTCACGAGTCCT
TTCTGGATTCGCCTGACTTCTTAGAGGGACTATTGTCGTTTAGGCAATGGAAGTGTGAGGCAATAACAGGTCTGTGATGC
CCTTAGATGTTCTGGGCCGCACGCGCGCTACACTGTTGCATTCAACGAGCCTATCCTTGGCCGAGAGGCCCGGGTAATCT
TCGAAACTGCAACGTGATGGGGATAGATTATTGCAATTATTAGTCTTCAACGAGGAATGCCTAGTAAGCGCGAGTCATCA
>18SV_152
AAAACTCACCAGGTCCAGACATGGTAAGGATTGACAGATTGATAGCTCTTTCTTGATTCTATGGGTGGTGGTGCATGGCC
GTTCTTAGTTGGTGGAGTGATTTGTCTGGTTAATTCCGTTAACGAACGAGACCTTAACCTGCTAAATAGTTGCACATAAC
TTCTGTTATGTGAGTAACTTCTTAGAGGGACTTTGTGGGTTTACCACAAGGAAGTTTGAGGCAATAACAGGTCTGTGATG
CCCTTAGATGTTCTGGGCCGCACGCGCGCTACACTGATGCATTCAACGAGTTATTACCTTGTCCGGCAGGATTGGGTAAT
CTTTTGAAATTGCATCGTGATGGGGATAGATTATTGCAATTATTAATCTTCAACGAGGAATTCCTAGTAAGCGCAAGTCA
>18SV_144
AAAACTCACCAGGTCCGGACATGGTAAGGATTGACAGAATGAGAGCTCTTTCAAGATTCTATGGGTGGTGGTGCATGGCC
GTTCTTAGTTGGTGGAGTGATTTGTCTGGTTAATTCCGATAACGAACGAGACCTCTACCTGTCATACTACGACTGTTGAT
GTGAATCGGCAGGCGTTCTATGAGGGACTGACTGGGGTTACCAGTAGGAAGTTTGAGGCAATAACAGGTCTGTGATGCCC
TTAGATGTTCTGGGCTGCACGCGCGCTACACTGATGGAGGCAGCGAGTCTTACCTGTACCGGAAGGTATGGGAAATCTTG
TGAAACTCCATCGTGCTGGGGATAGACCATTGCAATTATTGGTCTTCAACGAGGAATTCCTAGTAAGCGCAAGTCATCAG
>18SV_158
GAAACTTACCAGGTCCAGACACGGGAAGGATTGACAGATTGAGAGCTCTTTCTTGATTCTGTGGGTGGTGGTGCATGGCC
GTTCTTAGTTGGTGGGTTGCCTTGTCAGGTTGATTCCGGTAACGAACGAGACCTCAGCCTGCTAAATAGTCACGACTGCC
TTTGGCAGTTGGCAGACTTCTTAGAGGGACTATTGTCGTTTAGGCAATGGAAGTATGAGGCAATAACAGGTCTGTGATGC
CCTTAGATGTTCTGGGCCGCACGCGCGCTACACTGACGCATTCAACGAGCCTATCCTTGGTCGAGAGACCCGGGTAATCT
TTGAAACTGCGTCGTGATGGGGATAGATTATTGCAATTATTAGTCTTCAACGAGGAATGCCTAGTAAGCGCAAGTCATCA
>18SV_184
AAAACTTACCAGGTCCAGACACAGTAAGGATTGACAGATTGAAGATCTTTCTTGATTCTGTGGGTGGTGGTGCATGGCCG
TTCTTAGTTGGTGGAGTGATTTGTCTGGTTAATTCCGTTAACGAACGAGACCTCGACCTGCTAAATAGTTCGACAAAGGA
TTCTTCCTTTGGTACGTGACTTCTTAGAGGGACTATCGGTGTGTAGCCGACGGAAGTTCGAGGCAATAACAGGTCTGTGA
TGCCCTTAGATGTTCTGGGCCGCACGCGCGCTACACTGATGCATTCATCAAGTTTACAACCTTGACTGAGAGGTCTGGGT
AATCTTTGCAACATGCATCGTGCTGGGGATAGATTATTGTAATTATTAATCTTCAACGAGGAATTCCTAGTAAACGCAAG
>18SV_123
AAAACTCACCAGGTCCAGACATGGTAAGGATTGACAGATTGAGAGCTCTTTCTTGATTCCATGAAAGGTGGCGCATGGCC
GTTCTTAGTTGGTGGAGTGATTTGTCTGGTTAATTCCGTTAACGAACGAGACCTTTACCTGCTAAATAGTCCTGGCAAAT
CTCTGATGGTTTGACTAGCTGACTTCTTAGAGGGACAAGCTGTATCTAGCAGCTGGAAGCTGGAGGCAATAACAGGTCTG
TGATGCCCTTAGATGTCCTGGGCTGCACGCGCGCTACACTGACGAACTCAACGAGTTTATAACCTTGGCAGAGATGCCTG
GGTAATCTTTTGAAAGTTCGTCGTGATGGGGATAGATGATTGTAATTATTCGTCTTGAACGAGGAATTCCTAGTAAGTGT
>18SV_188
GAAACTCACCAGGTCCAGACATAGTAAGGATTGACAGATTGAGAGCTCTTTCTTGATTCTATGGGTGGTGGTGCATGGCC
GTTCTTAGTTGGTGGAGTGATTTGTCTGGTTAATTCCGTTAACGAACGAGACCTTAACCTACTAAATAGTTACACGATTC
ACGAATCGTGGACAACTTCTTAGAGGGACTATCGGTGTATAACCGGTGGAAGTTTGAGGCAATAACAGGTCTGTGATGCC
CTTAGATGTTCTGGGCTGCACGCGCGCTACACTGACGAAGCCAGCGAGTTTACAACCTGTTTCGGAAGGGATGGGTAATC
TTGTGAAACTTCGTCGTGATGGGGATAGATCTTTGTAATTATCGATCTTCAACGAGGAATTCCTAGTAAGCGCGACTCAT
>18SV_232
GAAACTCACCAGGTCCAGACATAATAAGGATTGACAGATTGAGAGCTCTTTCTTGATTTTATGGGTGGTGGTGCATGGCC
GTTCTTAGTTGGTGGAGTGATTTGTCTGGTTAATTCCGTTAACGAACGAGACCTTAACCTGCTAAATAGTTGCAATCACT
TTGGTGGTTGATCAACTTCTTAGAGGGACTATAGACAACTAGTCTATGGAAGTTTGAGGCAATAACAGGTCTGTGATGCC
CTTAGATGTTCTGGGCCGCACGCGCGCTACACTGATGAAGGCAACAAGTTTTCACCTTGGCTGGAAAGCCTGGGTAATCT
TCTGAAACTTCATCGTGCTGGGGATAGTCCTTTGCAATTATTGGACTTCAACGAGGAATTCCTAGTAAGCGTGAGTCATC
>18SV_173
AAAACTTACCAGGTCCAGACACGGGAAGGATTGACAGATTGAGAGCTCTTTCTTGATTCTGTGGGTGGTGGTGCATGGCC
GTTCTTAGTTGGTGGGTTGCCTTGTCAGGTTGATTCCGGTAACGAACGAGACCTCAGCCTGCTAAATAGTCAAGCGCACC
TTCGGTGCGCGCCTGACTTCTTAGAGGGACTATTGGCGTTCAGCCAATGGAAGTGTGAGGCAATAACAGGTCTGTGATGC
CCTTAGATGTTCTGGGCCGCACGCGCGCTACACTGATGCGTTCAACGAGCCTATCCTTGGCCGAGAGGTCTGGGTAATCT
TTGAATCCGCATCGTGATGGGGATAGATTATTGCAATTATTAGTCTTCAACGAGGAATGCCTAGTAAGCGCGAGTCATCA
>18SV_287
AAAACTTACCAGGTCCAGACACAGTGAGGATTGACAGATTGAAGATCTTTCTTGATTCTGTGGGTGGTGGTGCATGGCCG
TTCTTAGTTGGTGGAGTGATTTGTCTGGTTAATTCCGTTAACGAACGAGACCTCGACCTGCTAAATAGTTCGGCGAAGGT
TTACCTTCGTACGTGACTTCTTAGAGGGACTATCGGTGTGTAGCCGATGGAAGTTCGAGGCAATAACAGGTCTGTGATGC
CCTTAGATGTTCTGGGCCGCACGCGCGCTACACTGATGCATTCATCGAGCTTACAACCTTGACTGATAGGTCTGGGTAAT
CTTCTGAACATGCATCGTGCTGGGGATAGATGATTGTAATTATTCATCTTCAACGAGGAATTCCTAGTAAACGCGAGTCA
>18SV_291
GAAACTTACCAGGTCCAGACATAGTAAGGATTGACAGATTGAGAGCTCTTTCTTGATTCTATGGGTGGTGGTGCATGGCC
GTTCTTAGTTGGTGGAGTGATTTGTCTGGTTAATTCCGATAACGAACGAGACCTCCGCCTGCTAAATAGCTCTGTCTGGT
GCGCCAGTCACGAGCTTCTTAGAGGGACAATGGATGTTTAGTCCATGGAAGTTGGAGGCAATAACAGGTCTGTGATGCCC
TTAGATGTTCTGGGCCGCACGCGCGCTACACTGACTGGTTCAACGAGTTCATCCTGGATTCGACAGGTCTGGGTAATCTT
GGAACGCCAGTCGTGATGGGGATAGATTCTTGCAATTATTGATCTTCAACGAGGAATTCCTAGTAAACGCAAGTCATCAA
>18SV_282
GAAACTCACCAGGTCCAGACATAGTAAGGATTGACAGATTGAGAGCTCTTTCTTGATTCTATGGGTGGTGGTGCATGGCC
GTTCTTAGTTGGTGGAGTGATTTGTCTGGTTAATTCCGATAACGAACGAGACCTTAACCTGCTAAATAGCCGGGGTTAGT
TTTCTAGCTGCCGGCTTCTTAGAGGGACTATGGATGTTTAATCCATGGAAGTTTGAGGCAATAACAGGTCTGTGATGCCC
TTAGATGTTCTGGGCCGCACGCGCGCTACACTGATAAAGGCAACGAGTATTCACCTTGGCCGGAAGGCCTGGGTAATCTT
TTAAACTTTATCGTGCTGGGGATAGAGCATTGCAATTATTGCTCTTCAACGAGGAATTCCTAGTAAGCGTGAGTCATCAG
>18SV_268
AAAACTTACCAGGTCCAGACACAGTGAGGATTGACAGATTGAGAGCTCTTTCTTGATTTTGTGGGTGGTGGTGCATGGCC
GTTTCTAGTTGGTGGAGTGATTTGTCTGGTTAATTCCGTTAACGAACGAGACCTTAACCTATTAAATAGTTACGCATACC
TGGGACTTGTCTTAATGGTATGTGGTTAACTTCTTAGAGGGACTCTTCACGTAAAGAGTGAATGGAAGTTTGAGGCAAAA
ACAGGTCTGTGATGCCCTTAGATGTTCTGGGCTACACGCGTGTTACACTGATATATTCAACAAGCATTATAATTCCTTAC
TCGATGGAGTTGGGTAATCTTTTAAATATATATCGTGATGGGGATAGACCATTGTAATTATTGGTCTTGAACGAGGAATT
>18SV_61
GAAACTCACCAGGTCCAGACATGGTAAGGATTGACAGATTGAGAGCTCTTTCTTGATTCTATGGGTGGTGGTGCATGGCC
GTTCTTAGTTGGTGGAGTGATTTGTCTGGTTAATTCCGTTAACGAACGAGACCTTAACCTACTAACTAGTCACGCAATTC
CCGAATTGCGGGTGACTTCTTAGAGGGACTATCGACGTTTAGTCGGTGGAAGTTTGAGGCAATAACAGGTCTGTGATGCC
CTTAGATGTTCTGGGCCGCACGCGCGCTACACTGATGACATCAGCGAGTGTACCGTCCTGGGTCGGAAGGCCTGGGTAAT
CTTGTGAAATGTCATCGTGATGGGGATAGATCTTTGTAACTATCGATCTTCAACGAGGAATTCCTAGTAAGCGCGGTTCA
>18SV_265
GAAACTTACCAGGTCCAGACATAGTGAGGATTGACAGATTGAGAGCTCTTTCTTGATTCTATGGGTGGTGGTGCATGGCC
GTTCTTAGTTGGTGGAGTGATTTGTCTGGTTAATTCCGTTAACGAACGAGACCCCTGCCTGCTAACTAGTCGCTCGAATG
CCTAGGCATTGGAGTTGGCTTCTTAGAGGGACTTTTGGTGACTAACCAAAGGAAGTTAGGGGCAATAACAGGTCTGTGAT
GCCCTTAGATGTCCTGGGCCGCACGCGCGCTACACTGACACATGCAGCGAGTTCTTCCTTGTCCGAAAGGTCTGGGTAAT
CTTGTAAATGTGTGTCGTGATAGGGATAGATTATTGCAATTATTAATCTTGAACGAGGAATTCCTAGTAAATGCGGGTCA
>18SV_310
GAAACTTACCAGGTCCAGACATAGTAAGGATTGACAGATTGAGAGCTCTTTCTTGATTCTATGGGTGGTGGTGCATGGCC
GTTCTTAGTTGGTGGAGTGATTTGTCTGGTTAATTCCGATAACGAACGAGACCTCGACCTGCTAAATAGTGCGCGGTGGG
ATCTGGACGGGTGAAAGCGGTGTGGTGGGACGTTGCCCCATGGGTGGCGTCCGCCGGCCGTGGGATCCCTGATATCCACC
GCGTTTCAACTTCTTAGAGGGACTGATGGTGGTAAACCATCGGAAGTGAGGCAATAACAGGTCTGTGATGCCCTTAGATG
TCCTGGGCCGCACGCGCGCTACACTGACTGGGTCAACGAGTTTAACACCTTGGCCGGAAGGTCCGGGTAATCTTGTGAAA
>18SV_316
GAAACTTACCAGGTCCAGACATAGTAAGGATTGACAGATTGAAGCTCTTTCTTGATTCTATGGGTGGTGGTGCATGGCCG
TTCTTAGTTGGTGGAGTGATTTGTCTGGTTAATTCCGTTAACGAACGAGACCTCGACCTGCTAAATAGACCCAGCAACCT
TTCGGGGTTGACTTGGAGGGTTTTTCTCTTTGCCGCTTTTGTGGTTGCCTTTCGGGGTGATTTACAGGGTGGTAAAGGGG
CTTTCCGCTTGAGCCTCACGGCTCTCGGGGCGCTTCTTAGAGGGACTATCGGTGTTTCCTAGCCGATGGAAGTTCGAGGC
AATAACAGGTCTGTGATGCCCTTAGATGTTCTGGGCCGCACGCGCGCTACACTGACGCATTCATCGAGCTATTTTCACCT
>18SV_217
AAAACTTACCAGGTCCAGACACAGTAAGGATTGACAGATTGAAGATCTTTCTTGATTCTGTGGGTGGTGGTGCATGGCCG
TTCTTAGTTGGTGGAGTGATTTGTCTGGTTAATTCCGTTAACGAACGAGACCTCGACCTGCTAAATAGTTCGACAAAGGA
TTCTTCCTTTGGCTTTGGACTTCTTAGAGGGACTATCGGTGTGTAGCCGACGGAAGTTCGAGGCAATAACAGGTCTGTGA
TGCCCTTAGATGTTCTGGGCCGCACGCGCGCTACACTGATGCATGCATCAAGTTTACAACCTTGACTGATAAGTCTGGGT
AATCTTTGCAACATGCATCGTGCTGGGGATAGATGATTGTAATTATTCATCTTCAACGAGGAATTCCTAGTAAACGCAAG
>18SV_402
GAAACTTACCGGGTCCGGACACTTTGAGGATTGACAGATTGATAGCTCTTTCTTGATTAAGTGGGTGGTGGTGCATGGCC
GTTTTTAGTTGGTGGATTGATTTGTCTGGTTAATTCCGAAAACGAACGAGACCTTAACCTATTAAATAGTATAATTAAAA
TTGAATACAAATTCTTGAAATTTGAAAAAAAGAACTGGATACTTCTTAAAGGGACTCTTCATATTTTAGTGAATGGAAGT
TTAAGGCAAAAACAGGTCTGTGATGCCCTTAGATGTTCCGGGCTGCACGCGCGTTACACTGATGCGATCAAAAAGTTTAA
TTTAAATTTCCTTATTTGAAAAGATTGGGTAAACTCAGAAATCGTATCGTGATTGGGATAGTGCTTTGTAATTATCGCAC
>18SV_410
AAAACTCACCCAGTCCGGACACAACGAGGATTGACAGATTGATAGCTCTTTCTTGATTTTGGGGAAGCCGGTGCATGGCC
GTTTTTAGTTGGTGGTGTGAATTGTCTGGTTTAGTCCGATAACGAACGAGACCTTTGACTGCTAAATAGTAGTGTTAACA
GGGTGATTTACGGGTGTGGGTTGGGGCAACCTGGCTTGCGCTCGTCGGTTGCCGTTCAGTTGTTGGCATCTATTTTACTT
CTTAGAGTGACTGTTAATATTTTTAAATTAAAGGAGGGAAAAGGCAAAAACAGGTCTGTGATGCCGCTCGATGTCTGGGG
CTGCACGCGCGTTACACTGACAAGTTCAACAAGTTTATTTTCATCTAGCCCGTCGGGGTCCGTAAATCTCATAAAGCTTG
>18SV_363
AAACCAGGTCCAGACATAGTGAGGATTGACAGATTGAGAGCTCTTTCTTGATTCTATGGGTGGTGGTGCATGGCCGTTCT
TAGTTGGTGGAGTGATTTGTCTGGTTAATTCCGTTAACGAACGAGACCCCCGCCTGCTAACTAGTCGTACCAATGCCTAG
CCTTGGTGTCGGCTTCTTAGAGGGACTTTTGGTGACTAATCGAAGGAAGTTGGGGGCAATAACAGGTCTGTGATGCCCTT
AGATGTCCTGGGCCGCACGCGCGCTACACTGACACATGCAGCGAGTCATCCTTGTCCGAAAGGTCTGGGTAATCTTGTAA
ATGTGTGTCGTGATAGGGATAGATTATTGCAATTATTAATCTTGAACGAGGAATTCCTAGTAAATGCGGGTCATCAGCTC
>18SV_374
GAAACTTACCAGGTCCAGACACGGGGAGGATTGACAGATTGAGAGCTCTTTCTTGATTCTGTGGGTGGTGGTGCATGGCC
GTTCTTAGTTGGTGGGTTGCCTTGTCAGGTTGATTCCGGTAACGAACGAGACCTCAGCCTGCTAAATAGTCACGGGTACT
TTGGTACACGCCTGACTTCTTAGAGGGACTATTGGCGTTTAGTCAATGGAAGTGTGAGGCAATAACAGGTCTGTGATGCC
CTTAGATGTTCTGGGCCGCACGCGCGCTACACTGATGCATTCAACGAGCCTATCCTTGGCCGAGAGGTCCGGGTAATCTT
TGAAACTGCATCGTGATGGGGATAGATTATTGCAATTATTAGTCTTCAACGAGGAATGCCTAGTAAGCGCAAGTCATCAG
>18SV_366
AAAACTTACCAGGTCCAGACACAGTAAGGATTGACAGATTGAAGATCTTTCTTGATTCTGTGGGTGGTGGTGCATGGCCG
TTCTTAGTTGGTGGAGTGATTTGTCTGGTTAATTCCGTTAACGAACGAGACCTCGACCTGCTAAATAGTTCGACAAAGGA
TTCTTTCTTTGGTACGTGACTTCTTAGAGGGACTATCGGTGTGTAGCCGACGGAAGTTCGAGGCAATAACAGGTCTGTGA
TGCCCTTAGATGTTCTGGGCCGCACGCGCGCTACACTGATGCATGCATCAAGTTTACAACCTTGACTGACAAGTCTGGGT
AATCTTTGCAACATGCATCGTGCTGGGGATAGATGATTGTAATTATTCATCTTCAACGAGGAATTCCTAGTAAACGCAAG
>18SV_435
AAAACTTACCAGGTCCAGACATGGGAAGGATGGACAGATTGATAGATCTTTCTTGATTCTATGAGTGGTGGTGCATGGCC
GTTCTTAGTTGGTGGAGTGATTTGTCTGGTTGATTCCGATAACGAACGAGATCACGAGAGATTTGTTGAGGGGGGATGGA
GGGATGAAAGAGGGTGAAAGGTGGGAAGAAATGCTTTCGGGTATTTCGGCTCATTCGGATCCTTTGTTCCTTTGTCCACT
CACCAACTCCGACTGGAGTGTTTCAACACTCAGGAAGGTCGTGGCAATAACAGGTCTGTGATGCCCTTAGATGTTCTGGG
CTGCACGCGCGTTACACTGACAGAGACAAAGAGTTATTTAAGCTTGGCTGAAAGGCCTGGCTAATCTAATCGAGACTCTG
>18SV_336
GAAACTTACCCAGTCCGGACGCGATGAGGATTGACAGATTGATAGTTCTTTCTTGATTTTGTGGGAGCCGGTGCATGGCC
GTTTTTAGTTGGTGGAGTGATTTGTCTGGTTAAGTCCGATAACGAACGAGACCTTCATTTATTAAATAGTAGTGACAATA
AGATGTAGATGGGCTTGTGGGGTAACCTGCTTGTCTTGAAACGTCACAAAAGTATTGACAGATATACTTCTTAGAGAGAC
AATTGGTATTTTATAACCAAAGGAAGTTGAAGGCAAAAACAGGTCTGTGATGCCGCTAGATGTCCGGGGCTGCACGCGCG
TTACACTGATATGTTCAAACAGCAAACTTTTTAAAGCCTTGCCCGAAAGGGTGTGGGTAAACTTATAAAGCATATCGTGA
>18SV_294
GAAACTTACCAGGTCCGGACATAGTGAGGATTGACAGATTGAAGTTCTTTCTTGATTCTATGGGTGGTGGTGCATGGCCG
TTCTTAGTTGGTGGAGTGATTTGTCTGGTTAATTCCGTTAACGAACGAGACCTCGACCTGCTAAATAGTTCAACGTAAGC
TTTGCTTATGTATGCACTTCTTAGAGGGACTGTCGGTTCTTAGCCGAAGGAAGTTCGAGGCAATAACAGGTCTGTGATGC
CCTTAGATGTTCTGGGCCGCACGCGCGCTACACTGATACGTGCATCGAGCTTACAACCTTGGCTGGGAGGCCTGGGTAAT
CTTTTCAAATCGTATCGTGCTGGGGATAGATTATTGTAATTATTAATCTTCAACGAGGAATTCCTAGTAAGCGCGAGTCA
>18SV_443
AAAACTTACCAGGTCCAGACATGGGAAGGATGGACAGATTGATAGATCTTTCTTGATTCTATGAGTGGTGGTGCATGGCC
GTTCTTAGTTGGTGGAGTGATTTGTCTGGTTGATTCCGATAACGAACGAGATCACGAGAGATTTGTTGAGGGGGGATGGA
GGGATGAAAGAGGGTGAAAGGTGGGAAGAAATGCTTTAGGATATTTCGGCTCATTCGGATCCTTTGTTCCTTTGTCCACT
CACCAACTCCGACCGGAGTGTTTCAACACTCAGGAAGGTCGTGGCAATAACAGGTCTGTGATGCCCTTAGATGTTCCGGG
CTGCACGCGCGTTACACTGACAGAGACAAAGAGTTATTTAAACTTAGCTGAAAGGCTTGGTTAATCTAATTGAGACTCTG
>18SV_469
AAAACTTACCAGGTCCAGACATTAGAAGGATTGACAGGTTGATAGCCCTTTCTTGATTTGATGGGTGGTGGTGCATGGCC
GTTCTTAGTTGGTGGAGTGATTTGTCTGGTTAATTCCGATAACGAACGAGACCTCTGCCTTTAAATAGAGATGATTTAAT
GAAAGTTAAATTAGTATAAACTCTTCTTAAAGGGACTTTTGGTTTTTAATCCAAAGGAAGTTTGAGGCAATAACAGGTCT
GTGATGCCCTTAGATGTTCTGGGCCGCACGCGCGCTACACTGATTAGTTCAAAGAGTATATTTATTTAGTCCTTCTCTGG
AAAGAGTGGGTAATCTTTTAAAGCTAATCGTGATGGGGATAGATGATTGCAATTATTCATCTTGAACGAGGAATTCCTAG
>18SV_448
GAAACTTACCAGGTCCAGACATAGTGAGGATTGACAGATTGAGAGCTCTTTCTTGATTCTATGGGTGGTGGTGCATGGCC
GTTCTTAGTTGGTGGAGTGATTTGTCTGGTTAATTCCGTTAACGAACGAGACCTCCGCCTGCTAATTAGTTGCGCTAATG
CTTTGCATTGGTTTTGCAACTTCTTAGAGGGACTTTTGGTGACTAACCAAAGGAAGTTGGAGGCAATAACAGGTCTGTGA
TGCCCTTAGATGTTCTGGGCCGCACGCGCGCTACACTGATGCATTCAACGAGTTTTTCACCTTGGCTGAAGAGCCTGGGT
AATCTTTTGAAAGTGCATCGTGCTAGGGATAGACCATTGCAATTATTGGTCTTGAACGAGGAATTCCTAGTAAACGCGAG
>18SV_452
GAAACTTACCAGGTCCGGACATAGTGAGGATTGACAGATTGAAGATCTTTCTTGATTCTATGGTTGGTGGTGCATGGCCG
TTCTTAGTTGGTGGATTGATTTGTCTGGTTTATTCCGTTAACGAACGAGACCTCGACCTGCTAAATAGGGGGGCGGGGCG
CGCGAGCGCCCTGCGAATGGCCCGCTTCTTAGAGGGACAATCGGTGCGTAGCCGGTGGAAGTTCGAGGCAATAACAGGTC
TGTGATGCCCTTAGATGTTCTGGGCCGCACGCGCGCTACACTGACGCGTTCATCGAGCTCCGTCTATTCGTAAGCCTGGC
CCGAGAGGGTGGGGGAAACTCGTGAAAGCGCGTCGTGATGGGGATAGACCATTGCAATTATTGGTCTTCAACGAGGAATT
>18SV_460
AAAACTCACCAGGTCCAGACATAGTGAGGATTGACAGATTGAACGCTCTTTCTTGATTCTATGGGTGGTGGTGCATGGCC
GTTCTTAGTTCGTGGATTGATTTGTCTGGTTGATTCCGATAACGAACGAGATCTCAACCTGCTAAATAGCAGGCGTAGTC
GCCTACTGGGTGAATGCAGCGGTCCATGCGGCTTCCGGGCTGCTTGGCTGCTGTTGGATCTCGGGCGATCTAGCGTCGAT
GGCTTCTTAGAGGGACTGCTTCGGTTAACGGAGAGGAGGTTTGAGGCAATAACAGGTCTGTGATGCCCTTAGATGTTCTG
GGCTGCACGCGCGCTACACTGATGGTTTTAATTAGTCTCCTGGGCCGAGAGGTTCGGGAAATCTGCGAAAGATCATCGTG
>18SV_483
GAAACTCACCAGGTCCAGACATAGTAAGGATTGACAGATTGAGAGCTCTTTCTTGATTCTATGGGTGGTGGTGCATGGCC
GTTCTTAGTTGGTGGAGTGATTTGTCTGGTTAATTCCGTTAACGAACGAGACCTTAACCTGCTAAATAGCTACATGATTT
TCGAATCATTGGTAGCTTCTTAGAGGGACTATTGGTGTTTAACCAATGGAAGTTTGAGGCAATAACAGGTCTGTGATGCC
CTTAGATGTTCTGGGCCGCACGCGCGCTACACTGATAAAGGCAACGAGTTTATAACCTGCACCGGAAGGTGTGGGTAATC
TTTTCAAACTTTATCGTGCTGGGGATAGATCTTTGCAATTTTCGATCTTAAACGAGGAATTCCTAGTAAGCGCAAGTCAT
>18SV_476
GAAACTTACCAGGTCAAAACATGGGTGGGATTGACAGATTGAGAGCTCTTTCTTGATTCTATGGGTGGTGGTGCATGGCC
GTTCTTAGTTGGTGGAGTGATTTGTCTGGTTAATTCCGTTAACGAACGAGACCTTAACCTGCTAACTAGTCGCACCGTGA
ACAACGGGGTTGACTTCTTAGAGGGACTATGCGTTTAAGCGCATGGAAGTTTGAGGCAATAACAGGTCAGTGATGCCCTT
AGATGTCCTGGGCCGCACGCGCGCTACACTGACACGTTCAACGAGTTCTACCCTGGTCCGTAAGGATTTCGGGTAATCTT
CATAGTACGTGTCGTGCTGGGGATCGATCTTTGCAATTATAGATCTTGAACGAGGAATTCCTAGTAAGCATAAGTCATCA
>18SV_473
AAAACTTACTAGGTCAGAACATGGTTATGATTGACAGATTGATAGCTCTTTCTTAATTTCTATGGGTGGTGGTGCATGGC
CGTTCTTAGTTGGTGGAGTGATTTGTCTGGTTAATTCCGATAACGAACGAGATCGCATCCTACTAAATAGTGATTCGAAT
CGCCTACCGGGTGAAGGGTGTGGGTCTGGCGAGTCTTCGAAAGGGGATGAGTTAGCTCTCACTTGGATCCTTGGCGCATT
GGGGTCTATACTTCTTAGAGGGACTATCGGGGATTACCCGAAGGAAGTGCGGCAATAACAGGTCTGTGATGCCCTTAGAT
GTCCTAGGCTGCACGCGCGCTACACTGTCTGCCTCAATGAGTACTAGCTGGTCAGAAATGATTGGCGAATCTTGTGAAAA
>18SV_484
AAAACTTACCAGGTCCAGACATAGTAAGGATTGACAGATTGAAGATCTTTCTTGATTCTATGGGTGGTGGTGCATGGCCG
TTCTTAGTTGGTGGAGTGATTTGTCTGGTTAATTCCGTTAACGAACGAGACCTCGACCTGCTAAATAGTTCGTCGAATCC
TTCGGGATTCGGTTGCAGCTTCTTAGAGGGACTATCGGTGATTTAGCCGATGGAAGTTCGAGGCAATAACAGGTCTGTGA
TGCCCTTAGATGTTCTGGGCCGCACGCGCGCTACACTGATACGTTCATCGAGCTTACAACCTTGGTTGAGAGGCCTGGGT
AATCTTTTGAAATCGTATCGTGCTGGGGATAGATTATTGTAATTTTTAATCTTCAACGAGGAATTCCTAGTAAACGCGAG
>18SV_514
GAAACTTACCAGGTCCAGACATAGTAAGGATTGACAGATTGAAGCTCTTTCTTGATTCTATGGGTGGTGGTGCATGGCCG
TTCTTAGTTGGTGGAGTGATTTGTCTGGTTAATTCCGTTAACGAACGAGACCTCGACCTGCTAAATAGACCCAGCAACCT
TTCGGGGTTGACTTGGAGAGTTTCATCTCTTTGCCGTTTTTGTGGTTGCCCTTCGGGGTAATTTACGGGCGGTAAAGGGG
CTTTCCGCTTGGGCCTCACGGCTCTCGGGGCGCTTCTTAGAGGGACTATCGGTGTTTCCTAGCCGATGGAAGTTCGAGGC
AATAACAGGTCTGTGATGCCCTTAGATGTTCTGGGCCGCACGCGCGCTACACTGACGCATTCATCGAGCTATTTCACCTT
>18SV_494
AAAACTTACCAGGTCCAGACATTAGAAGGATTGACAGGTTGATAGCCCTTTCTTGATTTAATGGGTGGTGGTGCATGGCC
GTTCTTAGTTGGTGGAGTGATTTGTCTGGTTAATTCCGATAACGAACGAGACCTCTGCCTTTAAATAGAGATGATAATAT
GAAAGTATTATTAGCAAAAACTCTTCTTAAAGGGACTTTTGGTTTTTAATCCAAAGGAAGTTTGAGGCAATAACAGGTCT
GTGATGCCCTTAGATGTTCTGGGCCGCACGCGCGCTACACTGATTAGTTCAAAGAGTATATTTATTTAGTCCTTCTCTGG
AAAGAGTGGGTAATCTTTTAAAGCTAATCGTGATGGGGATAGATGATTGCAATTATTCATCTTGAACGAGGAATTCCTAG
>18SV_527
GAAACTCACCAGGTCCAGACATAGTAAGGATTGACAGATTGAGAGCTCTTTCTTGATTCTATGGGTGGTGGTGCATGGCC
GTTCTTAGTTGGTGGAGTGATTTGTCTGGTTAATTCCGTTAACAAGACCTCAGCCTGCTAAATAGTTGCGTGAACCTTCT
GAACGGGTGAAGTGTGAGATATTGGTGTGGCGGCTTTTGCCGTTATATCAGTCTTGCATGGATCCTTGATGTGTTCAACG
AATATACTTCTTAGAGGGACTATTGGTATCTAGCCAATGGAAGTTTGAGGCAATAACAGGTCTGTGATGCCCTTAGATGT
TCTGGGCTGCACGCGCGCTACACTGACAGGTTCAACGAGTTTAACACCTTGATCGATGGGTCTGGGTAATCTTTTGAAAT
>18SV_481
AAAACTTACCAGGTCCAGACATTAGAAGGATTGACAGGTTGATAGCCCTTTCTTGATTTGATGGGTGGTGGTGCATGGCC
GTTCTTAGTTGGTGGAGTGATTTGTCTGGTTAATTCCGATAACGAACGAGACCTCTGCCTTTAAATAGAGATGACTAAAT
GAAAGTTTAGTTAGCAAAAACTCTTCTTAAAGGGACTTTTGGTTTTTAATCCAAAGGAAGTTTGAGGCAATAACAGGTCT
GTGATGCCCTTAGATGTTCTGGGCCGCACGCGCGCTACACTGATTAGTTCAAAGAGTATATTTATTTAGTCCTTTTCTGA
AAAGAATGGGTAATCTTTTAAAGCTAATCGTGATGGGGATAGATGATTGCAATTATTCATCTTGAACGAGGAATTCCTAG
>18SV_540
GAAACTCACCAGGTCCAGACATAGTAAGGATTGACAGATTGAGAGCTCTTTCTTGATTCTATGGGTGGTGGTGCATGGCC
GTTCTTAGTTGGTGGAGTGATTTGTCTGGTTAATTCCGTTAACGAACGAGACCTCAGCCTGCTAAATAGTTGCGTGAACC
TTCTGAACGGGTGAAGTGTGAGATATTGGTGTGGCGGCTTGCCGTTATATCAGTCTTGCATGGATCCTTGATGTGTTCAG
CGAATATACTTCTTAGAGGGACTATTGGTATCTAGCCAATGGAAGTTTGAGGCAATAACAGGTCTGTGATGCCCTTAGAT
GTTCTGGGCTGCACGCGCGCTACACTGACAGGTTCAACGAGTTTAACACCTTGATCGATGGGTCTGGGTAATCTTTTGAA
>18SV_490
GAAACTTACCAGGTCCAGACATAGTAAGGATTGACAGATTGAGAGCTCTTTCTTGATTCTATGGGTGGTGGTGCATGGCC
GTTCTTAGTTGGTGGAGTGATTTGTCTGGTTAATTCCGATAACGAACGAGACCTCGACCTGCTAAATAGTGGCGGGAGGT
ATCTGTATGGGTTGAAGGGGGAGGTTTAGGGTGGGTGAAGGGGTTAACAGCCTCTTTGCCCGTTCGACGTCCCCCGGAAC
CTTGATAACCTCACCGTTTCACAATAACTTCTTAGAGGGACTGATGGTGGTAAACCATCGGAAGTGAGGCAATAACAGGT
CTGTGATGCCCTTAGATGTCCTGGGCCGCACGCGCGCTACACTGACCGGGTCAACGAGTTTAACACCTAGGCCGGAAGGT
>18SV_472
GAAACTCACCAGGTCCAGACATAGTAAGGATTGACAGATTGAGAGCTCTTTCTTGATTCTATGGGTGGTGGTGCATGGCC
GTTCTTAGTTGGTGGAGTGATTTGTCTGGTTAATTCCGTTAACGAACGAGACCTCAGCCTGCTAAATAGTTGCGCGAACC
TTCTGAATGGGTGAAGTGTGAGATTTTGGTGTGGCGGCTTTGCCGTTATGTCAGTCTTGCATGGATCCTTGATGTGTTTG
ACGAATATACTTCTTAGAGGGACTATTGGTATCTAGCCAATGGAAGTTTGAGGCAATAACAGGTCTGTGATGCCCTTAGA
TGTTCTGGGCTGCACGCGCGCTACACTGACAGGTTCAACGAGTTTAACACCTTGATCGATGGGTCTGGGTAATCTTTTGA
>18SV_553
AAAACTTACCAGGTCCAGACATTAGAAGGATTGACAGGTTGATAGCCCTTTCTTGATTTGATGGGTGGTGGTGCATGGCC
GTTCTTAGTTGGTGGAGTGATTTGTCTGGTTAATTCCGATAACGAACGAGACCTCTGCCTTTAAATAGAGATGACTAAAT
GAAAGTTTAGTTAGCAAAAACTCTTCTTAAAGGGACTTTTGGTTTTTAATCCAAAGGAAGTTTGAGGCAATAACAGGTCT
GTGATGCCCTTAGATGTTCTGGGCCGCACGCGCGCTACACTGATTAGTTCAAAGAGTATATTTATTTAGTCCTTCTCTGA
AAAGAGTGGGTAATCTTTTAAAGCTAATCGTGATGGGGATAGATGATTGCAATTATTCATCTTGAACGAGGAATTCCTAG
>18SV_552
GAAACTTACCAGGTCCAGACATAGTAAGGATTGACAGATTGAGAGCTCTTTCTTGATTCTATGGGTGGTGGTGCATGGCC
GTTCTTAGTTGGTGGAGTGATTTGTCTGGTTAATTCCGATAACGAACGAGACCTCGACCTGCTAAATAGCGAAGGAGGGT
ATCTGATTTGGGTTGAAGGGTAATTCGATTACTTTGGAGGTGGGTTTTCGCGACTCACAGTCAGAGGTCGGTATCTGGAT
ACTCTGATGGCCCTGCCTTTTTATAAAATGGTGGAGAGGACCTTTCAACGGGTTCTTTCTTTCATGCTTCTTAGAGGGAC
TGATGATGGTAAATCATCGGAAGTGAGGCAATAACAGGTCTGTGATGCCCTTAGATGTCCTGGGCCGCACGCGCGCTACA
>18SV_577
AAAACTTACCAGGTCCAGACATAGTGAGGATTGACAGATTGAAGATCTTTCTTGATTCTATGGGTGGTGGTGCATGGCCG
TTCTTAGTTGGTGGAGTGATTTGTCTGGTTAATTCCGTTAACGAACGAGACCTCGACCTGCTAACTAGTTCGGCTCACAT
TTCGATGTGAGTAAATCATACGTGACTTCTTAGAGGGACTATCGGTGTGTAGCCGATGGAAGTTCGAGGCAATAACAGGT
CTGTGATGCCCTTAGATGTTCTGGGCCGCACGCGCGCTACACTGATGCATTCATCGAGTGACATACGCTTTTCGGAGCAT
TCCTTGACTGAGAGGTCTGGGTAATCTTGTTAACATGCATCGTGCTGGGGATAGATGATTGTAATTATTCATCTTCAACG
>18SV_615
AAAAATTACCAGGTCCGGACATAGTGAGGATTGACAGATTGAAGATCTTTCTTGATTCTATGGGTGGTGGTGCATGGCCG
TTCTTAGTTGGTGGAGTGATTTGTCTGGTTAATTCCGTTAACGAACGAGACCTCGACCTACTAAATAGTTGGCTAAACTC
TTCGGGGTTTGGATTGACTTCTTAGAGGGACTTTTGGTGAGTAGCCAAAGGAAGTTCGAGGCAATAACAGGTCTGTGATG
CCCTTAGATGTTCTGGGCCGCACGCGCGCTACACTGATCGGTTCATCGAGCATAAAACCTTGACTGATAAGTCTGGGTAA
TCTTTTGAAAACCGGTCGTGCTGGGGATAGATCATTGCAATTATTGATCTTCAACGAGGAATTCCTAGTAAACGCGAGTC
>18SV_638
GAAACTCACCAGGTCCAGACATAGTAAGGATTGACAGATTGAGAGCTCTTTCTTGATTCTATGGGTGGTGGTGCATGGCC
GTTCTTAGTTGGTGGAGTGATTTGTCTGGTTAATTCCGTTAACGAACGAGACCTCAGCCTGCTAAATAGTTGGGAGAATC
TTCTAAATGGGTGAATGGGTGGTTTTGGGGTGGTGGCTTGCCATCATCTCTACTATCTTGGATCCTTGATGTATTCTTTA
ATATACTTCTTAGAGGGACTATTGGTGTTTAGCCAATGGAAGTTTGAGGCAATAACAGGTCTGTGATGCCCTTAGATGTT
CTGGGCTGCACGCGCGCTACACTGACAGATTCAACGAGTTTAACACCTTGGCCGTCGGGTCTGGGTAATCTTTTTAAATT
>18SV_556
GAAACTTACCAGGTCCAGACATAGTAAGGATTGACAGATTGAGAGCTCTTTCTTGATTCTATGGGTGGTGGTGCATGGCC
GTTCTTAGTTGGTGGAGTGATTTGTCTGGTTAATTCCGTTAACGAACGAGACCTCCGCCTGCTAAATAGTTGTCTGTACT
CTTTGTGGTACAGTATGACTTCTTAGAGGGACTTTTAGCGATTAGCTAAAGGAAGTTGGAGGCAATAACAGGTCTGTGAT
GCCCTTAGATGTTCTGGGCCGCACGCGCGCTACACTGATGCGTTCAACGAGTTTACAACCTTGATCGGTAGGTCTGGGTA
ATCTTTTGAATGCGCATCGTGCTAGGGATAGATTATTGCAATTATTAATCTTGAACGAGGAATTCCTAGTAAACGCAAGT
>18SV_526
GAAACTTACCAGGTCCAGACATAGTAAGGATTGACAGATTGAGAGCTCTTTCTTGATTCTATGGGTGGTGGTGCATGGCC
GTTCTTAGTTGGTGGAGTGATTTGTCTGGTTAATTCCGATAACGAACGAGACCTCGACCTGCTAAATAGCGGAGGAGGGT
ATCTGATTTGGGTTGAAGGGTAATTCGATGACTTTGGGGGTGAAGTTTTACGACTTTACATCCAGAGGTCGGTATCTGGA
TACTCTGATGGCCCTACCTTTTTATAAAATGGAGGGAGAGACCTTTCAACGGGTTTTCTTTTTTCATGCTTCTTAGAGGG
ACTGATGATGGTAAATCATCGGAAGTGAGGCAATAACAGGTCTGTGATGCCCTTAGATGTCCTGGGCCGCACGCGCGCTA
>18SV_654
GAAACTTACCAGGTCCAGACATAGTAAGGATTGACAGATTGAGAGCTCTTTCTTGATTCTATGGGTGGTGGTGCATGGCC
GTTCTTAGTTGGTGGAGTGATTTGTCTGGTTAATTCCGATAACGAACGAGACCTCGACCTGCTAAATAGTGGGATCCGGT
ATCTGGATGGGTCGAAGGGGAGGGTTTGAAGGGGTGGGTGCTTGCACTCGCCTCTTCGCGCTCCCTGGAACCCTGATCAC
CGGATCTTCATTTTACTTCTTAGAGGGACTGATGATGGTAAATCATCGGAAGTGAGGCAATAACAGGTCTGTGATGCCCT
TAGATGTCCTGGGCCGCACGCGCGCTACACTGACTGGGTCAACGAGTTTAACACCTAGGCCGGAAGGTCCGGGTAATCTT
>18SV_676
AAAACTTACCAGGTCCAGACACAGTAAGGATTGACAGATTGAAGATCTTTCTTGATTCTGTGGGTGGTGGTGCATGGCCG
TTCTTAGTTGGTGGAGTGATTTGTATGGTTAATTCCGTTAACGAACGAGACCTCGACCTGCTAAATAGTTCGACGAAGGG
TTTTCTCTTCGTTCGTGACTTCTTAGAGGGACTATCGGTGTGTAGCCGACGGAAGTTCGAGGCAATAACAGGTCTGTGAT
GCCCTTAGATGTTCTGGGCCGCACGCGCGCTACACTGATGCATTCATCAAGTTTACAACCTTGACTGAGAGGTCTGGGTA
ATCTTTGCAACATGCATCGTGCTGGGGATAGATTATTGTAATTATTAATCTTCAACGAGGAATTCCTAGTAAACGCAAGT
>18SV_591
GAAACTTACCAGGTCCAGACATAGTGAGGATTGACAGATTGAAGATCTTTCTTGATTCTATGGGTGGTGGTGCATGGCCG
TTCTTAGTTGGTGGAGTGATTTGTCTGGTTAATTCCGTTAACGAACGAGACCTCGCCCTGCTAAATAGTTCGGCGAACAC
TTCGGTGTTCGTATTCCGTGACTTCTTAGAGGGACTATCGGTGTGTAGCCGATGGAAGTTCGAGGCAATAACAGGTCTGT
GATGCCCTTAGATGTTCTGGGCCGCACGCGCGCTACACTGACAAATTCATCGAGTTTACAACCTTGACTGACAGGTCTGG
GTAATCTTTTTAACATTTGTCGTGCTGGGGATAGATTATTGTAATTATTAATCTTCAACGAGGAATTCCTAGTAAACGCA
>18SV_706
GAAACTTACCAGGTCCAGACATAGTAAGGATTGACAGATTGAGAGCTCTTTCTTGATTCTATGGGTGGTGGTGCATGGCC
GTTCTTAGTTGGTGGAGTGATTTGTCTGGTTAATTCCGTTAACAAACGAGACCCCGACCTGCTAAATAGACGCGCCCGGC
GTCTGCTCGGGTGAAGGGGGGGGTGGCGCCGAGGCCTCCGGGTTCTCTGCTCCTCCCCCTCGGATCCCTGATGGCCGGGT
GTTTTTCGGGCTTCTTAGAGGGACTGATGGTGGTAAATCATCGGAGGTGGGGCAATAACAGGTCTGTGATGCCCTTAGAT
GTCCTGGGCTGCACGCGCGCTACATTGACTGGCTCAGCGAGCCTAACACCTGGGCCGATAGGTCCGGGTAATCTTTTGAA
>18SV_731
GAAACTTACCAGGTCCAGACATAGTAAGGATTGACAGATTGAGAGCTCTTTCTTGATTCTATGGGTGGTGGTGCATGGCC
GTTCTTAGTTGGTGGAGTGATTTGTCTGGTTAATTCCGATAACGAACGAGACCTCGACCTGCTAAATAGCGGAGGAGGGT
ATCTGATTTGGGTTGAAGGGTAATCGATGACTTTGAGTGTGAGGGTTTAACGACTTTTACGTTCAGAGGTCGGTATCTGG
ATACTCTGATGGCCCTACCTTTTTATAAAATGGAGAGGAGACCTTTCAACGGGTTTCTTTTTCATGCTTCTTAGAGGGAC
TGATGATGGTAAATCATCGGAAGTGAGGCAATAACAGGTCTGTGATGCCCTTAGATGTCCTGGGCCGCACGCGCGCTACA
>18SV_598
AAAACTTACCAGGTCCAGACATAGTAAGGATTGACAGATTGAGAGCTCTTTCTTGATTCTATGGGTGGTGGTGCATGGCC
GTTCTTAGTTGGTGGAGTGATTTGTCTGGTTAATTCCGTTAACGAACGAGACCTCCGCGTGCTAAATAGTCTCGCTTACA
ATTTTTTGTAGGTTTTGAGACTTCTTAGAGGGACTTTTGGGTAATCAAACCAAAGGAAGTTGGAGGCAATAACAGGTCTG
TGATGCCCTTAGATGTTCTGGGCCGCACGCGCGCTACACTGATGCGTTCAACGAGTTTACAACCTTGATCGATAGGTCTG
GGTAATCTTTTGAATGCGCATCGTGCTAGGGATAGATTGTTGCAATTTTCAATCTTGAACGAGGAATTCCTAGTAAACGC
>18SV_11
AAAACTTACCAGGTCCAGACATAGTGAGGATTGACAGATTGAGAGCTCTTTCTTGATTCTATGGGTGGTGGTGCATGGCC
GTTCTTAGTTGGTGGGTTGCCTTGTCAGGTTGATTCCGGTAACGAACGAGACCTCAACCTGCTAAATAGTCACGTCCGGT
TTTTTCCGGTCGGCCGACTTCTTAGAGGGACTATTGGCGACTAGCCAATGGAAGTTTGAGGCAATAACAGGTCTGTGATG
CCCTTAGATGTTCTGGGCCGCACGCGCGCTACACTGATGCATTCAACGAGCCTATCCTTGACCGACAGGTCCGGGTAATC
TGTGAAACTGCATCGTGATGGGGATAGATTATTGCAATTATTAATCTTCAACGAGGAATGCCTAGTAAGCGCGAGTCATC
>18SV_23
AAAACTTACCAGGTCCAGACATAGTGAGGATTGACAGATTGAAGATCTTTCTTGATTCTATGGGTGGTGGTGCATGGCCG
TTCTTAGTTGGTGGAGTGATTTGTCTGGTTAATTCCGTTAACGAACGAGACCTCGACCTTGTTAAATAGTTCACAGAATC
TTCGGATTCTGATTGTAACTTCTTAGAGGGACTATCGGTGTGTAGCCGATGGAAGTTCGAGGCAATAACAGGTCCGTGAT
GCCCTTAGATGTTCTGGGCCGCACGCGCGCTACACTGATTTGTTCATCGAGTTATACCTGTACTGAGAGGTCTGGGTAAT
CTTCTGAAAGCAAATCGTGCTGGGGATAGATCATTGCAATTATTGGTCTTCAACGAGGAATTCCTAGTAAACGCATGTCA
>18SV_25
GAAACTCACCAGGTCCAGACATAGTAAGGATTGACAGATTGAGAGCTCTTTCTTGATTCTATGGGTGGTGGTGCATGGCC
GTTCTTAGTTGGTGGAGTGATTTGTCTGGTTAATTCCGTTAACGAACGAGACCTTAACCTGCTAAATAGTTGCACTCACT
TTTGTGGGTGTTCAACTTCTTAGAGGGACTATAGACGTTTAGTCTATGGAAGTTTGAGGCAATAACAGGTCTGTGATGCC
CTTAGATGTTCTGGGCCGCACGCGCGCTACACTGACAACAGCAGCAAGTAATTCACCTTGGCCGGAAGGTCTGGGTAATC
TTCTGAAATGTTGTCGTGCTGGGGATAGTCCTTTGCAATTATTGGACTTCAACGAGGAATTCCTAGTAAGCGCGAGTCAT
>18SV_42
GAAACTCACCAGGTCCAGACACAATAAGGATTGACAGATTGATAGCTCTTTCTTGATCTTGTGGTTGGTGGTGCATGGCC
GTTCTTAGTTGGTGGAGTGATTTGTCTGGTTAATTCCGATAACGAACGAGACCTTAACCTGCTAAATAGACCAGCCGGCT
TTGGCTGGCTGCTGTCTTCTTAGAGGGACTATCAGCGTTTAGCTGATGGAAGTTTGAGGCAATAACAGGTCTGTGATGCC
CTTAGATGTTCTGGGCCGCACGCGCGCTACACTGACAGAGCCAGCGAGTCTACCACCTTGGCCGGAAGGCCTGGGTAATC
TTGTGAAACTCTGTCGTGATGGGGATAGAACATTGCAATTATTGTTCTTCAACGAGGAATACCTAGTAAGCGTGAGTCAT
>18SV_29
GAAACTTACCAGGTCCAGACATAGTGAGGATTGACAGATTGAGAGCTCTTTCTTGATTCTATGGGTGGTGGTGCATGGCC
GTTCTTAGTTGGTGGAGTGATTTGTCTGGTTAATTCCGTTAACGAACGAGACCCCCGCCTGCTAAATAGTCACATCAATG
CCTAGCCTTGGTGTTGGCTTCTTAGAGGGACTTTCGGTGACTAATCGAAGGAAGTTGGGGGCAATAACAGGTCTGTGATG
CCCTTAGATGTCCTGGGCCGCACGCGCGCTACACTGACACATGCAGCGAGTTCTCCTTGTCCGAAAGGTCTGGGTAATCT
TGTAAATGTGTGTCGTGATAGGGATAGATTATTGCAATTATTAATCTTGAACGAGGAATTCCTAGTAAATGCGGGTCATC
>18SV_63
GAAACTTACCAGGTCCAGACATAGTAAGGATTGACAGATTGAGAGCTCTTTCTTGATTCTATGGGTGGTGGTGCATGGCC
GTTCTTAGTTGGTGGAGCGATTTGTCTGGTTAATTCCGTTAACGAACGAGACCTCAGCCTGCTAACTAGCTACGCGGAGG
TTCCCCTTCGCGGCCAGCTTCTTAGAGGGACTATGGCCTTCTAGGCCATGGAAGTTTGAGGCAATAACAGGTCTGTGATG
CCCTTAGATGTTCTGGGCCGCACGCGCGCTACACTGATGCAACCAACGAGTTTCTCTCCCTGGCCCGAAAGGTTTGGGAA
ATCTTGCCAAATTGCATCGTGATGGGGATAGACCATTGCAATTATTGATCTTCAACGAGGAATTCCTAGTAAGCGCGAGT
>18SV_65
AAAACTTACTAGGTCCAGACATAGTGAGGATTGATAGATTGAGAGCTCTTTCTTGATTCTATGGGTGGTGGTGCATGGCC
GTTCTTAGTTGGTGAAGTGATTTGTCTGGTTAATTCCGTTAACGAACGAGACCCCCGCCTGCTAAATAGTTCTGAAAATT
CATAGAATTTTCGTAAGCTTCTTAGAGGGACTTTTGGTGACTAACCAAAAGAAGTTGGGGGCGATAATAGGTCTGTGATG
CCCTTAGATGTCCTGGGCCGCACACTGACACACGCAGCGAGTCTTCCTTGTCCGAAAGGTCCGGGTAATCTTGTAAATGT
GCGTCGTGATGGGGATAGATTATTGCAATTATTAATCTTGAACGAGAAATTCCTAGTAAACGCGTGTCACCAGCTCGCAT
>18SV_66
GAAACTTACCAGGTCCAGACATAATAAGGATTGACAGATTGAAGATCTTTCTTGATTTTATGGGTGGTGGTGCATGGCCG
TTCTTAGTTGGTGGAGTGATTTGTCTGGTTAATTCCGTTAACGAACGAGACCGCAGCCTGCTAAATAGTCTTCTTCATTC
TTATGGATGATGTTCATTGACTTCTTAGAGGGACTAATGGTGTTTAGCCATTGGAAGTTTGCGGCAATAACAGGTCTGTG
ATGCCCTTAGATGTTCTGGGCCGCACGCGCGCTACACTGTTGCGATCAACAAGTTTACAACCTTGACCGGAAGGTCCGGG
TAATCTTTGAAATCGCAACGTGATGGGGCTAGATTATTGCAATTATTAATCTTCAACGAGGAATTCCTAGTAAACGCATG
>18SV_58
GAAACTTACCAGGTCCAGACTCAGTGAGGATTGACAGATTGAAGATCTTTCTTGATTTTGAGGGTGGTGGTGCATGGCCG
TTCTTAGTTGGTGGAGCGATTTGTCTGGTTTATTCCGTTAACGAACGAGACCACGACCTGCTAAATAGTTCAAGTTAGGG
TTCGCTCTAGCTGTTGTGACTTCTTAGAGGGACTATCGGTGTGTAGCCGATGGAAGTTCGTGGCAATAACAGGTCTGTGA
TGCCCTTAGATGTTCTGGGCCGCACGCGCGCTACACTGATGCGTTCATCGAGCTACAACCTTGTCTGAGAGGACTGGGTA
ATCTTTGAAAACGCATCGTGCTGGGGATAGATTATTGTAATTATTAATCTTCAACGAGGAATTCCTAGTAAACGCGTGTC
>18SV_68
GAAACTTACCAGGTCAAAACATGGTTGGGATTGACAGATTGAGAGCTCTTTCTTGATTCTATGGGTGGTGGTGCATGGCC
GTTCTTAGTTGGTGGAGTGATTTGTCTGGTTAATTCCGTTAACGAACGAGACCTTAACCTGCTAACTAGGCGCTAAATGG
ATAATTTAGTTGCCTTCTTAGAGGGACTATGCGTTCAAGCGCATGGAAGTTTGAGGCAATAACAGGTCAGTGATGCCCTT
AGATGTCCTGGGCCGCACGCGCGCTACACTGATACGTTCAGCGAGTTTCACCCTGGCCTGGAAAGGTTTCGGGTAATCTT
TATAGTACGTATCGTGCTAGGGATCGATCTTTGGAATTATAGATCTTGAACGAGGAATTCCTAGTAAGCGCAAGTCATCA
>18SV_64
AAAACTTACCAGGTCCAGACACAGTAAGGATTGACAGATTGAAGATCTTTCTTGATTCTGTGGGTGGTGGTGCATGGCCG
TTCTTAGTTGGTGGAGTGATTTGTCTGGTTAATTCCGTTAACGAACGAGACCTCGACCTGCTAAATAGTTCGACAAAGGA
TTCTTCCTTTGGTACGTGACTTCTTAGAGGGACTATCGGTGTGTAGCCGACGGAAGTTCGAGGCAATAACAGGTCTGTGA
TGCCCTTAGATGTTCTGGGCCGCACGCGCGCTACACTGATGCATGCATCAAGTTTACAACCTTGACTGACAAGTCTGGGT
AATCTTTGCAACATGCATCGTGCTGGGGATAGATGATTGTAATTATTCATCTTCAACGAGGAATTCCTAGTAAACGCAAG
>18SV_77
AAAACTTACCAGGTCCAGACATAGTGAGGATTGACAGATTGAGAGCTCTTTCTTGATTCTATGGGTGGTGGTGCATGGCC
GTTCTTAGTTGGTGGAGTGATTTGTCTGGTTAATTCCGTTAACGAACGAGACCGCTGCCTGCTAAATAGTCCAGTGAGTG
AATTTCACTGACCGGGACTTCTTAGAGGGACGTGCGTTCTATTAGACGCAGGAAGATAGCGGCAATAACAGGTCTGTGAT
GCCCTTAGATGTTCTGGGCCGCACGCGCGCTACACTGATGCATTCAACGAGTACATCCTTGGCCGAGAGGCCTGGGCAAT
CTTTTAAACGTGCATCGTGATAGGGATAGATTATTGCAATTATTAATCTTGAACGAGGAATTCCTAGTAAACGCAGATCA
>18SV_83
GAAACTTACCAGGTCCAGACATAGTAAGGATTGACAGATTGATAGCTCTTTCTTGATTCTATGGGTGGTGGTGCATGGCC
GTTCTTAGTTGGTGGAGTGATTTGTCTGGTTAATTCCGATAACGAACGAGACCTCCGCCTGCTAAATAGCGTGAGTTGGC
TCTGCCAGCTTCATGCTTCTTAGAGGGACTATGGATGTTTAGTCCATGGAAGTTGGAGGCAATAACAGGTCTGTGATGCC
CTTAGATGTTCTGGGCCGCACGCGCGCTACACTGACTGTGTCAACGAGTTCATCCTAGGCTCGACAGGCCCGGGTAATCT
TGAAAACGCAGTCGTGATGGGGATAGATTCTTGCAATTATTGATCTTCAACGAGGAATTCCTAGTAAACGCAAGTCATCA
>18SV_90
AAAACTCACCAGGTCCAGACATGAAAAGGATTGACAGATTGAGAGCTCTTTCTTGATTTTATGGGTGGTGGTGCATGGCC
GTTCTTAGTTGGTGGAGTGATTTGTCTGGTTAATTCCGATAACGAACGAGACCTTAACCTGCTAACTAGTTCGCCTCCTA
TTTATTAGGGGGTATATATAAGAACTTCTTAGAGGGACTATCGATGTTTAATCGATGGAAGTTTGAGGCAATAACAGGTC
TGTGATGCCCTTAGATGTTCTGGGCCGCACGCGCGCTACACTGATGAAGGTAACAAGTTGCATTGTAGTTCCAATGAAGA
TCCTTTTTGGATCGGAATTGTGAACTACTTATCCTTTATTGACAAATATGGGTAATCTTATGAAACTTCATCGTGATGGG
>18SV_97
GAAACTTACCAGGTCCAGACAGCGTGAGGATTGACAGATTGATAGCTCTTTCATGATTCGTTGGGTGGTGGTGCATGGCC
GTTCTTAGTTGGTGGTGTGAGTTGTCTGGTTGATTCCGTTAACGAACGAGACCTTTGTTGTATAATACGAGGCGCTAGTT
TTTGCGTCAAGGGCGAAGCGTCCTTCTTGAGATACGAGCAATCGCCTTGGGAAAAAATGTTTCGCTTGCATAGCTAGCGC
CAGTTTCGTTCTATACAAGACAAATACAGAAAATGTATTGGAAGTTATAGGCAAAAACAGGTCTGTGATGCCCTTCGATG
TTCTGGGCTGCACGCGCGCTACAATGACAATATCAGCGAGTTTTTTTCAGCTTGGGCGAAAGCTCTGGCAAATCTTCGAA
>18SV_94
AAAACTTACCAGGTCCAGACATTAGAAGGATTGACAGATTGATAGCTCTTTCATGATTTGATGGGTGGTGGTGCATGGCC
GTTCTTAGTTGGTGGAGTGATTTGTCTGGTTAATTCCGATAACGAACGAGACCTTTACCATACTAACTAGTTATATATAC
TTTTTTTATAAATTATATAGATGAACTTCTTAGAGGGACTATTGGTTTACAAACCAAAGGAAGTAAAGGCGATAACAGGT
CTGTGATGCCCTTAGATGTTCTGGGCTGCACGCGCGCTACAATGATAAGATCATCAAGTTATTTTTATTGATTTGCTTTA
CTGAAAGGTATGGCTAATCTTAAACTCTTATCGTGCTTGGGATAGATGATTGCAATTATTCATCTCAAACCAGGAATTCC
>18SV_91
AAAACTTACCAGGTCCAGACATAGTGAGGATTGACAGATTGAAGAACTTTCTTGATTCTATGGGTGGTGGTGCATGGCCG
TTCTTAGTTGGTGGAGCGATTTGTCTGGTTAATTCCGTTAACGAACGAGACGTCCACCTGCTAAATAGTTGACTGATGAA
TTCGTTCATCGTGTTGACTTCTTAGAGGGACTATCGGTGTGTAGCCGATGGAAGTTGGACGCAATAACAGGTCTGTGATG
CCCTTAGATGTTCTGGGCCGCACGCGCGCTACACTGATGGATTCATCGAGCATATAACCTTGGCTGAAAAGTCTGGGTAA
TCTGTGAACATCCATCGTGCTGGGGATAGACTATTGTAATTATTAGTCTTGAACGAGGAATTCCTAGTAAACGCGAGTCA
>18SV_170
GAAACTCACCAGGTCCAGACATGGTAAGGATTGACAGATTGAGAGCTCTTTCTTGATTCTATGGGTGGTGGTGCATGGCC
GTTCTTAGTTGGTGGAGTGATTTGTCTGGTTAATTCCGTTAACGAACGAGACCTTAACCTGCTAAATAGTTGACATCTTT
TGGTAACAGAAGGTGCATCTTTTTAAAAAAAAGGGGGGAGAGAGGGGTAAAACCTTTTCTTTCTCTAACTTCTTAGAGGG
ACTATCAGTGTTTAACTGATGGAAGTTTGAGGCAATAACAGGTCTGTGATGCCCTTAGATGTTCTGGGCTGCACGCGCGC
TACACTGACAAAGTCAGCGAGTATATAACCTTATCCGGAAGGATAAAAAAAATTTTTTTTTTTAATAGGGTAATCTTGTG
>18SV_528
GAAACTCACCAGGTCCAGACATGGTAAGGATTGACAGATTGAGAGCTCTTTCTTGATTCTATGGGTGGTGGTGCATGGCC
GTTCTTAGTTGGTGGAGTGATTTGTCTGGTTAATTCCGTTAACGAACGAGACCTTAACCTGCTAAATAGTTGACATCTTT
TGGTAACAGAAGGTGCATCTTTTTAAAAAAAAGGGGGGAGAGAGGGGTAAAACCTTTTCTTTCTCTAACTTCTTAGAGGG
ACTATCAGTGTTTAACTGATGGAAGTTTGAGGCAATAACAGGTCTGTGATGCCCTTAGATGTTCTGGGCTGCACGCGCGC
TACACTGACAAAGTCAGCGAGTATATAACCTTATCCGGAAGGATAAAAAAAATTTTTTTTTTTTAATAGGGTAATCTTGT
>18SV_545
GAAACTTACCAGGTCTGGACACAGTGAGGATTGACAGATTGAGAGCTCTTTCTTGATTCTGTGGGTGGTGGTGCATGGCC
GTTTTTAGTTGGTGGAGTAATTTGTCTGGTTAATTCTGTTAACAAACAAGACCTTAACCTATTAAATAGTCATGTAAACC
CAGGTGAGACACCTTTTCTCCCTTCTTTTTTGGTGGTTTTGGCTGTTGGGTAAGAGGGGTATCATTATCTTTGTTAGTTA
GGTTTCCTAGCTAGCAGAGGTGGTGATAAGGCCTGATATGTGTTTATAGAGGCTTCTTAGAGGGACTCTTTGCATCTTTA
GCAAATGGAAGTTTGAGGCAAAAACAGGACTGTGATGCCCTTCAATGTTCTGGGCCACACACATTTTACAATGACGTACA
>18SV_571
GAAACTCACCAGGTCCAGACATGGTAAGGATTGACAGATTGAGAGCTCTTTCTTGATTCTATGGGTGGTGGTGCATGGCC
GTTCTTAGTTGGTGGAGTGATTTGTCTGGTTAATTCCGTTAACGAACGAGACCTTAACCTGCTAAATAGTTGACATCTTT
TGGTAACAGAAGGTGCATCTTTTTAAAAAAAAGGGGGGAGAGAGGGGTAAAACCTTTTCTTTCTCTAACTTCTTAGAGGG
ACTATCAGTGTTTAACTGATGGAAGTTTGAGGCAATAACAGGTCTGTGATGCCCTTAGATGTTCTGGGCTGCACGCGCGC
TACACTGACAAAGTCAGCGAGTATATAACCTTATCCGGAAGGATAAAAAAAATTTTTTTTTTAATAGGGTAATCTTGTGA
>18SV_631
GAAACTTACCAGGTCCAGACATAGTAAGGATTGACAGATTGAGAGCTCTTTCTTGATTCTATGGGTGGTGGTGCATGGCC
GTTCTTAGTTGGTGGAGTGATTTGTCTGGTTAATTCCGATAACGAACGAGACCTCGACCTGCTAAATAGCGGAGGAGGGT
ATCTGATTTGGGTTGAAGGGTAATTCGATGACTTTAGGGGTGAGGTTTTAAACGACTTTACATCTAGAGGTCGGTATCTG
GATACTTTGATGGCCCTACCTTTTATAAAATGGAGAGAAGATCTTAACGGGTTTTCTTTTCATGCTTCTTAGAGGGACTG
ATGATGGTAAATCATCGGAAGTGAGGCAATAACAGGTCTGTGATGCCCTTAGATGTCCTGGGCCGCACGCGCGCTACACT
>18SV_441
GAAACTCACCAGGTCCAGACATAATAAGGATTGACAGATTGATAGCTCTTTCTTGATTTTATGGGTGGTGGTGCATGGCC
GTTCTTAGTTGGTGGAGTGATTTGTCTGGTTAATTCCGTTAACGAACGAGACCTTAACCTGCTAAATAGTTGCATGAACT
CTGGTTCATGATCAACTTCTTATAGACGTTTAGTCTATGGAAGTTTGAGGCAATAACAGGTCTGTGATGCCCTTAGATGT
TCTGGGCCGCACGCGCGCTACACTGATAAAGGCAACAAGTAATTCACCTTGGCCGGAAGGTCTGGGTAATCTTTTGAAAC
TTTATCGTGCTGGGGATAGTCCTTTGCAATTATTGGACTTTAACGAGGAATTCCTAGTAAGCGTGAGTCATCAGCTCGCG
>18SV_379
GAAACTCACCAGGTCCAGACATTTTTAGGATTGACAGATTGAGAGCTCTTTCTTGATTAAATGGGTGGTGGTGCATGGCC
GTTCTTAGTTGGTGGAGTGATTTGTCTGGTTAATTCCGATAACGAACGAGACCTTAACCTGCTAAATAGTCACTTTAAGT
TTTGCTTAAAGTTGTCTTCTTAGAGGGACTATGGATGTTTAATTCATGGAAGTTTGAGGCAATAACAGGTCTGTGATGCC
CTTAGATGTTCTGGGCCGCACGCGCGTTACACTGATGAAGGCAACGAGTATTCACCTTGGCCGGAAGGTCTGGGTAATCT
TATAAACTTCATCGTGCTGGGGATAGAGCATTGCAATTATTGCTCTTCAACGAGGAATTCCTAGTAAGCGTGAGTCATCA
>18SV_486
AAAACTTACCAGGTCCAGACATAGGAAGGATTGACAGATTGATAGCTCTTTCTTGATTCTATGGGTGGTGGTGCATGGCC
GTTCTTAGTTGGTGGGTTGCCTTGTCAGGTTGATTCCGGTAACGAACGAGACCTCAGCCTGCTAAATAGCCACAGTTGCC
CCTGGCAGCTGGCTGGCTTCTTAGAGGGACTATTGTCGTTTAGGCAATGGAAGTATGAGGCAATAACAGGTCTGTGATGC
CCTTAGATGTTCTGGGCCGCACGCGCGCTACACTGATACGTTCAACAAGTTCCTAGGCCGAAAGGTCCGGGCAATCTTTG
AAACCGTATCGTGATGGGGATAGAACATTGCAATTATTGTTCTTCAACGAGGAATGCCTAGTAAGCGTGAGTCATCATCT
>18SV_466
GAACCTTACTAGTGCAAGACATGGGGAGGATTGACAGGTCAAAGACCTTTCTTGATTCTGTGGGTGGTGGTGCATGGCCG
TTCTTAGTTGGTGGAGTGATTTGTCTGGTTTATTCCGTTAACGAACGAGACCTCGGCCTGCTAACTAGTGTGCGCTGGCT
TTACGGCCAGTGTCACGCTTCTTAGAGGGACTATTGGCGCTAGCCAAAGGAAGCTCGAGGCAATAACAGGTCTGTGATGC
CCTTAGATGTACTAGGCCGCACGCGCGCTACACTGACAGCTGCATCGAGCATAGTTGATCCTTGACCGGAAGGTCTGGGT
AATCTTTTCAAAGGCTGTCGTGCTGGGGATAGATCATTGCAATTATTGATCTTCAACGAGGAATTTCTAGTAAACGCAAG
>18SV_258
GAAACTTACCCAGTCCGGACACAACGAGGATTGACAGATTGATAGCTCTTTCTTGATTTTGTGGAAGCCGGTGCATGGCC
GTTTTTAGTTGGTGGAGTGATTTGTCTGGTTTAGTCCGATAACGAACGAGACCTTATTCTATTAAATAGTACTGTTAACA
AGGGAGTTTCCGGGGCATCCGGGCTTGCTCGGGTGTTTCGGGGGTTCCCGTCAAATTGTTGGCTGATTTTACTTCTTAGC
GAGACTCTTGATGATTTAAATCAATGGAAGATTAAGGCAAAAACAGGTCTGTGATGCCGCTCGATGTCTGGGGCTGCACG
CGCGTTACACTGACATGTTCAACAAGTATTTCGATTTTACCTAGCCCGAAGGGGTTTAGGCAATCTCTAAAGCATGTCGT
>18SV_257
AAAACTTACCAGGTCCAGACATAGTGAGGATTGACAGATTGAAGATCTTTCTTGATTCTATGGGTGGTGGTGCATGGCCG
TTCTTAGTTGGTGGAGTGATTTGTCTGCTTAATTGCGTTAACGAACGAGACCTCGACCTGCTAAATAGTTTGGTGAACCC
TTCGGGGTTGATACATGACTTCTTAGAGGGACTGATCGTTTGAGCGATCGGAAGTTCGAGGCAATAACAGGTCTGTGATG
CCCTTAGATGTTCTGGGCCGCACGCGCGCTACACTGATGCGATCATCGAGCTTACAACCTTGACCGATAGGTCTGGGTAA
TCTTTTCAAATCGCATCGTGCTGGGGATTGATGGTTGTAATTTTCCATCATCAACGAGGAATTCCTAGTAAACGCAAGTC
>18SV_198
GAAACTCACCAGGTCCAGACATGCGAAGGATTGACAGATTAATAGCTCTTTCATGATTGTATGGGTGGTGGTGCATGGCC
GTTCTTAGTTGGTGGAGTGATTTGTCTACTTAATTGTGATAACGAACGAGACCTTTTCCTGCTAAATAGTGGGGCCTACG
ATTTGTTTGTAGGCGCCTGCTTCTTAGAGGGACTAGCTGCGTTTAGCAGCTGGAAGTGAAAGGCAATAACAGGTCTGTGA
TGCCCTTAGATGTTCTGGGCCGCACGCGCGCTACACTGATGGAGACAGCAAGTTTTCTCCCCTAGACCGAAAGGTCCGGG
TAATCTGGCAAACTCCATCGTGCTGGGGATAGACCATTGCAATTATTGGTCTTCAACGAGGAATTCCTAGTAAGCGCAAG
>18SV_155
GAAACTTACCAGGTCCAGACGTAGTGAGGATTGACAGATTGAAGATCTTTCTTGATTCTGCGGGTAGTGGTGCATGGCCG
TTCTTAGTTGGTGGAGTGATTTGTCTGGTTTATTCCGTTAACGAACGAGACGACGACTTGCTAAATAGGGGGGCCTGGCG
GCGACGCCGGGTTAAGCTGCCCCCTTCTTAGAGGGACAATCGGCGTGTAGCCGGGGGAGGCTCGTCGCAATAACAGGTCT
GTGATGCCCTTCGATGTTCTGGGCCGCACGCGCGCTACACTGACGCGTCCATCGAGCTCAATCTATTCGTAAGCCTGTTC
CGAGAGGATCGGGGAATCTATTGAAAGCGCGTCGTGATGGGGATAGACCATTGCAATTGTTGGTCTTCAACGAGGAATTC
>18SV_279
AAAACTTACCAGGTCCAGACATAGTGAGGATTGACAGATTGAGAGCTCTTTCTTGATTCTATGGGTGGTGGTGCATGGCC
GTTCTTAGTTGGTGGAGTGATTTGTCTGGTTAATTCCGTTAACGAACGAGACCCCCGCCTGCTAAATAGTTGTGCGAATG
CTTAGCATTGGCGTCAGCTTCTTAGAGGGACTTTTGGTGACTAACCAAAGGAAGTTGGGGGCAATAACAGGTCTGTGATG
CCCTTAGATGTCCTGGGCCGCACGCGCGCTACACTGACACACGCAACGAGTTCTCCTTGACCGAAAGGTCCGGGTAATCT
TTTAAATGTGTGTCGTGATAGGGATAGATTATTGCAATTATTAATCTTGAACGAGGAATTCCTAGTAAATGCAAGTCATC
>18SV_365
AAAACTCACCCGGCCCGGACACTGTAAGGATTGACAGATTGAGAGCTCTTTCTTGATTCGGTGGGTGGTGGTGCATGGCC
GTTCTTAGTTGGTGGAGCGATTTGTCTGGTTAATTCCGATAACGAACGAGACTCTAGCCTGCTAACTAGTACGCCGATCT
TTTGTCGGCGCGTACTTCTTAGAGGGACAAGTAGCGTGTAGCTACACGAAATTGAGCAATAACAGGTCTGTGATGCCCTT
AGATGTTCGGGGCCGCACGCGCGCTACACTGAAGGGATAAGCGTGCTTTTCCTGCTCCGAAAGGAGTGGGTAATCCGCTG
AAACCCCTTCGTGATTGGGATCGGGGCTTGAAATTATTCTCCGTGAACGAGGAATTCCTAGTAAGCGCGAGTCACTAGCT
>18SV_334
GAAACTTACCAGGTCCAGACATAGTAAGGATTGACAGATTGATAGCTCTTTCTTGATTCTATGGGTGGTGGTGCATGGCC
GTTCTTAGTTGGTGGAGTGATTTGTCTGCTTAATTGCGATAACGAACGAGACCTTATCCTGCTAAATAGTGACGCGAACC
TTCGCGTTCGTGGCCCACTTCTTAGAGGGACTTTTGCGTGTTTTAACCAAAGGAAGTTTGAGGCAATAACAGGTCTGTGA
TGCCCTTAGATGTTCTGGGCCGCACGCGCGCTACACTGACGGTTGCAACGAGTTTATAACCTTGGCCGAAAGGTCTCGGT
AATCTCTCAAATACCGTCGTGATGGGGCTAGATCTTTGTAATTATGGATCTTAAACGAGGAATTCCTAGTAAGTGCAAGT
>18SV_414
GAAACTCACCAGGTCCAGACATAGTAAGGATTGACAGATTGAGAGCTCTTTCTTGATTCTATGGGTGGTGGTGCATGGCC
GTTCTTAGTTGGTGGAGTGATTTGTCTACTCAATTGTGATAACGAACGAGACCTTAACCTGCTAAATAGTCACGGCCATC
TTTGATGGCTGGCCGACTTCTTAGAGGGACTATTGATGATAAATCAATGGAAGTTTAAGGCAATAACAGGTCTGTGATGC
CCTTAGATGTTCTGGGCCGCACGCGCGCTACACTGATAAAGGCAGCGAGTACCATCCTTGGCCGAGAGGCCTGGGTAATC
TTGTGAAACTTTATCGTGCTGGGGATAGTCCTTTGCAATTCTGGGACTTTAACGAGGAATTCCTAGTAAGCGCGAGTCAT
>18SV_431
AAAACTTACCAGGTCCAGACATAGTAAGGATTGACAGATTGAAGATCTTTCTTGATTCTATGGGTGGTGGTGCATGGCCG
TTCTTAGTTGGTGGAGTGATTTGTCTGGTTAATTCCGTTAACGAACGAGACCTCGACCTACTAAATAGTCGCGCGAGGTC
TTCGGACCTTGTAGTCGACTTCTTAGAGGGACTATCAGCTCCTAGCTGGTGGAAGTTCGAGGCAATAACAGGTCTGTGAT
GCCCTTAGATGTTCTGGGCCGCACGCGCGCTACACTGATGCATTCAACGAGTTTATAACCTCGGCTGAAAGGCCCGGGTA
ATCTTTTGAAAGTGCATCGTGATGGGGATAGATGATTGCAATTTTTCATCTTCAACGAGGAATTCCTAGTAAACGCAAGT
>18SV_489
GAAACTTACCAGGTCCAGACACGGGGAGGATTGACAGATTGAGAGCTCTTTCTTGATTCTGTGGGTGGTGGTGCATGGCC
GTTCTTAGTTGGTGGGTTGCCTTGTCAGGTTGATTCCGGTAACGAACGAGACCTCAGCCTGCTAAATAGTTACGGGTACT
TTGGTACACGCTTAACTTCTTAGAGGGACTATTGGCGTTTAGTCAATGGAAGTGTGAGGCAATAACAGGTCTGTGATGCC
CTTAGATGTTCTGGGCCGCACGCGCGCTACACTGATGCATTCAACGAGCCTATCCTTGGCCGAGAGGTCCGGGTAATCTT
TGAAACTGCATCGTGATGGGGATAGATTATTGCAATTATTAGTCTTCAACGAGGAATGCCTAGTAAGCGCAAGTCATCAG
>18SV_422
AAAACTTACCAGGTCCAGACATAGTTAGGATTGACAGGTTGAAGACCTTTCTTGATTCTATGGGTGGTGGTGCATGGCCG
TTCTTAGTTGGTGGAGTGATTTGTCTGGTTAATTCCGTTAACGAACGAGACCTCGACCTGCTAAATAGTTCGGCGTATTC
TAGGATACGTACGTGACTTCTTAGAGGGACTATCAGGAGAGTATCCGATGGAAGTTCGAGGCAATAACAGGTCTGTGATG
CCCTTAGATGTTCTGGGCCGCACGCGCGCTACACTGATTCGTTCATCGAGCTCCCAACCTTGACCGGTAGGTCTGGGTAA
TCTTCTCAAAGCGAATCGTGCTGGGGATAGATTATTGTAATTTTTAATCTTCAACGAGGAATTCCTAGTAAACGCAAGTC
>18SV_376
GAAACTCACCAGGTCCAGACATGAGAAGGATTGACAGTTTGAAAGCACTTTCTTGATTTCATGGGTGGTGGTGCATGGCC
GTTCTTAGTTGGTGGAGTGATTTGTCTGGTTGATTCCGATAACGAACGAGACTCTCAGAGTAAACTGGCTTGGTCGTAAT
TCGCGTTACTTCCGGCCTCTTTTCTCGACAATTCGTTTTAAACGAAAGGAAGCGGAGAGCAATAACAGGTCTGTGATGCC
CCTCGATGTTCTGGGCTACACGCGCGCTACAATGACGAGTTCAACGAGTTATTATCTCCTTGCCCGGAAGGGTGTGGGTA
ATCTTTTCAATGCTCGTCGTGATGGGGCTAGATTTTTGCAATTATTAATCTTCAACGAGGAATCTCTAGTATGTGCAGTT
>18SV_612
GAACCTTACCAGGACAGGACAACGGTAGGATTGACAGATTGATAGTTCTTTCTTAATTCGTTTGACGGTGGTGCATGGCC
GCTTTTGGTCGGTGAAGTGATTTGTTTGGTTGATTCCTTTAACGGACGAGACCCAATCCGCTTAATAGGGGCACCATCTA
CCTCACGGTAAACGGAAGCGAAGGGATTCGTCCTTTTCGTTCTCCCAGATAGTGATACCCCTTCTTCGCGGCATTCCGTG
CGCCTTAGCACGGTGGCATTTTGGGCAACAGCAGGTCCGTGATGCTCCTAAATGTCCTGGGCGACACGCGCACTACAATG
ACAAAGTGAATGAGTGAAACCTCTGGGTCCTGCTTCGAAAGGAGTGGGAAAACTGAGAAAACTATGTCGTGCTTGGGATC
>18SV_633
GAAACTTACCGGGTCCAGACATAGTGAGGATTGACAGATTGATAGCTCTTTCTTGATTCTATGGGTGGTGGTGCATGGCC
GTTCTTAGTTGGTGGAGTGATTTGTCTGGTTAATTCCGTTAACGAACGAGACCTTAACCTGCTAAATAGTTATGCGAATG
GTGCTGCAAAACATGGTGGTATCGCGTGGTGGTCGGGCTTCGGCAAGGCTGCTCGTGGGTGCTGTCATGAGTTTCATTCG
TAGCCATACTTCTTAGAGGGACTATCCACGTCTAGTGGGTGGAAGTTTAAGGCAATAACAGGTCTGTGATGCCCTTAGAT
GTCTCGGGCTGCACGCGCGCTACACTGGCAGGTTCAACGAGTAGATCAACCTTGGCCGATGGGTCTGGGTAATCTTTGGG
>18SV_632
AAAACTCACCAGGTCCAGACATAGTAAGGATTGACAGATTGAGAGCTCTTTCTTGATTCTATGGGTGGTGGTGCATGGCC
GTTCTTAGTTGGTGGAGTGATCTGTCTGGTTAATTCCGATAACGAACGAGACCTTAACCTGCTAACTAGTCACGCGAACC
TCGGTTCGTGGCCGACTTCTTAGAGGGACTATCGGTGTTTAACCGATGGAAGTTTGAGGCAATAACAGGTCTGTGATGCC
CTTAGATGTTCTGGGCCGCACGCGCGCTACACTGACGAAGGCAGCGAGTTTATAACCTTGGCCGGAAGGTCTGGGTAATC
TTGTGAAACTTCGTCGTGATGGGGATAGATCATTGCAATTATTGATCTTCAACGAGGAATTCCTAGTAAGCGCGAGTCAT
>18SV_672
AAAACTTACCAGGTCCAGACATAGGAAGGATTGACAGATTGAGAGCTCTTTCTTGATTCTATGGGTGGTGGTGCATGGCC
GTTCTTAGTTGGTGGAGTGATTTGTCTGGTTAATTCCGTTAACGAACGAGACCTCGGCCTACTAAATAGGATGTTTTATG
GCGACATAGAGCAGGTCTTCTTAGAGGGACATGTCCGGTTTACGGGCAGGAAGTTCGAGGCAATAACAGGTCTGTGATGC
CCTTAGATGTTCTGGGCCGCACGCGCGCTACACTGATGAGTTCAACGGGTTGTTCTTGGCGGGTCTTTTGGGTCCGTCTC
GGCGTCCTTGGTCGGAAGGCCTGGGTAATCCTTGTAAACGCTCATCGTGATGGGGCTAGATTCTTGCAATTATTAATCTC
>18SV_679
GAAACTCACCAGGTCCAGACATGGTAAGGATTGACAGATTGAGAGCTCTTTCTTGATTCTATGGGTGGTGGTGCATGGCC
GTTCTTAGTTGGTGGGGCGACCTGTCTGGTTAATTCCGATAACGAACGAGACCTTAACCTGCTAAATAGTTACGCGAATT
TAGCCTCTTCCCCCCTTTCTCTCTCGAGAGGGAGGGGGGATCTGGTGGTTCGCGGCCAACTTCTTAGAGGGACTGTCGGT
GTTTAACCGACGGAAGTTTGAGGCAATAACAGGTCTGTGATGCCCTTAGATGTCCTGGGCTGCACGCGCGCTACACTGAT
GAAGTCAGCGAGTTTATAACCTTGTTCGGAAGGACATTTTCCCTGGGTAATCTTGTGAAACTTCATCGTGCTGGGGATAG
>18SV_704
AAAACTTACCAGGTCCAGACAAAGTGAGGATTGACAGATTGAGAGCTCTTTCTTGATTCTTTGGGTGGTGGTGCATGGCC
GTTCTTAGTTGGTGGAGTGATTTGTCTGGTTAATTCCGTTAACGAACGAGACCCCTGCCTGCTAAATAGTCCTTTGAGTG
AATTTCACTGATTTGGGCTTCTTAGAGGGACGTGCATTCTATTAGATGCAGGAAGATAGGGGCAATAACAGGTCTGTGAT
GCCCTTAGATGTTCTGGGCCGCACGCGCGCTACACTGATGCATTCAACGAGTTTCCTTGGCCGAGAGGCCTGGGCAATCT
TTTGAACGTGCATCGTGATAGGGATAGATTATTGCAATTATTAATCTTGAACGAGGAATTCCTAGTAAACGCAGATCATC
>18SV_508
GAAACTTACCAGGTCCAGACACAGTGAGGATTGACAGATTGAAGATCTTTCTTAATTCTGTGGGTGGTGGTGCATGGCCG
TTCTTAGTTGGTGGAGTGATTTGTCTGGTTAATTCCGTTAACGAACGAGACCTCGACCTGCTAACTAGTTCAGTCGACTC
TTCGGGGTCGACTGCTGACTTCTTAGAGGGACTATCGGTGTGTAGCCGATGGAAGTTCGAGGCAATAACAGGTCTGTGAT
GCCCTTAGATGTTCTGGGCCGCACGCGCGCTACACTGATGCGTTCATCGAGCTTCTTCCTAGACCGGAAGGTCCGGGGAA
TCTTTTCAACACGCATCGTGCTGGGGATAGATTATTGTAATTATTAATCTTCAACGAGGAATTCCTAGTAAACGCGAGTC
>18SV_640
GAAACTTACCAGGTCCAGACGTAGGGAGGATTGACAGATTGAAGATCTTTCTTGATTCTACGGGTGGTGGTGCATGGCCG
TTCTTAGTTGGTGGAGTGATTTGTCTGGTTAATTCCGTTAACGAACGAGACCTCGACCTGCTAAATAGTGCGGCGAATCT
TCGGATTCGTAACTTGCGCGCTTCTTAGAGGGACTATCGGTGTTTAGCCGGTGGAAGTTCGAGGCAATAACAGGTCTGTG
ATGCCCTTAGATGTTCTGGGCCGCACGCGCGCTACACTGATACGTTCATCGAGCTTACAACCTTGGCCGACAGGTCCGGG
TAATCTTTGAAAGCGTATCGTGCTGGGGATAGATTATTGTAATTATTAATCTTCAACGAGGAATTCCTAGTAAACGCGAG
>18SV_586
AAAACTTACCAGGTCCAGACATAGTGAGGATTGACAGGTTGAAGACCTTTCTTGATTCTATGGGTGGTGGTGCATGGCCG
TTCTTAGTTGGTGGAGTGATTTGTCTGGTTAATTCCGTTAACGAACGAGACCTCGACCTTGTTAAATAGTCTAGCCTAAC
GCAAGTTAGGTCTTTGGACTTCTTAGAGGGACTATCGGTGTTTAGCCGGTGGAAGTTCGAGGCAATAACAGGTCCGTGAT
GCCCTTAGATGTTCTGGGCCGCACGCGCGCTACACTGATTCGTTCATCGAGTATATAACCTGGGTTGAGAGACTTGGGTA
ATCTTTTGAACGCGAATCGTGCTGGGGATAGATCATTGCAATTATTGGTCTTCAACGAGGAATTCCTAGTAAACGCAAGT
>18SV_382
GAACCTTACCAGGACAGGACAACGGAAGGATTGACAGATTAATAGTTCTTTCTTAATTCGTTTGACGGTGGTGCATGGCC
GCTTTTGGTCGGTGAAGTGATTTGTTTGGTTGATTCCTTTAACGGACGAGACCCAATCCGCTTAATAGGGGCACCATCTA
CCTTTTGGTAAACGGAAGCGAAGGGATTCGTCCTTTTCGTTTTCCCAGATAGTGATACCCCTTCTTCGCGGCATTCCGTG
CGCCTTAGCACGGTGGCATTTTGGGCAACAGCAGGTCCGTGATGCTCCTAAATGTCCTGGGCGACACGCGCACTACAATG
ACAAAGTGAATGAGTGAAACCTCTGGGTCCTGCTTCGAAAGGAGTGGGAAAACTGAGAAAACTATGTCGTGCTTGGGATC
>18SV_682
GAAACTTACCAGGTCCAGACATAGTGAGGATTGACAGATTGATAGCTCTTTCTTGATTCTATGGGTGGTGGTGCATGGCC
GTTCTTAGTTGGTGGAGTGATTTGTCTGGTTAATTCCGATAACGAACGAGACCCCCGCCTGCTAAATAGTTTTATTAATA
CGTAGTATTGATGTAAGCTTCTTAGAGGGACTTTTGGTGACTAACCAAAGGAAGTTGGGGGCAATAACAGGTCTGTGATG
CCCTTAGATGTCCTGGGCCGCACGCGCGCTACACTGACACACGCAGCGAGTTTTCCTTGACTGAAAGGTCTGGGTAATCT
TGTAAATGTGTGTCGTGATAGGGATAGATTATTGCAATTATTGATCTTGAACGAGGAATTCCTAGTAAATGCGAGTCATC
>18SV_218
GAACTTTACCAGATCCGGACAGGGTGAGGATTGACAGATTGAGTGTTCTTTCTCGATCCCCTGAATGGTGGTGCATGGCC
GCTTTTGGTCGGTGGAGTGATTTGTTTGGTTGATTCCGTCAACGGACGAGATCCAAGCCGCCTAGTAGAAATCAAAATCT
TATCAAAGAAAGCAATCTCTCGCTTAACTTCGGTTGACGGGAGTTACCTTTGGTTGATTTCTTCTTTGCGGGATTCCTTG
CTTTGCGCAAGGTGAGATTTTGGGCAACAGCAGGTCTGTGATGCTCCTCAATGTTCTGGGCGACACGCGCACTACAATGT
CAGTGAGAACAAGATTACCGATTTTCTGATCGGACCCACTTGATTCAAAAGAGGGGGGAAACACCGGAATCACATCGACC
>18SV_733
GAAACTTACCAGGTCCAGACATAGTAAGGATTGACAGATTGAGAGCTCTTTCTTGATTCTATGGGTGGTGGTGCATGGCC
GTTCTTAGTTGGTGGAGTGATTTGTCTGGTTAATTCCGTTAACGAACGAGACCCCCGCCTGCTAAATAGCCACGAGAATG
CTTTGCATTGCCGGATGTGCTTCTTAGAGGGACTGTGTGAGACTATCACACGGAAGTTGGGGGCAATAACAGGTCTGTGA
TGCCCTTAGATGTCCTGGGCCGCACGCGCGCTACACTGATGCGTGCAACGAGTTTAGAACCTTGGCCGGGAGGCCTGGGT
AATCTGTGAACGCGCATCGTGATAGGGATAGATTATTGCAATTATTAATCTTGAACGAGGAATTCCTAGTAAACGCAAGT
>18SV_485
GAAACTCACCAGGTCCAGACATAGTAAGGATTGACAGATTGAGAGCTCTTTCTTGATTCTATGGGTGGTGGTGCATGGCC
GTTCTTAGTTGGTGGAGTGATTTGTCTGGTTAATTCCGTTAACGAACGAGACCTTAACCTGCTAAATAGTTACGTTAACT
TTGGTTGACGGTTGACTTCTTAGAGGGACTATTGATGTTTAATCAATGGAAGTTTGAGGCAATAACAGGTCTGTGATGCC
CTTAGATGTCCTGGGCCGCACGCGCGCTACACTGATGAAGGCAACAAGTAATTCACCTTGGCCGGAAGGTCTGGGTAATC
TTTTGAAACTTCATCGTGCTGGGGATAGAGCATTGCAATTATTGCTCTTCAACGAGGAATTCCTAGTAAGCGTGAGTCAT
>18SV_369
GAAACTCACCAGGTCCAGACATAGTAAGGATTGACAGATTGATAGCTCTTTCTTGATTCTATGGGTGGTGGTGCATGGCC
GTTCTTAGTTGGTGGAGTGATTTGTCTGGTTAATTCCGTTAACGAACGAGACCTTAACCTGCTAAATAGTTACGCGAATT
TCGATTCGTGGGCAACTTCTTAGAGGGACTATCGGTGTTTAACCGGTGGAAGTTTGAGGCAATAACAGGTCTGTGATGCC
CTTAGATGTTCTGGGCCGCACGCGCGCTACACTGACCGGGACAACGAGTTTATAACCTGCGCCGGTAGGTGTGGGTAATC
TTTTGAACCCTGGTCGTGTTGGGGCTAGATCTTTGTAATTTTCGATCTCAAACGAGGAATTCCTAGTAAGCGCGATTCAT
>18SV_461
GAAACTCACCAGGTCCAGACATAGTAAGGATTGACAGATTGAGAGCTCTTTCTTGATTCTATGGGTGGTGGTGCATGGCC
GTTCTTAGTTCGTGGATCGATTTGTCTGGTTAATTCCGTTAACGAACGAGACCTTAACCTGCTAAATAGTCATGCGTATC
CTTGTGATAAGCAGACGACTTCTTAGAGGGACTTTCGGTGATTAACCGAAGGAAGTTTGAGGCAATAACAGGTCTGTGAT
GCCCTTAGATGTTCTGGGCCGCACGCGCGCTACACTGACGGAGGCAACGAGTTATTAGCCTGGTTCGGAAGGACTGGGTA
ATCTTGTGAAACTCTGTCGTGATGGGGATAGATCTTTGTAATTATCGATCTTCAACGAGGAATTCCTAGTAAGCGCGGTT
>18SV_327
GAAACTTACCAGGTCCAGACACAGGGAGGATTGACAGATTGAAGTTCTTTCTTGATTCTGTGGGTGGTGGTGCATGGCCG
TTCTTAGTTGGTGGAGTGATTTGTCTGGTTAATTCCGTTAACGAACGAGACCTCGACCTGCTAAATAGTACGCGCTCCTC
CCGGAGTTGTTCGTGCTTCTTAGAGGGACTGTCGGATTTTAGCCGAAGGAAGTTCGAGGCAATAACAGGTCTGTGATGCC
CTTAGATGTTCTGGGCCGCACGCGCGCTACACTGATACGTTCATCGAGCATATAACCTTGGCCGAGAGGCCTGGGTAATC
TTGTCAATGCGTATCGTGCTGGGGATAGATCATTGTAATTATTGATCTTCAACGAGGAATTCCTAGTAGACGCCAGTCAT
>18SV_695
GAAACTTACCAGGTCCAGACATAGTAAGGATTGACAGATTGAGAGCTCTTTCTTGATTCTATGGGTGGTGGTGCATGGCC
GTTCTTAGTTGGTGGAGTGATTTGTCAGGTTAATTCCGGTAACGAACGAGACCTCCGCCTGCTAAATAGTCACGCGATGC
TTCTGCATCCGCGGACGACTTCTTAGAGGGACTACGGGCGGTGAGCTCGCGGAAGTTGGAGGCAATAACAGGTCTGTGAT
GCCCTTAGATGTTCTGGGCCGCACGCGCGCTACACTGACTGGTTCAGCAAGTTTCACCCTTTGCTCCGAAAGGCATGGGT
AATCTTTGAACGCCAGTCGTGATGGGGATAGATTCCTGTAATGATAATCTTCAACGAGGAATTCCTAGTAAACGCAACTC
>18SV_22
AAAACTTACCAGGTCCAGACATAGTGAGGATTGACAGATTGAGAGCTCTTTCTTGATTCTATGGGTGGTGGTGCATGGCC
GTTCTTAGTTGGTGGGTTGCCTTGTCAGGTTGATTCCGGTAACGAACGAGACCTCAACCTGCTAAATAGTCACGATCGAT
TTTTTCGGTTGGCCGACTTCTTAGAGGGACTGTTGGCGACTAGCCAATGGAAGTTTGAGGCAATAACAGGTCTGTGATGC
CCTTAGATGTTCTGGGCCGCACGCGCGTTACACTGATGCATTCAACGAGCCTATCCTTGACCGAGAGGTCCGGGTAATCT
GCGAAACTGCATCGTGATGGGGATAGATTATTGCAATTATTAATCTTCAACGAGGAATGCCTAGTAAGCGCAAGTCATCA
>18SV_19
AAAACTTACCAGGTCCAGACATAGTGAGGATTGACAGATTGAGAGCTCTTTCTTGATTCTATGGGTGGTGGTGCATGGCC
GTTCTTAGTTGGTGGAGTGATTTGTCTGGTTAATTCCGTTAACGAACGAGACCACTGCCTGCTAAATAGCCCAGTGAGTG
AATTTTCACTGACTGCTGGCTTCTTAGAGGGACGTGCATTCTATCAGATGCAGGAGGATAGTGGCTATAACAGGTCTGTG
ATGCCCTTAGATGTCCTGGGCCGCACGCGCGCTACACTGATGCATTCAACGAGTCTAACCTTGGCCGAGAGGCCTGGGCA
ACCTTTTAAACGTGCATCGTGATAGGGATAGATTATTGCAATTATTAATCTTGAACGAGGAATTCCTAGTAAACGCAAAT
>18SV_13
GAAACTCACCCGGCCCGGACACTGGAAGGATTGACAGACTGAGAGCTCTTTCTTGATTCGGTGGGTGGTGGTGCATGGCC
GTTCTTAGTTGGTGGAGTGATTTGTCTGGTTAATTCCGATAACGAACGAGACTCTAGCCTGCTTACTACGTTCACTTGAT
TCATTCGATTCTGCACTTGCCGTGGGTGCCGCGAGGTGCCCACTGTAAGAGTAGATGAGTTTGATCACTCAAGTGAGACT
TCTTAGAGGGACTGGCGGCGTTTCAGCCGCACGAAGGAGAGCAATAACAGGTCTGTGATGCCCTTAGATGTCCGGGGCCG
CACGCGCGCTACACTGAAAGGTGAAGCGTGCTCTTTAATTAACCTGCTCCGAAAGGAGTGGGCAACCCGTTGAACCCCTT
>18SV_73
AAAACTTACCAGGTCCAGACATAGGAAGGATTGACAGATTGATAGCTCTTTCTTGATTCTATGGGTGGTGGTGCATGGCC
GTTCTTAGTTGGTGGGTTGCCTTGTCAGGTTGATTCCGGTAACGAACGAGACCTCAGCCTGCTAAATAGTGACTTCTGCT
CCGGCAGTTGGCACACTTCTTAGAGGGACTGTTGGCGTCTAGCCAATGGAAGTATGAGGCAATAACAGGTCTGTGATGCC
CTTAGATGTTCTGGGCCGCACGCGCGCTACACTGATACGTTCAACAAGTTCCTTGGCCGAAAGGTCCGGGTAATCTTTGA
AACCGTATCGTGATGGGGATAGAACATTGCAATTATTGTTCTTCAACGAGGAATGCCTAGTAAGCGTGAGTCATCATCTC
>18SV_82
AAAACTTACCAGGTCCAGACATAGTGAGGATTGACAGATTGAAGATCTTTCTTGATTCTATGGGTGGTGGTGCATGGCCG
TTCTTAGTTGGTGGAGTGATTTGTCTGGTTAATTCCGTTAACGAACGAGACCTCGACCTGCTAAATAGTTCGGCAAATCC
TTCGGGATTTGTACGTGACTTCTTAGAGGGACTATCGGTGTGTAGCCGATGGAAGTTCGAGGCAATAACAGGTCTGTGAT
GCCCTTAGATGTTCTGGGCCGCACGCGCGCTACACTGACTAGTTCATCGAGCTTACAACCTTGACTGATAAGTCTGGGTA
ATCTTTTTAACGCTAGTCGTGCTGGGGATAGATTATTGTAATTTTTAATCTTCAACGAGGAATTCCTAGTAAACGCAAGT
>18SV_92
AAAACTTACCAGGTCCAGACACAGTAAGGATTGACAGATTGAAGATCTTTCTTGATTCTGTGGGTGGTGGTGCATGGCCG
TTCTTAGTTGGTGGAGTGATTTGTCTGGTTAATTCCGTTAACGAACGAGACCTCGACCTGCTAAATAGTTCGACAAAGGA
TTCTTTCTTTGGACGTGACTTCTTAGAGGGACTATCGGTGTGTAGCCGACGGAAGTTCGAGGCAATAACAGGTCTGTGAT
GCCCTTAGATGTTCTGGGCCGCACGCGCGCTACACTGATGCATGCATCAAGTTTACAACCTTGACTGATAAGTCTGGGTA
ATCTTTGCAACATGCATCGTGCTGGGGATAGATGATTGTAATTATTCATCTTCAACGAGGAATTCCTAGTAAACGCAAGT
>18SV_15
AAAACTTACCAGGTCCAGACATAAGAAGGATTGACAGATTGAGAGCTCTTTCATGATTTTATGGGTGGTGGTGCATGGCC
GTTCTTAGTTGGTGGAGTGATTTGTCTGGTTAATTCCGTTAACGAACGAGACCTCAGCCTACTAAATAGACAGCACATCC
TCGGATGTGACTGACTTCTTAGAGGGACGTTTCGGATTTACCGAAAGGAAGTTTGAGGCAATAACAGGTCTGTGATGCCC
TTAGATGTTCTGGGCCGCACGCGCGCTACAATGACAGACTCAGCGAGCCATCCTTTGCCGACAGGTATAGGAAATCTTTA
GTGTCTGTCGTGATGGGGATAGATCCTTGTAATTTTTGGTCTCCAACGAGGAATTCCTAGTAAACGCAAATCATTAATTT
>18SV_161
GAACTTTACCAGATCCGGACAGGGTGAGGATTGACAGATTGAGTGTTCTTTCTCGATCCCCTGAATGGTGGTGCATGGCC
GCTTTTGGTCGGTGGAGTGATTTGTTTGGTTGATTCCGTCAACGGACGAGATCCAAGCCGCCTAGTAGAAATCAAAATCA
TTTACAAAGACAGCAATCTCTTGCTTGGCTTCGGCCGACGGGAGTCACCTTTGGTTGGTTTCTTCTTTGCGGGATTCCTC
GCTTTGCGCGGGGTGAGATTTTGGGCAACAGCAGGTCTGTGATGCTCCTCAATGTTCTGGGCGACACGCGCACTACAATG
TCAGTGAGAACAAGATTACCGACCTTCTGATCGGACCCACTTGATTCAAAAGAGGGGGGAAACACCGGAATCACATCGAC
>18SV_124
AAAACTTACCAGGTCCAGACATAGTGAGGATTGACAGATTGAGAGCTCTTTCTTGATTCTATGGGTGGTGGTGCATGGCC
GTTCTTAGTTGGTGGGTTGCCTTGTCAGGTTGATTCCGGTAACGAACGAGACCTCAACCTGCTAAATAGTCACGTCCGGT
TTTTCCGGTCGGCCGACTTCTTAGAGGGACTATTGGCGACTAGCCAATGGAAGTTTGAGGCAATAACAGGTCTGTGATGC
CCTTAGATGTTCTGGGCCGCACGCGCGCTACACTGATGCATTCAACGAGCCTATCCTTGACCGACAGGTCCGGGTAATCT
GTGAAACTGCATCGTGATGGGGATAGATTATTGCAATTATTAATCTTCAACGAGGAATGCCTAGTAAGCGCGAGTCATCA
>18SV_139
GAAACTCACCAGGTCCAGACATAGTAAGGATTGACAGATTGAGAGCTCTTTCTTGATTCTATGGGTGGTGGTGCATGGCC
GTTCTTAGTTGGTGGAGTGATCTGTCTGGTTAATTCCGATAACGAACGAGACCTTATCTTATTAAATAGTCCCAGGAATT
TCGATTCCTTAGGGACTTCTTAGAAGGACTATGGACGTTTAGTCCATGGAAGTTTTAGGCAATAACAGGTCTGTGATGCC
CTTAGATGTTCTGGGCCGCACGCGCGCTACACTGATGAAGTCAGCGAGTTCATTCCTTGGCCGGAAGGTCTGGGTAATCT
TGTGAAACTTCATCGTGATGGGGATAGACCATTGCAATTATTGGTCTTCAACGAGGAATTCCTAGTAAGCGCGAGTCATC
>18SV_134
GAAACTTACCAGGTCCAGACATAGTGAGGATTGACAGATTGAGAGCTCTTTCTTGATTCTATGGGTGGTGGTGCATGGCC
GTTCTTAGTTGGTGGAGTGATTTGTCTGGTTAATTCCGTTAACGAACGAGACCCCCGCCTGCTAAATAGTCCCCCGCACC
CTTTCGGGTGACGGGCGGTGCTTCTTAGAGGGACTTTCAGTGATTAACTGAAGGAAGTTGGGGGCAATAACAGGTCTGTG
ATGCCCTTAGATGTCCTGGGCCGCACGCGCGCTACACTGACACCTGCAACGAGCTTAGAACCTTGGCCGAGAGGTCCGGG
TAATCTTTTGAACGGGTGTCGTGATAGGGACAGATGATTGCAATTATTCATCTCGAACGAGGAATTCCTAGTAAACGCGA
>18SV_165
GAAACTTACCAGGTCAAAACATGGGTGGGATTGACAGATTGAGAGCTCTTTCTTGATTCTATGGGTGGTGGTGCATGGCC
GTTCTTAGTTGGTGGAGTGATTTGTCTGGTTAATTCCGTTAACGAACGAGACCTTAACCTGCTAACTAGTTCAGCTATCT
TCAATGGTTGAGACTTCTTAGAGGGACTATGCGGCAGAAACGCATGGAAGTTTGAGGCAATAACAGGTCTGTGATGCCCT
TAGATGTCCTGGGCCGCACGCGCGCTACAATGACACGCTCAGCAAGTTCTATCCTGACCCGGTAGGGTTCGGGTAATCTT
CTCAATACGTGTCGTGTTAGGGATCGATCTTTGCAATTATGGATCTTGAACGAGGAATTCCTAGTAAGTGCAAGTCATCA
>18SV_192
GAAACTTACCAGGTCCAGACTCAGTGAGGATTGACAGATTGAAGATCTTTCTTGATTTTGAGGGTGGTGGTGCATGGCCG
TTCTTAGTTGGTGGAGCGATTTGTCTGGTTTATTCCGTTAACGAACGAGACCACGACCTACTAAATAGTTCAAGTTAGGG
TTCGCTCTAGCTGTTGTGACTTCTTAGAGGGACTATCGGTGTGTAGCCGATGGAAGTTCGTGGCAATAACAGGTCTGTGA
TGCCCTTCGATGTTCTGGGCCGCACGCGCGCTACACTGATGCATTCATCGAGCTACAACCTTGTCTGAGAGGACTGGGTA
ATCTTTGAAAATGCATCGTGCTGGGGATAGATTATTGTAATTATTAATCTTCAACGAGGAATTCCTAGTAAACGCGTGTC
>18SV_177
GAAACTTACCAGGTCCAGACATAGTGAGGATTGACAGATTGAGAGCTCTTTCTTGATTCTATGGGTGGTGGTGCATGGCC
GTTCTTAGTTGGTGGAGTGATTTGTCTGGTTAATTCCGTTAACGAACGAGACCCCCGCCTGCTAAATAGCCCCTGGTACG
CATTTGCGTAGCAGCGGCGCTTCTTAGAGGGACTTTCAGTGATTAACTGAAGGAAGTTGGGGGCAATAACAGGTCTGTGA
TGCCCTTAGATGTCCTGGGCCGCACGCGCGCTACACTGACACCTGCAACGAGCCTAGAACCTTGGCCGAGAGGCCTGGGT
AATCTTTGGAACGGGTGTCGTGATAGGGACAGATTATTGCAATTATTAATCTCGAACGAGGAATTCCTAGTAAACGCGAA
>18SV_196
AAAACTTACCAGGTCCAGACACAGTAAGGATTGACAGATTGAAGATCTTTCTTGATTCTGTGGGTGGTGGTGCATGGCCG
TTCTTAGTTGGTGGAGTGATTTGTCTGGTTAATTCCGTTAACGAACGAGACCTCGACCTGCTAAATAGTTCGACAAAAGA
TTCGTCTTTTGGCTGTGACTTCTTAGAGGGACTATCGGTGTGTAGCCGACGGAAGTTCGAGGCAATAACAGGTCTGTGAT
GCCCTTAGATGTTCTGGGCCGCACGCGCGCTACACTGATGCGTTCATCAAGTTTACAACCTGCACTGAGAGGTCTGGGTA
ATCTTTGCAACACGCATCGTGCTGGGGATAGATTATTGTAATTATTAATCTTCAACGAGGAATTCCTAGTAAACGCAAGT
>18SV_193
AAATCTCACCCGGCCCGGACACTGTAAGGATTGACAGATTGAGAGCTCTTTCTTGATTCGGTGGGTGGTGGTGCATGGCC
GTTCTTAGTTGGTGGAGCGATTTGTCTGGTTAATTCCGATAACGAACGAGACTCTAGCCTGCTAAATAGTACGCCGATCT
TTAGTCGGCGCGTACTTCTTAGAGGGACAAGTGGCGGATAGCCACACGAAATTGAGCAATAACAGGTCTGTGATGCCCTT
AGATGTTCGGGGCCGCACGCGCGCTACACTGAAGGGATAAGCGTGTTCTTCCTGCTCCGAAAGGAGTGGGTAACCCGCTG
AAACCCCTTCGTGATTGGGATCGGGGCTTGCAATTATTCTCCGTGAACGAGGAATTCCTAGTAAGCGCGAGTCATAAGCT
>18SV_203
AAAACTTACCAGGTCCAGACATAGTAAGGATTGACAGATTGAGAGCTCTTTCTTGATTCTATGGGTGGTGGTGCATGGCC
GTTCTTAGTTGGTGGAGTGATTTGTCTGCTTAATTGCGATAACGAACGAGACCTTAACCTACTAAATAGTTACGCGAACC
TTTGTGTTCGCGGCCAACTTCTTAGAGGGACTTTTGCGTGCTTTAACCAAAGGAAGTTTGAGGCAATAACAGGTCTGTGA
TGCCCTTAGATGTTCTGGGCCGCACGCGCGCTACACTGATACGTTCAGCAAGTTTACAACCTTGACCGGCAGGTCTGGGT
AATCTTTCAAAGCGTATCGTGATGGGGATAGATCTTTGTAATTATGGATCTTCAACGAGGAATTCCTAGTAAACGCGAGT
>18SV_204
AAAACTTACCAGGTCCAGACACAGTAAGGATTGACAGATTGAAGATCTTTCTTGATTCTGTGGGTGGTGGTGCATGGCCG
TTCTTAGTTGGTGGAGTGATTTGTCTGGTTAATTCCGTTAACGAACGAGACCTCGACCTGCTAAATAGTTCGACAAAGGA
TTCTTTCTTTGGACGTGACTTCTTAGAGGGACTATCGGTGTGTAGCCGACGGAAGTTCGAGGCAATAACAGGTCTGTGAT
GCCCTTAGATGTTCTGGGCCGCACGCGCGCTACACTGATGCATTCATCAAGTTTACAACCTTGACCGAGAGGTCTGGGTA
ATCTTTGCAACATGCATCGTGCTGGGGATAGATTATTGTAATTATTAATCTTCAACGAGGAATTCCTAGTAAACGCAAGT
>18SV_201
GAAACTTACCAGGTCCAGACATAGTGAGGATTGACAGATTGAGAGCTCTTTCTTGATTCTATGGGTGGTGGTGCATGGCC
GTTCTTAGTTGGTGGAGTGATTTGTCTGGTTAATTCCGTTAACGAACGAGACCCCCGCCTGCTAAATAGTCCCCGGTACG
CATTTGCGTAGCGGCGGTGCTTCTTAGAGGGACTTTCAGCGATTAGCTGAAGGAAGTTGGGGGCAATAACAGGTCTGTGA
TGCCCTTAGATGTCCTGGGCCGCACGCGCGCTACACTGACACCTGCAACGAGCGTAGAACCTTGGCCGGGAGGCCCGGGT
AATCTTTTGAACGGGTGTCGTGATAGGGACAGATGATTGCAATTATTCATCTCGAACGAGGAATTCCTAGTAAACGCGAA
>18SV_212
GAAACTCACCAGGTCCAGACATAGTAAGGATTGACAGATTGAGAGCTCTTTCTTGATTCTATGGGTGGTGGTGCATGGCC
GTTCTTAGTTGGTGGATTGATTTGTCTGGTTAATTCCGATAACGAACGAGACCTTAACCTGCTAAATAGTCACGGGAAGT
TTTACTTCCTGATTTGACTTCTTAGAGGGACTATTGATGTCTAATCAATGGAAGTTTGAGGCAATAACAGGTCTGTGATG
CCCTTAGATGTTCTGGGCCGCACGCGCGCTACACTGATGAAGTCAGCGAGTTTTTTCCTTGGCCGGAAGGTCTGGGTAAT
CTTGTGAAACTTCATCGTGCTGGGGATAGACCATTGCAATTATTGGTCTTCAACGAGGAATTCCTAGTAAGCGCAAGTCA
>18SV_223
AAAACTTACCAGGTCCAGACATTAGAAGGATTGACAGATTGATAGCTCTTTCATGATTTGATGGGTGGTGGTGCATGGCC
GTTCTTAGTTGGTGGAGTGATTTGTCTGGTTAATTCCGATAACGAACGAGACCTTTACCATACTAACTAGTTATATATAT
TCTTTATGATTATATAGATGAACTTCTTAGAGGGACTATTGGTTTACAAACCAAAGGAAGTAAAGGCGATAACAGGTCTG
TGATGCCCTTAGATGTTCTGGGCTGCACGCGCGCTACAATGATAAGATCATCAAGTTATTTTTAACGATTTGCTTTACTG
GAAGGTATGGCTAATCTTAAACTCTTATCGTGCTTGGGATAGATGATTGCAATTATTCATCTCAAACCAGGAATTCCTAG
>18SV_245
AAAACTTACCAGGTCCAGACACAGTAAGGATTGACAGATTGAAGATCTTTCTTGATTCTGTGGGTGGTGGTGCATGGCCG
TTCTTAGTTGGTGGAGTGATTTGTCTGGTTAATTCCGTTAACGAACGAGACCTCGACCTGCTAAATAGTTCGACAAAGGA
TTCTTCCTTTGGTACGTGACTTCTTAGAGGGACTATCGGTGTGTAGCCGACGGAAGTTCGAGGCAATAACAGGTCTGTGA
TGCCCTTAGATGTTCTGGGCCGCACGCGCGCTACACTGATGCATGCATCAAGTTTACAACCTTCACTGATAAGTGTGGGT
AATCTTTGCAACATGCATCGTGCTGGGGATAGATGATTGTAATTATTCATCTTCAACGAGGAATTCCTAGTAAACGCAAG
>18SV_227
AAAACTTACCAGGTCCGGACATAGGGAGGATTGACAGATTGAGAGCTCTTTCTTGATTCTATGGGTGGTGGTGCATGGCC
GTTCTTAGTTGGTGGAGTGATTTGTCTGGTTAATTCCGTTAACGAACGAGACCTTAACCTGCTAACTAGTGGCGCGAAAC
GCGGTTTCGACGCCGCTTCTTAGAGGGACGATCTGCGTCTAGCAGAGGGAAGTTTGAGGCAATAACAGGTCTGTGATGCC
CTTAGATGTCCTGGGCTGCACGCGCGCTACACTGATGCAGGCAACGAGCGTCGCTGCTCCGAGAGGAGTGGCGAATCTGC
CAATCTGCATCGTGCTGGGGATAGACCCTTGGAATTATGGGTCTTCAACGAGGAATTCCTTGTAAGCGTGAGTCATCAGC
>18SV_248
GAAACTTACCAGGTCCAGACATAGTGAGGATTGACAGATTGAGAGCTCTTTCTTGATTCTATGGGTGGTGGTGCATGGCC
GTTCTTAGTTGGTGGAGTGATTTGTCTGGTTAATTCCGTTAACGAACGAGACCCCCGCCTGCTAAATAGTCCCTGGTACG
CATTCGCGTAGCAGCGGCGCTTCTTAGAGGGACTTTCAGTGATTAACTGAAGGAAGTTGGGGGCAATAACAGGTCTGTGA
TGCCCTTAGATGTCCTGGGCCGCACGCGCGCTACACTGACACCTGCAACGAGCGTAGAACCTTGGCCGGAAGGCCCGGGT
AATCTTTGGAACGGGTGTCGTGATAGGGACAGATGATTGCAATTATTCATCTCGAACGAGGAATTCCTAGTAAACGCGAA
>18SV_251
AAAACTCACCAGGTCCAGACATAGTAAGGATTGACAGATTGAGAGCTCTTTCTTGATTCTATGGGTGGTGGTGCATGGCC
GTTCTTAGTTGGTGGAGTGATTTGTCTGGTTAATTCCGATAACGAACGAGACCTTAACCTGCTAACTAGTTTTGCTCATT
TTTAATGGGTGAACCTTCTTAGAGGGACTATCAGTGTTTAACTGATGGAAGTTTGAGGCAATAACAGGTCTGTGATGCCC
TTCGATGTTCTGGGCCGCACGCGCGCTACACTGATGAAGGCAACGAGTATTTCCTTGATTGAAAAATTTGGGTAATCTTT
AAACTTCATCGTGCTGGGGATAGAGCATTGCAATTATTGCTCTTCAACGAGGAATTCCTAGTAAGCGCGAGTCATCAGCT
>18SV_266
GAAACTCACCAGGTCCAGACATGAGAAGGATTGACAGTTTGAAAGCACTTTCTTGATTTCATGGGTGGTGGTGCATGGCC
GTTCTTAGTTGGTGGAGTAATTTGTCTGGTTGATTCCGATAACGAACGAGACTCTCAGAGTAAACTGGCTTAGCTGGTAA
CTCACGTTACTTGCGGCCTCTTTTCTCGACAATTCGTTTTAAACGAAAGGAAGCGGAGAGCAATAACAGGTCTGTGATGC
CCCTCGATGTTCTGGGCTACACGCGCGCTACAATGACGAGTTCAACGAGTTTTTTTTCCTTGCCCGGAAGGGTGTGGGTA
ATCTTTTCAATGCTCGTCGTGATGGGGCTAGATTTTTGCAATTATTAATCTTCAACGAGGAATCTCTAGTATGTGCAGTT
>18SV_264
AAAACTTACCAGGTCCAGACACGGGGAGGATTGACAGATTGAGAGCTCTTTCTTGATTCTGTGGGTGGTGGTGCATGGCC
GTTCTTAGTTGGTGGGTTGCCTTGTCAGGTTGATTCCGGTAACGAACGAGACCTCAGCCTGCTAAATAGTCACATCTGCC
TCTCGCAGCTGGCCGACTTCTTAGAGGGACTATTGTCGTTTAGGCAATGGAAGTATGAGGCAATAACAGGTCTGTGATGC
CCTTAGATGTTCTGGGCCGCACGCGCGCTACACTGATGCGTTCAACGAGCCTATCCTTGGCCGAGAGGCCCGGGTAATCT
TAGAAACCGCATCGTGATGGGGATAGATTATTGCAATTATTAGTCTTCAACGAGGAATGCCTAGTAAGCGCAAGTCATCA
>18SV_290
AAAACTTACCAGGTCCAGACATAGTGAGGATTGACAGATTGAGAGCTCTTTCTTGATTCTATGGGTGGTGGTGCATGGCC
GTTCTTAGTTGGTGGGTTGCCTTGTCAGGTTGATTCCGGTAACGAACGAGACCTCAGCCTGCTAAATAGTCACGGCTGCT
TTTGCCAGTCGGCAGACTTCTTAGAGGGACTTTTGGCGACTAGCCAAAGGAAGTGTGAGGCGATAACAGGTCTGTGATGC
CCTTAGATGTTCTGGGCCGCACGCGCGCTACACTGATGCATTCAACGAGCCTATCCTTGGCCGACAGGCCCGGGTAATCT
TTGAAACTGCATCGTGATGGGGATAGATTATTGCAATTATTAATCTTCAACGAGGAATGCCTAGTAAGCGCGAGTCATCA
>18SV_285
AAAACTTACCAGGTCCAGACATAGTGAGGATTGACAGATTGAAGATCTTTCTTGATTCTATGGGTGGTGGTGCATGGCCG
TTCTTAGTTGGTGGAGTGATTTGTCTGGTTAATTCCGTTAACGAACGAGACCTCGACCTGCTAAATAGTTCAACGAATCT
TGATTCGTATGATGCTTCTTAGAGGGACTATCGTCCGTGTAGGCGATGGAAGTTCGAGGCAATAACAGGTCTGTGATGCC
CTTAGATGTTCTGGGCCGCACGCGCGCTACACTGATACGTTCATCGAGTTTACAACCTTGACTGGAAGGTCCGGGTAATC
TTTTAAATCGTATCGTGCTGGGGATAGATCATTGTAATTATTGATCTTCAACGAGGAATTCCTAGTAAACGCGAGTCATC
>18SV_288
AAAACTTACCAGGTCCAGACACGGGGATGATAAACAGATTGAGAGCTCTTTTTTGATTCTGTGGGTGGTGGTGCATGGCC
GTTCTTAGTTGGTGGGTTGCCTTGTCAGGTTGATTCCGGTAACGAACGAGACCTCAGCCTGCTAAATAGTCACGTGTCCT
TTTTGGATACGTCTGACTTCTTAGAGGGACTATTGTCGTTTAGGCAATGGAAGTGTGAGGCAATAACAGGTCTGTGATGC
CCTTAGATGTTCTGGGCCGCACGCGCGCTACACTGATGCATTCAACGAGCCTATCCTTGGCCGAGAGGTCCGGGTAATCT
TTGAAACTGCATCGTGATGGGGATAGATTATTGCAATTATTAGTCTTCAACGAGGAATGCCTAGTAAGCGCGAGTCATCA
>18SV_297
GAAACTCACCAGGTCCAGACATGAGAAGGATTGACAGTTTGAAAGCACTTTCTTGATTTCATGGGTGGTGGTGCATGGCC
GTTCTTAGTTGGTGGAGTGATTTGTCTGGTTGATTCCGATAACGAACGAGACTCTCAGAGTAAACTGGCTTAGCTGGTAA
CTCACGTTACTTGCGGCCTCTTTTCTCGACAATTCGTTTTAAACGAAAGGAAGCGGAGAGCAATAACAGGTCTGTGATGC
CCCTCGATGTTCTGGGCTACACGCGCGCTACAATGACGAGTTCAACGAGTTTTTTCCTTGCCCGGAAGGGTGTGGGTAAT
CTTTTCAATGCTCGTCGTGATGGGGCTAGATTTTTGCAATTATTAATCTTCAACGAGGAATCTCTAGTATGTGCAGTTCA
>18SV_298
GAAACTTACCAGGTCCAGACATAGTGAGGATTGACAGATTGAGAGCTCTTTCTTGATTCTATGGGTGGTGGTGCATGGCC
GTTCTTAGTTGGTGGAGTGATTTGTCTGGTTAATTCCGTTAACGAACGAGACCCCCGCCTGCTAAATAGTCTTGTTAATG
CACTAGTATTGACGTAGGCTTCTTAGAGGGACTTTTGGTGACTAACCAAAGGAAGTTGGGGGCAATAACAGGTCTGTGAT
GCCCTTAGATGTCCTGGGCCGCACGCGCGCTACACTGACACACGCAGCGAGTCTTCCTTGTCCGAAAGGTCTGGGTAATC
TTGTAAATGTGTGTCGTGATAGGGATAGATTATTGCAATTATTAATCTTGAACGAGGAATTCCTAGTAAATGCGGGTCAT
>18SV_318
GAAACTTACCAGGTCCAAACATGGGTGGGATTGACAGATTGAGAGCTCTTTCTTGATTCTATGGGTGGTGGTGCATGGCC
GTTCTTAGTTGGTGGAGTGATTTGTCTGGTTAATTCCGTTAACGAACGAGACCTTAACCTGCTAAATAGTACGTTAATGA
ATAATTGGCGTTACTTCTTAGAGGGACTATGCGCTCTGAAACGCATGGAAGTTTGAGGCAATAACAGGTCTGTGATGCCC
TTAGATGTCCTGGGCCGCACGCGCGCTACAATGACTCACTCAGCAAGCTTTTCCTGGTCCGGAAGGATTCGGGTAATCTT
CATAATATGAGTCGTGTTAGGGATCGATCTTTGCAATTATAGATCTTGAACGAGGAATGCCTAGTAAGTGCATGTCATCA
>18SV_260
GAAACTTACCAGGTTCAGACATAGGTAGGATTGACAGATTGAGAGCTCTTTCTTGATTCTATGGGTGGTGGTGCATGGCC
GTTCTTAGTTGGTGGAGTGATTTGTCTGGTTAATTCCGTTAACGAACGAGACCTTAACCTGCTAACTAGTCGTCGTTACC
AACCTAGCGATTGACTTCTTAGAGGGACTTTGTGTGCAAGCACAAGGAAGTTTGAGGCAATAACAGGTCTGTGATGCCCT
TAGATATCCTGGGCCGCACGCGTGCTACACTGACGCGTTCAACAAGTTCTATCCTGGCCCGGAAGGGTACGGGTAATCTT
TTTAATACGCGTCGTGATGGGGATAGATCTTTGGAATTATAGATCTTGAACGAGGAATTCCTAGTAAGCATAAGTCATCA
>18SV_320
GAAACTCACCAGGTCCAGACAAAATAAGGATTGACAGATTGAGAGCTCTTTCTTGATCTTTTGGATGGTGGTGCATGGCC
GTTCTTAGTTGGTGGAGTGATTTGTCTGCTTAATTGCGATAACGAACGAGACCTCGTCCCTTAAATAGCCCGGTCCGCAT
TTGCGGGCCGCTGGCTTCTTAGGGGGACTATCGGCTTAAGCCGATGGAAGTGCGCGGCAATAACAGGTCTGTGATGCCCT
TAGATGTTCTGGGCCGCACGCGCGCTACACTGACAGGGCCAGCGAGTACATCACCTTGGCCGAGAGGTCCGGGTAATCTT
GTTAAACCCTGTCGTGCTGGGGATAGAGCATTGCAATTATTGCTCTTCAACGAGGAATGCCTAGTAGGCGCGAGTCATCA
>18SV_324
AAAACTCACCAGGTCCAGACATGGTAAGGATTGACAGATTGAGAGCTCTTTCTTGATTCCATGAAAGGTGGCGCATGGCC
GTTCTTAGTTGGTGGAGTGATTTGTCTGGTTAATTCCGTTAACGAACGAGACCTTTACCTGCTAACTAGTCCTGGCAAAC
CATTTCCGGTTTGTCCAGCTGACTTCTTAGAGGGACAAGCTGTATCTAGCAGCTGGAAGCTGGAGGCAATAACAGGTCTG
TGATGCCCTTAGATGTCCTGGGCTGCACGCGCGCTACACTGACGAACTCAACGAGTTTATAACCTTGGCAGAGATGTCTG
GGTAATCTTCTAAAAGTTCGTCGTGATGGGGATAGATGATTGTAATTATTCGTCTTGAACGAGGAATTCCTAGTAAGTGT
>18SV_326
GAAACTTACCGGGTCCGGACACTTTGAGGATTGACAGATTGATAGCTCTTTCTTGATTAAGTGGGTGGTGGTGCATGGCC
GTTTTTAGTTGGTGGATTGATTTGTCTGGTTAATTCCGAAAACGAACGAGACCTTAACCTATTAAATAGTATAATTAAAA
TTGAATACAAATTCTTGAAATTTGAAAAAAAGAAATGGATACTTCTTAAAGGGACTCTTCATATTTTAGTGAATGGAAGT
TTAAGGCAAAAACAGGTCTGTGATGCCCTTAGATGTTCCGGGCTGCACGCGCGTTACACTGATGCGATCAAAAAGTTTAA
TTTAAATTTCCTTATTTGAAAAGATTGGGTAAACTCAGAAATCGTATCGTGATTGGGATAGTGCTTTGTAATTATCGCAC
>18SV_274
GAAACTTACCAGGTCCAGACATAGTGAGGATTGACAGATTGAAGATCTTTCTTGATTCTATGGGTGGTGGTGCATGGCCG
TTCTTAGTTGGTGGAGTGATTTGTCTGGTTAATTCCGTTAACGAACGAGACCTCGACCTGCTAAATAGTTCGGCGAACCT
TTCGGGGTTCGTGCGTGACTTCTTAGAGGGACTATCGGTGTGTAGCCGGTGGAAGTTCGAGGCAATAACAGGTCTGTGAT
GCCCTTAGATGTTCTGGGCCGCACGCGCGCTACACTGATTCGTTCATCGAGCTTACAACCTTGACCGGCAGGTCTGGGTA
ATCTTTTCAAAGCGAATCGTGCTGGGGATAGATTATTGTAATTTTTAATCTTAAACGAGGAATTCCTAGTAAACGCAAGT
>18SV_339
GAAACTTACCAGGTCAAAACATGGGTGGGATTGACAGATTGAGAGCTCTTTCTTGATTCTATGGGTGGTGGTGCATGGCC
GTTCTTAGTTGGTGGAGTGATTTGTCTGGTTAATTCCGTTAACGAACGAGACCTTAACCTGCTAACTAGTTCAGTTATCT
TCAATGGCTGAGACTTCTTAGAGGGACTATGCGGCAGAAACGCATGGAAGTTTGAGGCAATAACAGGTCTGTGATGCCCT
TAGATGTCCTGGGCCGCACGCGCGCTACAATGACACGCTCAGCAAGTTCTATCCTGACCCGGTAGGGTTCGGGTAATCTT
CTCAATACGTGTCGTGTTAGGGATCGATCTTTGCAATTATGGATCTTGAACGAGGAATTCCTAGTAAGTGCAAGTCATCA
>18SV_329
GAAACTTACCAGGTCCAGACATAGTGAGGATTGACAGATTGAGAGCTCTTTCTTGATTCTATGGGTGGTGGTGCATGGCC
GTTCTTAGTTGGTGGAGTGATTTGTCTGGTTAATTCCGTTAACGAACGAGACCCCCGCCTGCTAAATAGTCCCCGGTACG
CTTTTGCGTAGCGGCGGCGCTTCTTAGAGGGACTTTCGGTGATTAACCGAAGGAAGTTGGGGGCAATAACAGGTCTGTGA
TGCCCTTAGATGTCCTGGGCCGCACGCGCGCTACACTGACACCTGCAACGAGTCTAGAACCTTGGCCGAGAGGCCCGGGT
AATCTTTGGAACGGGTGTCGTGATAGGGACAGATGATTGCAATTATTCATCTCGAACGAGGAATTCCTAGTAAACGCGAA
>18SV_330
GAAACTTACCAGGTCCAGACATAGTGAGGATTGACAGATTGAGAGCTCTTTCTTGATTCTATGGGTGGTGGTGCATGGCC
GTTCTTAGTTGGTGGAGTGATTTGTCTGGTTAATTCCGTTAACGAACGAGACCCCCGCCTGCTAAATAGCCCCTGGTACG
CATTTGCGTAGCAGAGGTCGCTTCTTAGAGGGACTTTCAGTGATTAACTGAAGGAAGTTGGGGGCAATAACAGGTCTGTG
ATGCCCTTAGATGTCCTGGGCCGCACGCGCGCTACACTGACACCTGCAACAAGCTTAGAACCTTGGCCGAGAGGCCTGGG
TAATCTCTGGAACGGGTGTCGTGATAGGGACAGATGATTGCAATTATTCATCTCGAACGAGGAATTCCTAGTAAACGCGA
>18SV_341
GAAACTTACCAGGTCAAAACATGGGTGGGATTGACAGATTGAGAGCTCTTTCTTGATTCTGTGGGTGGTGGTGCATGGCC
GTTCTTAGTTGGTGGAGTGATTTGTCTGGTTAATTCCGTTAACGAACGAGACCTTAACCTGCTAACTAGTGGTTATATGA
ATAATGTGATTCACTTCTTAGAGGGACTTCATGTATCAAGCATGAGGAAGTTTGAGGCAATAACAGGTCTGTGATGCCCT
TAGATGTCCTGGGCCGCACGCGCGCTACAATGACACGTGCAGCGAGTATACCCTGGCCCGAAAGGGTCCGGGTAAACTTC
ATAATGCGTGTCGCGATAGGGATCGACCTTTGGAATTATAGGTCTTGAACGAGGAATTCCTAGTAAGTGCAAGTCATCAG
>18SV_335
AAAACTTACCAGGTCCAGACACAGTAAGGATTGACAGATTGAAGATCTTTCTTGATTCTGTGGGTGGTGGTGCATGGCCG
TTCTTAGTTGGTGGAGTGATTTGTCTGGTTAATTCCGTTAACGAACGAGACCTCGACCTGCTAAATAGTTCGACCAAGGA
TTCTTCCTTGGGACGCGACTTCTTAGAGGGACTATCGGTGTGTAGCCGACGGAAGTTCGAGGCAATAACAGGTCTGTGAT
GCCCTTAGATGTTCTGGGCCGCACGCGCGCTACACTGATGCATGCATCAAGTTTACAACCTTGACAGAGATGTCTGGGTA
ATCTTTGCAACATGCATCGTGCTGGGGATAGATGATTGTAATTATTCATCTTCAACGAGGAATTCCTAGTAAACGCAAGT
>18SV_349
GAAACTTACCAGGTCAAGACATAGGTGGGATTGACAGATTGAGAGCTCTTTCTTGATTCTATGGGTGGTGGTGCATGGCC
GTTCTTAGTTGGTGGAGTGATTTGTCTGGTTAATTCCGTTAACGAACGAGACCTTAACCTGCTAACTAGCCGCCCTGTGT
CCAACGGGGTTGGCTTCTTAGAGGGACTATGTGTTCAAGCACATGGAAGTTTGAGGCAATAACAGGTCAGTGATGCCCTT
AGATGTCCTGGGCCGCACGCGCGCTACACTGACACGTTCAACGAGTTCTACCCTGGCCCGGAAGGGTTTCGGGTAATCTT
CATAGTACGTGTCGTGCTGGGGATCGATCTTTGGAATTATAGATCTTGAACGAGGAATTCCTAGTAAGCATAAGTCATCA
>18SV_375
AAAACTTACCAGGTCCAGACATAGTGAGGATTGACAGATTGAGAGCTCTTTCTTGATTCTATGGGTGGTGGTGCATGGCC
GTTCTTAGTTGGTGGGTTGCCTTGTCAGGTTGATTCCGGTAACGAACGAGACCTCAGCCTGCTAAATAGTCACGGTTGCT
CTTGCAGCCGGCCGACTTCTTAGAGGGACTATTGGCGATTAGCCAATGGAAGCATGAGGCAATAACAGGTCTGTGATGCC
CTTAGATGTTCTGGGCCGCACGCGCGCTACACTGACGCATTCAACGAGCCAATCCTTGGCCGAGAGGTCCGGGTAATCTG
CGAAACTGCGTCGTGATGGGGATAGATCATTGCAATTATTGATCTTCAACGAGGAATGCCTAGTAAGCGCAAGTCATCAG
>18SV_361
AAAACTTACCAGGTCCAGACATAGTGAGGATTGACAGATTGAGAGCTCTTTCTTGATTCTATGGGTGGTGGTGCATGGCC
GTTCTTAGTTGGTGGGTTGCCTTGTCAGGTTGATTCCGGTAACGAACGAGACCACAGCCTGCTAAATAGTCACGGTTGCT
CGCGCAGCTGGCCGACTTCTTAGAGGGACTATCAGCGATTAGCTGATGGAAGCATGTGGCAATAACAGGTCTGTGATGCC
CTTAGATGTTCTGGGCCGCACGCGCGCTACACTGATGCATTCAACGAGCCTACCTTGGCCGAAAGGTCCGGGAAATCTGT
GAAACTGCATCGTGATGGGGATAAATCATTGCAATTATTGATTTTCAACGAGGAATGCCTAGTAAGCGCAAGTCATCAGC
>18SV_247
AAAACTCACCAGGTCCAGACATGGTAAGGATTGACAGATTGAGAGCTCTTTCTTGATTCCATGAAAGGTGGCGCATGGCC
GTTCTTAGTTGGTGGAGTGATTTGTCTGGTTAATTCCGTTAACGAACGAGACCTTAACCTGCTAACTAGTCACGGTAAGT
ATTTTGCTTGCCGGCAGTACTTCTTAGAGGGACAATCTGTTTCCAGCAGATGGAAGTTTGAGGCAATAACAGGTCTGTGA
TGCCCTTAGATGTCCTGGGCTGCACGCGCGCTACACTGACGAATTCAACGAGTTTATCACCTTGGCAGAGATGTCTGGGT
AATCTTTTAAAAGTTCGTCGTGATGGGGATAGATGATTGTAATTATTCGTCTTGAACGAGGAATTCCTAGTAAGTGTGAG
>18SV_388
AAAACTTACCAGGTCCAGACACAGTAAGGATTGACAGATTGAAGATCTTTCTTGATTCTGTGGGTGGTGGTGCATGGCCG
TTCTTAGTTGGTGGAGTGATTTGTCTGGTTAATTCCGTTAACGAACGAGACCTCGACCTGCTAACTAGTTCGACGAAGGA
TTCGTTCTTCGCGCGTGACTTCTTAGAGGGACTATCGGTGTGTAGCCGACGGAAGTTCGAGGCAATAACAGGTCTGTGAT
GCCCTTAGATGTTCTGGGCCGCACGCGCGCTACACTGATGCATGCATCAAGTTTACAACCTGCACTGAGAGGTCTGGGTA
ATCTTTGCAACATGCATCGTGCTGGGGATAGATTATTGTAATTATTAATCTTCAACGAGGAATTCCTAGTAAACGCAAGT
>18SV_381
AAAACTTACCAGGTCCAGACATAGTGAGGATTGACAGATTGAGAGCTCTTTCTTGATTCTATGGGTGGTGGTGCATGGCC
GTTCTTAGTTGGTGGGTTGCCTTGTCAGGTTGATTCCGGTAACGAACGAGACCTCAGCCTGCTAAATAGTCACGGTTGCT
TCTTGCAGCCGGCCGACTTCTTAGAGGGACTTTTGGCGCCTTAGCCAAAGGAAGTGTGAGGCGATAACAGGTCTGTGATG
CCCTTAGATGTTCTGGGCCGCACGCGCGCTACACTGATGCAATCAACGAGCATATCCTTGACCGACAGGTCCGGGTAATC
TTTGAAACTGCATCGTGATGGGGATAGATTATTGCAATTATTAATCTTCAACGAGGAATGCCTAGTAAGCGCGAGTCATC
>18SV_387
GAAACTTACCAGGTCCAGACATAGTGAGGATTGACAGATTGAGAGCTCTTTCTTGATTCTATGGGTGGTGGTGCATGGCC
GTTCTTAGTTGGTGGAGTGATTTGTCTGGTTAATTCCGTTAACGAACGAGACCCCCGCCTGCTAAATAGCCCCTGGTACG
CATTTGCGTAGCAGCGGCGCTTCTTAGAGGGACTTTCAGTGATTAACTGAAGGAAGTTGGGGGCAATAACAGGTCTGTGA
TGCCCTTAGATGTCCTGGGCCGCACGCGCGCTACACTGACACCTGCAACAAGCTTAGAACCTTGGCCGAGAGGCCTGGGT
AATCTCTTGAACGGGTGTCGTGATAGGGACAGATGATTGCAATTATTCATCTCGAACGAGGAATTCCTAGTAAACGCGAA
>18SV_391
GAAACTTACCAGGTCCAGACATAGTGAGGATTGACAGATTGAGAGCTCTTTCTTGATTCTATGGGTGGTGGTGCATGGCC
GTTCTTAGTTGGTGGAGTGATTTGTCTGGTTAATTCCGTTAACGAACGAGACCCCCGCCTGCTAAATAGCCCCCGGTACG
CATTCGCGTAGCGGCGGCGCTTCTTAGAGGGACTTTCAGTGATTAACTGAAGGAAGTTGGGGGCAATAACAGGTCTGTGA
TGCCCTTAGATGTCCTGGGCCGCACGCGCGCTACACTGACACCTGCAACGAGCGTAGAACCTTGGCCGAGAGGCCCGGGT
AATCTTTGGAACGGGTGTCGTGATAGGGACAGATTATTGCAATTATTAATCTCGAACGAGGAATTCCTAGTAAACGCGAA
>18SV_384
GAAACTTACCAGGGCAAGACCTTAGAAGGATTGACAGATTGATAGCTTTTTCTTGATTTGAGGGATGGTGGTGCATGGCC
GTTCTTAGTTCGTGGAGTGATTTGTCTGGTTAATTCCCTTAACGAACGAGACCTTAACCTGCTAACCTAGACGCGGTTAT
CTTTTAGCCGTTGTGCTTCTTAGAGGGACTATGTGTCAAAAAATGCATGGAAGTTTGAGGCAATAACAGGTCAGTGATGC
CCTTAGACGTCCTGGGCCGCACGTGTGCTACACTGATGCATTCAGCAAGTTCTATCCTAACCCGAAAGGGGCTGGGTAAT
CTTCATAATATGCATCGTGCTTGGGATTGATCTTTGCAATTATGGATCATGAACGAGGAATTCCTAGTAAGTGCAAGTCA
>18SV_411
AAAACTTACCAGGTCCAGACATAGTGAGGATTGACAGATTGAAGAACTTTCTTGATTCTATGGGTGGTGGTGCATGGCCG
TTCTTAGTTGGTGGAGCGATTTGTCTGGTTAATTCCGTTAACGAACGAGACGTCCACCTGCTAAATAGTTGACTGATGAA
TTCGTTCATCGTGTTGACTTCTTAGAGGGACTATCGGTGTGTAGCCGATGGAAGTTGGACGCAATAACAGGTCTGTGATG
CCCTTAGATGTTCTGGGCCGCACGCGCGCTACACTGATGGATTCATCGAGCATATAACCTTGGCTGAAAAGTCTGGGTAA
TCTTTGAACATCCATCGTGCTGGGGATAGACTATTGTAATTATTAGTCTTGAACGAGGAATTCCTAGTAAACGCGAGTCA
>18SV_396
GAAACTTACCAGGTCCAGACATAGTAAGGATTGACAGATTGATAGCTCTTTCTTGATTCTGTGGGTGGTGGTGCATGGCC
GTTCTTAGTTGGTGGAGTGATTTGTCTGGTTAATTCCGTTAACGAACGAGACCTCAGCCTGCTAAATAGTTATACGTAAC
CACGGTTACGTAGGCAACTTCTTAGAGGGACTTTGCGTGTCTAACGCAGGGAAGTTTGAGGCAATAACAGGTCTGTGATG
CCCTTAGATGTTCTGGGCTGCACGCGCGCTACACTGATGCGCTCATCGAGTTTTGACCTAACCCGATGGGGCCGGGCAAT
CTTTGTAAATCGCATCGTGATGGGGATAGACCATTGCAACTATTGGTCTTCAACGAGGAATTCCTAGTAAGGGCGAGTCA
>18SV_261
GAACTTTACCAGATCCGGACAGGGTGAGGATTGACAGATTGAGTGTTCTTTCTCGATCCCCTGAATGGTGGTGCATGGCC
GCTTTTGGTCGGTGGAGTGATTTGTTTGGTTGATTCCGTCAACGGACGAGATCCAAGCCGCCTAGTAGATGTCAAAATCA
TTCAAAGATAGCAATCTCTTGCTTGGCTTCGGCCGACGGGAGTTACCTTTGGTTGGCATCTTCTTTGCGGGATTCCTGGC
TTTGCGTCAGGTGAGATTTTGGGCAACAGCAGGTCTGTGATGCTCCTCAATGTTCTGGGCGACACGCGCACTACAATGTC
AGTGAGAACAAGACTACCGACCTTTCGATCGGACCCACTTGATTCAAAAGAGGGGGGAAACACCGGAATCACATCGACCC
>18SV_407
AAAACTTACCAGGTCCAGACACGGGGAGGATTGACAGATTGAGAGCTCTTTCTTGATTCTGTGGGTGGTGGTGCATGGCC
GTTCTTAGTTGGTGGGTTGCCTTGTCAGGTTGATTCCGGTAACGAACGAGACCTCAGCCTGCTAAATAGTCACATCTGCT
TTTCGCAGATGGCCGACTTCTTAGAGGGACTATTGTCGTTTAGGCAATGGAAGTATGAGGCAATAACAGGTCTGTGATGC
CCTTAGATGTTCTGGGCCGCACGCGCGCTACACTGATGCGTTCAACGAGCCTATCCTTGGCCGAGAGGTCCGGGTAATCT
TCGAAACCGCATCGTGATGGGGATAGATTATTGCAATTATTAGTCTTCAACGAGGAATGCCTAGTAAGCGCGAGTCATCA
>18SV_425
GAAACTCACCAGGTCCAGACATAGTAAGGATTGACAGATTGAGAGCTCTTTCATGATTCTATGGGTGGTGGTGCATGGCC
GTTCTTAGTTGGTGGAGTGATTTGTCTGGTTAATTCCGTTAACGAACGAGACCTTAACCTGCTAAATAGTCACGCGATTC
TCGAATCGTGGTCGTACTTCTTAGAGGGACTATCGGTGTTTAACCGATGGAAGGAAGGCAATAACAGGTCTGTGATGCCC
TTAGATGTTCTGGGCCGCACGCGCGCTACACTGATGAAGGCAGAGAGTTTTTACCCTGCGCCGGAAGACGTGGGTAATCT
TCGAAACTTCATCGTGCTGGGGATAGATCTTTGTAATTATCGATCTTGAACGAGGAATTCCTAGTAAGCGCAAGTCATCA
>18SV_313
AAAACTTACCAGGTCCAGACATAGTAAGGATTGACAGATTGAGAGCTCTTTCTTGATTCTATGGGTGGTGGTGCATGGCC
GTTCTTAGTTGGTGGAGTGATTTGTCTGGTTAATTCCGTTAACGAACGAGACCTCAGCCTGCTAAATAGTGGGCATATTC
GCAAGAATGTGTTTGACTTCTTAGAGGGACATTTCGGTTTTACCGGAAGGAAGTTTGAGGCAATAACAGGTCTGTGATGC
CCTTAGATGTTCTGGGCCGCACGCGCGCTACAATGATGAATTCAACGAGTTTATAACCTTGGTTGAAAAGCCTGGGTAAT
CTTTTGAAATTTCGTCGTGATGGGGCTAGACCCTTGCAATTTTTGGTCTCCAACGAGGAATTCCTAGTAAACGCAAGTCA
>18SV_416
AAAACTTACCAGGTCCAGACATTAGAAGGATTGACAGATTGATAGCTCTTTCATGATTTAATGGGTGGTGGTGCATGGCC
GTTCTTAGTTGGTGGAGTGATTTGTCTGGTTAATTCCGATAACGAACGAGACCTTTACCATACTAAATAGTTTGATTTAT
ACTTTTTTGTATAGATTTCATTTATAAACTTCTTAGAGGGACTATTGGTTTTTAAACCAAAGGAAGTAAAGGCGATAACA
GGTCTGTGATGCCCTTAGATGTTCTGGGCTGCACGCGCGCTACAATGATAAACTCAACGAGTATTTAATGTTTTAATCGA
TATTATCGCTTAACCGGAAGGTTTGGCTAATCTTAAACGTTTATCGTGCTTGGGATAGATGATTGCAATTATTTATCTTG
>18SV_423
AAAACTTACCAGGTCCAGACATAGTGAGGATTGACAGATTGAGAGCTCTTTCTTGATTCTATGGGTGGTGGTGCATGGCC
GTTCTTAGTTGGTGGGTTGCCTTGTCAGGTTGATTCCGGTAACGAACGAGACCTCAGCCTGCTAAATAGTCACGGCTGCT
TTTGCCAGTTGGCAGACTTCTTAGAGGGACTTTTGGCGACTAGCCAAAGGAAGTGTGAGGCGATAACAGGTCTGTGATGC
CCTTAGATGTTCTGGGCCGCACGCGCGCTACACTGATGCATTCAACGAGCCTATCCTTGGCCGACAGGCCCGGGTAATCT
TTGAAACTGCATCGTGATGGGGATAGATTATTGCAATTATTAATCTTCAACGAGGAATGCCTAGTAAGCGCGAGTCATCA
>18SV_222
AAAACTTACCAGGTCCAGACATAGTGAGGATTGACAGATTGAGAGCTCTTTCTTGATTCTATGGGTGGTGGTGCATGGCC
GTTCTTAGTTGGTGGAGTGATTTGTCTGGTTAATTCCGTTAACGAACGAGACCCCGCCTGCTAAATAGCCCAGTGAGTGA
ATTTCACTGACCAGGACTTCTTAGAGGGACGTGCGTTCTATTAGACGCAGGAAGATAGGGGCAATAACAGGTCTGTGATG
CCCTTAGATGTTCTGGGCCGCACGCGCGCTACACTGATGCATTCAACAAGTGTACCTTGGCCGAGAGGCCTGGGCAATCT
TTTGAACGTGCATCGTGATAGGGATAGATTATTGCAATTATTAATCTTGAACGAGGAATTCCTAGTAAACGCAGCTCAAC
>18SV_442
AAAACTTACCAGGTCCAGACATAGTGAGGATTGACAGATTGAAGATCTTTCTTGATTCTATGGGTGGTGGTGCATGGCCG
TTCTTAGTTGGTGGAGTGATTTGTCTGGTTAATTCCGTTAACGAACGAGACCTCGCCCTGCTTAATAGTATGACTCAGTG
GAGCAATTCCGTTGGGTGATCAAAACATACTTCTTAGAGGGACTATTGGTGTTTAGCCAATGGAAGTTCGAGGCAATAAC
AGGTCTGTGATGCCCTTAGATGTTCTGGGCCGCACGCGCGCTACACTGATGCATTCATCGAGTCTCATCCTTGACTGACA
GGTCTGGGTAATCTTTTTAATATGCATCGTGCTGGGGATAGATTATTGTCATTATTAATCTTCAACGAGGAATTCCTAGT
>18SV_453
GAACTTTACCAGATCCGGACAGGGTGAGGATTGACAGATTGAGTGTTCTTTCTCGATTCCTTGAATGGTGGTGCATGGCC
GCTTTTGGTCGGTGGAGTGATTTGTTTGGTTGATTCCGTCAACGGACGAGATCCAGGCCGCCTAGTAGAAACCAAAATCT
TTCAAAGACAGCAATTTCCTGCTTGACTTCGGTCGACGGGAATCACCTTTGGTTGGTTTCTTCTTTGCGGGATTCCTCGC
TTTGCGCGGGGTGAGATTCTGGGCAACAGCAGGTCTGTGATGCTCCTCAATGTTCTGGGCGACACGCGCACTACAATGTC
AGTGAGAACAAGATTACCGACCTTCTGATCGGACCTGCTTGATTCAAAAGAGCGGGGAAACATCGGAATCACATCGACCC
>18SV_449
AAAACTTACCAGGTCCAGACATAGTGAGGATTGACAGATGGAAGATCTTTCTTGATTCTATGGGTGGTGGTGCATGGCCG
TTCTTAGTTGGTGGAGTGATTTGTCTGGTTAATTCCGTTAACGAACGAGACCTCGACCTGCTAAATAGAAATCTCAATTC
AATTTCTATTGATTGACGATCTTCTTCTTAGAGGGACTATCGGTGCGTAGCCGATGGAAGTTCGAGGCAATAACAGGTCT
GTGATGCCCTTAGATGTTCTGGGCCGCACGCGCGCTACACTGATGCATGCATCGAGCTGAATTCATACCGAGACTGACAG
GTCACGGGAATCTTTTCAACGTGCATCGTGCTGGGGATAGATGATTGAAATTATTCATCTTCAACGAGGAATTCCTAGTA
>18SV_468
GAAACTCACCAGGTCCGGACACAGTAAGGATTGACAGATTGAGAGCTCTTTCTTGATTCTGTGGGTGGTGGTGCATGGCC
GTTTTTAGTTGGTGGATTGATTTGTCTTGTTAATTCAGATAACGAGCGAGACCTCATCCTGCTAATTAGTGATGTGAATT
TGGTTCCTCGCAAGGGGTTCCTATCTGATTCGTAGACTACTTCTTAGAGGGACTCTCGGCACCTTTAGCCGATGGAAGTT
TGAGGCAAAAACAGGTCTGTGATGCCCTTAGATGTCCTGGGCTGCACGCGCGTTACACTGGCTATTGCAACGAGTGATTT
CCTGCCTCGAAGGGGGTGGGTAAACTTTTCAACGATAGCCGTGATTGGGATTGAACCTTGCAATTATTGTTCATGAACGA
>18SV_450
GAAGCTTACCAGGTCCAGACAAAGTGAGGATTGACAGATTGAGCGCTCTTTCTTGATTCTTTGGGTGGTGGTGCATGGCC
GTTCTTAGTTGGTGGATCGATCTGTCTGGTTAATTCCGATAACGAACGAGACCTTAACCTGCTAAATAGTCACCGGAAGG
GGGTATTTAAAAGGGGCGACTGTGGGGCAGCGGGAGCCTGCGCGGCGGCGTGTAAAAAGCGTCGTCGCGTGGGATCGCCC
GTCAGAACGCGGCGCTCTGTTCCCTTCCCGGGCTGCACTTCTTAGAGGGACTTTCTGATTTTCAAGCAGAAGGAAGTTTG
AGGCAATAACAGGTCTGTGATGCCCTTAGATGTTCTGGGCCGCACGCGCGCTACAATGATATGTTCATCAAGTTATCAAA
>18SV_464
AAAACTTACCAGGTCCAGACATAGTGAGGATTGACAGATTGAGAGCTCTTTCTTGATTCTATGGGTGGTGGTGCATGGCC
GTTCTTAGTTGGTGGGTTGCCTTGTCAGGTTGATTCCGGTAACGAACGAGACCACAGCCTGCTAAATAGTCACGGTTGCT
CTCGCAGCTGGCCGACTTCTTAGAGGGACTATTAGCGATTAGCTAATGGAAGCATGTGGCAATAACAGGTCTGTGATGCC
CTTAGATGTTCTGGGCCGCACGCGCGCTACACTGATGCATTCAACGAGCCTACCTTGGCCGAAAGGTCCGGGAAATCTGT
GAAACTGCATCGTGATGGGGATAAATCATTGCAATTATTGATTTTCAACGAGGAATGCCTAGTAAGCGCAAGTCATCAGC
>18SV_398
AAAACTTACCAGGTCCAGACATAGTAAGGATTGACAGACTGAAGATCTTTCTTGATTCTATGGGTGGTGGTGCATGGCCG
TTCTTAGTTGGTGGAGTGATTTGTCTGGTTAATTCCGTTAACGAACGAGACCTCGACCTGCTAAATAGTTCGGCGAACCC
TTCGGGGTTCGTGCGTGACTTCTTAGAGGGACTATCGGTGGGTAGCCGATGGAAGTTCGAGGCAATAACAGGTCTGTGAT
GCCCTTAGATGTTCTGGGCCGCACGCGCGCTACACTGACTGGTGCATCGAGCTTACAACCTTGACCGACAGGTCTGGGTA
ATCTTTTGAAAGCCAGTCGTGCTGGGGATAGATTATTGTAATTTTTAGTCTTTAACGAGGAATTCCTAGTAAACGCAAGT
>18SV_492
GAAACTTACCAGGTCCGGACATAGTAAGGATTGACAGACTGAGAGCTCTTTCTTGATTCTATGGGTGGTGGTGCATGGCC
GTTCTTAGTTGGTGGAGCGATTTGTCTGGTTAATTCCGTTAACGAACGAGACCTCGGCCTGCTAACTAGCTACACGGAGT
CATCCCTTCGTGGTCAGCTTCTTAGAGGGACTATGGCCGCTTAGGCCATGGAAGTTTGAGGCAATAACAGGTCTGTGATG
CCCTTAGATGTTCTGGGCCGCACGCGCGCTACACTGATGTATTCAGCGAGTCTAATCCTTTGTCGATAGACATGGGTAAT
CTTTGAAAATTTCATCGTGATGGGGATAGATCATTGCAATTGTTGGTCTTCAACGAGGAATTCCTAGTAAACGCGAGTCA
>18SV_479
AAAACTTACCAGGTCCAGACATAGTGAGGATTGACAGATTGAAGATCTTTCTTGATTCTATGGGTGGTGGTGCATGGCCG
TTCTTAGTTGGTGGAGTGATTTGTCTGGTTAATTCCGTTAACGAACGAGACCTCGACCTGCTAAATAGATCGGCGAACTC
TCGGGTTCGTACGTGTCTTCTTAGAGGGACTATCGGTGCGTAGCCGATGGAAGTACGAGGCAATAACAGGTCTGTGATGC
CCTTAGATGTTCTGGGCCGCACGCGCGCTACACTGATGCATGCATCGAGCAACTATTAAAAACACTCCTTGACTGAGAGG
TCTGGGGAATCTGCACAACGTGCATCGTGCTGGGGATAGATTATTGCAATTATTAATCTTCAACGAGGAATTCCTAGTAA
>18SV_493
AAAACTTACCAGGTCCGGACATAGTGAGGATTGACAGATGAAGATCTTGCTTGATTCTATGGGTGGTGGTGCATGGCCGT
TCTCAGTTGGTAGAGTGATTTGTCTGGTTAATTCCGTGAACGAGACCTCGACCTACTAAATAGTTGACTTAACTCTTCGG
GGTTTGGATTGACTTCTTAGAGGGACTTTTGGTGAGTAGCCAAAGGAAGTTCGAGGCAATAACAGGTCTGTGATGCCCTT
AGATGTTCTGGGCCGCACGCGCGCTACACTGATCGGTTCATCGAGCATAAAACCTTGACTGATAAGTCTGGGTAATCTTT
TAAAAACCGGTCGTGCTGGGGATAGATCATTGCAATTATTGATCTTCAACGAGGAATTCCTAGTAAACGCGAGTCATCAA
>18SV_497
AAAACTTACCAGGTCCAGACATAGTGAGGATTGACAGATTGAAGAACTTTCTTGATTCTATGGGTGGTGGTGCATGGCCG
TTCTTAGTTGGTGGAGCGATTTGTCTGGTTAATTCCGTTAACGAACGAGACGTCCACCTGCTAAATAGTCGACTGATGAA
TTCGTTCATCGTGTTGACTTCTTAGAGGGACTATCGGTGTGTAGCCGATGGAAGTTGGACGCAATAACAGGTCTGTGATG
CCCTTAGATGTTCTGGGCCGCACGCGCGCTACACTGATGGATTCATCGAGCATATAACCTTGGCTGAAAAGTCTGGGTAA
TCTTTGAACATCCATCGTGCTGGGGATAGACTATTGTAATTATTAGTCTTGAACGAGGAATTCCTAGTAAACGTGAGTCA
>18SV_507
GAAACTTACCAGGTCCAGACATAGTGAGGATTGACAGATTGAAGATCTTTCTTGATTCTATGGGTGGTGGTGCATGGCCG
TTCTTAGTTGGTGGAGTGATTTGTCTGGTTAATTCCGTTAACGAACGAGACCTCGACCTGCTAAATAGTCCGGCGAATAC
TTCGGTATTCGATTGTTTTGACTTCTTAGAGGGACTATCGGTGTGTAACCGATGGAAGTTCGAGGCAATAACAGGTCTGT
GATGCCCTTAGATGTTCTGGGCCGCACGCGCGCTACACTGATACGTTCATCGAGCTTATAACCTTGACTGACAGGTCTGG
GTAATCTTGTTAAACCGTATCGTGCTGGGGATAGATCATTGTAATTATTGATCTTCAACGAGGAATTCCTAGTAATCGCG
>18SV_499
AAAACTTACCAGGTCCGGACATAGTGAGGATTGACAGATTGAAGATCTTTCTTGATTCTATGGGTGGTGGTGCATGGCCG
TTCTTAGTTGGTGGAGTGATTTGTCTGGTTAATTCCGTTAACGAACGAGACCTCGACCTGCTAAATAGTTCAGCGAATCC
TTCGGGATTCGTGTGTGACTTCTTAGAGGGACTATCGGTGGGTAGCCGATGGAAGTTCGAGGCAATAACAGGTCTGTGAT
GCCCTTAGATGTTCTGGGCCGCACGCGCGCTACACTGACTGGTTCATCGAGCTTACAACCTTGACTGATAGGTCTGGGTA
ATCTTCTCAAAGCCAGTCGTGCTGGGGATAGATTATTGTAATTTTTAATCTTCAACGAGGAATTCCTAGTAAACGCAAGT
>18SV_437
AAAACTTACCAGGTCCAGACATAATAAGGATTGACAGATTGAAGATCTTTCTTGATTTTATGGGTGGTGGTGCATGGCCG
TTCTTAGTTGGTGGAGTGATTTGTCTGGTTAATTCCGTTAACGAACGAGACCTCGACCTGCTAAATAGTTCGTCGAATCC
TTCGGGATTCGCGCGCGACTTCTTAGAGGGACTATTGGTGTGTAGCCAGTGGAAGTTCGAGGCAATAACAGGTCTGTGAT
GCCCTTAGATGTTCTGGGCCGCACGCGCGCTACACTGACACGTTCATCGAGCTTACAACCTTGGCCGAGAGGTCTGGGTA
ATCTTTCAAAACGTGTCGTGCTGGGGATAGATTATTGCAATTATTAATCTTCAACGAGGAATTCCTAGTAAACGCAAGTC
>18SV_465
GAACCTCACCAGGTCCAGACATGGTAAGGATTGACAGATTGACAGTTCTTTCTTGATTCTATGGGTGGTGGTGCATGGCC
GTTCTTAGTTGGTGGAGTGATTTGTCAGGTTAATTCCGTTAACGAACGAGACTTCTGCCTGCTAAATAGTTGCCTTAAAC
AGCTGTTTTGGGTCAGCTTCTTAGAGGGACTTTGCGAGCGATCGCAAGGAAGTTGGAAGCAATAACAGGTCTGTGATGCC
CTTAGATGTTCTGGGCTGCACGCGCGCTACACTGTCACGAACAACAAGTTTTCCCAACCTTGCCAGGTCGGGTAATCTTG
AAATCGTGCCGTGATGGGGATAGAACATGGCAGTTATTGTTCTTGAACGAGGAATTCCTAGTAAGCATAGGTCAGCAGCC
>18SV_515
AAAACTTACCAGGTCCGGACATAGTGAGGATTGACAGATTGAAGATCTTTCTTGATTCTATGGGTGGTGGTGCATGGCCG
TTCTTAGTTGGTGGAGTGATTTGTCTGGTTAATTCCGTTAACGAACGAGACCTCGACCTACTAAATAGTTGACTTAACTC
TTCGGGGTTTGGATTGACTTCTTAGAGGGACTTTTGGTGAGTAGCCAAAGGAAGTTCGAGGCAATAACAGGTCTGTGATG
CCCTTACGCGCTACACTGATCGGTTCATCGAGCATAAAACCTTGACTGATAAGTCTGGGTAATCTTTTGAAAACCGGTCG
TGCTGGGGATAGATCATTGCAATTATTGATCTTCAACGAGGAATTCCTAGTAAACGCGAGTCATCAACTCGCATTGATTA
>18SV_513
AAAACTTACCAGGTCCGGACATAGTGAGGATTGACAGATTGAAGATCTTTCTTGATTCTATGGGTGGTGGTGCATGGCCG
TTCTTAGTTGGTGGAGTGATTTGTCTGGTTAATTCCGTTAACGAACGAGACCTCGACCTACTACATAGTTGACTTAACTC
TTCGGGGTTTGGACTGACTTCTTCGAGGGACTTTTGGTGAGTAGCCAAAGGAAGTTCGAGGCAATAACAGGTCTGTGATG
CCCTTAGATGTTCTGGGCCGCACGCGCGCTACACTGATCGGTTCATCGAGCATAAAACCTTGATAAGTCTGGGTAATCTT
TTGAAAACCGGTCGTGCTGGGGATAGATCATGGCAATTATTGATCTTCAACGAGGAATTCCTAGTAAACGCGAGTCATCA
>18SV_535
GAAACTTACCAGGTCCAGACTCAGTGAGGATTGACAGATTGAAGATCTTTCTTGATTTTGAGGGTGGTGGTGCATGGCCG
TTCTTAGTTGGTGGAGCGATTTGTCTGGTTTATTCCGTTAACGAACGAGACCACGACCTGCTAAATAGTTCAAGTTAGGG
TTCGCTCTAGCTGTTGTGACTTCTTAGAGGGACTATCGGTGTGTAGCCGATGGAAGTTCGTGGCAATAACAGGTCTGTGA
TGCCCTTCGATGTTCTGGGCCGCACGCGCGCTACACTGATGCGTTCATCGAGCTACAACCTTGTCTGAGAGGACTGGGTA
ATCTTTGAAAACGCATCGTGCTGGGGATAGATTATTGTAATTATTAATCTTCAACGAGGAATTCCTAGTAAACGCGTGTC
>18SV_532
AAAACTTACCAGGTCCAGACATAGTGAGGATTGACAGATTGAGAGCTCTTTCTTGATTCTATGGGTGGTGGTGCATGGCC
GTTCTTAGTTGGTGGGTTGCCTTGTCAGGTTGATTCCGGTAACGAACGAGACCTCAGCCTGCTAAATAGTCACGGTTGCT
CTTGCAGCCGGCCGACTTCTTAGAGGGACTATTGGCGATTAGCCAATGGAAGCATGAGGCAATAACAGGTCTGTGATGCC
CTTAGATGTTCTGGGCCGCACGCGCGCTACACTGACGCATTCAACGAGCCTATCCTTGGCCGAGAGGTCCGGGTAATCTG
CGAAACTGCGTCGTGATGGGGATAGATCATTGCAATTATTGATCTTCAACGAGGAATGCCTAGTAAGCGCAAGTCATCAG
>18SV_546
GAAACTTACCGGGTCCGGACTCTATGAGGATTGACAGATTGAGAGCTCTTTCTTGATTTAGAGGGTGGTGGTGCATGGCC
GTTTTTAGTTGGTGGAACGATTTGTCTGGTTAATTCCGAAAACGAACGAGACCTTAACCTATTAAATATGTTGTACGATA
GTGGCGTAAAAACCAATCTTATCGTAATTATAAACTTCTTAAAGGGACTCTTCACATTTTAGTGAATGGAAGTTTAAGGC
GAAAACAGGTCTGTGATGCCCTTCGATGTTCCGGGCTGCACGCGCGTTACACTGTTATGTTCAATGAGTTTTTAAATTCC
TTGCTTTAAAAGGCTGGGTAAACTTACCAAAGCATAACGTGATTGGGATAGTGCCTTGTAATTATTGCACTTGAACGAGG
>18SV_516
AAAACTTACCAGGTCCAGACATAGTAAGGATTGACAGATTGAGAGCTCTTTCTTGATTCTATGGGTGGTGGTGCATGGCC
GTTCTTAGTTGGTGGAGTGATTTGTCTGGTTAATTCCGTTAACGAACGAGACCTCAGCCTGCTAAATAGTGTGCATATTC
GAAAGAATGTGTTCGACTTCTTAGAGGGACATTTCGGTTTTACCGGAAGGAAGTTTGAGGCAATAACAGGTCTGTGATGC
CCTTAGATGTTCTGGGCCGCACGCGCGCTACAATGATGAATTCAACAAGTTTATAACCTTGGTTGAAAAGCCTGGGTAAT
CTTTTGAACTTTCATCGTGATGGGGCTAGACCCTTGCAATTATTGGTCTCCAACGAGGAATTCCTAGTAAACGCAAGTCA
>18SV_578
GAAACTCACCAGGTCCAGACACAATAAGGATTGACAGATTGAGAGCTCTTTCTTGATTTTGTGGGTGGTGGTGCATGGCC
GTTCTTAGTTGGTGGAGTGATTTGTCTGCTTAATTGCGATAACGAACGAGACCTTAACCTACTAAATAGTGCTGCTAGCA
TTTGCTGGTATAGTCACTTCTTAGAGGGACTATCGATTTCAAGTCGATGGAAGTTTGAGGCAATAACAGGTCTGTGATGC
CCTTAGACGTTCTGGGCCGCACGCGCGCTACACTGACGGAGCCAGCGAGTATAAACCTTGGCCGAGAGGTCTGGGAAATC
TTGTGAAACTCCGTCGTGCTGGGGATAGAGCATTGTAATTATTGCTCTTCAACGAGGAATTCCTAGTAAGCGCAAGTCAT
>18SV_580
AAAACTTACCAGGTCCAGACATAGTAAGAATTGACAGATTGAGAGCTCTTTCTTGATTTTATGGGTGGTGGTGCATGGCC
GTTCGGTGGAGTGATTTGTCTGCTTAATTGCGATAACGAACGAGCCCTTAACCTACTAAATAGTTACGCGAACCTTTGTG
TTCGCGGCCAACTTCTTAGAGGGACTTTTGCGTGCTTTAACCAAAGGAAGTTTGAGGCAATAACAGGTCTGTGATGCCCT
TAGATGTTCTGGGCCGCACGCGCGCTACACTGATACGTTCAGCAAGTTTACAACCTTGACCGGCAGGTCTGGGTAATCTT
TCAAAGCGTATCGTGATGGGGATAGATCTTTGTAATTATGGATCTTCAACGAGGAATTCCTAGTAAACGCGAGTCATCAG
>18SV_579
GAAACTTACCAGGTCCAGACTCAGTGAGGATTGACAGATTGAAGATCTTTCTTGATTTTGAGGGTGGTGGTGCATGGCCG
TTCTTAGTTGGTGGAGCGATTTGTCTGGTTTATTCCGTTAACGAACGAGACCTCGATCTGCTAAATAGTTCAAGTTAGGG
TTCGCTCTAGCTGTTGTGACTTCTTAGAGAGACTATCGGTGTGTAGCCGATGGAAGTTCGAGGCAATAACAGGTCTGTGA
TGCCCTTCGATGTTCTGGGCCGCACGCGCGCTACACTGATGCGTTCATCGAGCTACAACCTTGTCTGAGAGGACCGGGTA
ATCTTTGAAAACGCATCGTGCTGGGGATAGATTATTGTAATTATTAATCTTCAACGAGGAATTCCTAGTAAACGCGTGTC
>18SV_605
AAAACTTACCAGGTCCGGACATAGTAAGGATTGACAGATTGAAGATCTTTCTTGATTCTATGGGTGGTGGTGCATGGCCG
TTCTTAGTTGGTGGAGTGATTTGTCTGGTTAATTCCGTTAACGAACGAGACCTCAGCCTGCTAATTAGGTGAAGCAATCT
TTGATTGCGTTAACTTCTTAGAGGGACTATCGGTGATTAGCCGATGGAAGTTTGAGGCAATAACAGGTCTGTGATGCCCT
TAGATGTTCTGGGCCGCACGCGCGCTACACTGATGAAAGCAATAAGTTCACCCACCTTTACCGAAAGGTACGGGTAATCT
TGTAAACTTCATCGTGATGGGGCTTGACGATTGTAATTTTTTGTCACCAACGAGGAATTCCTAGTAAGCGCGATTCAAGA
>18SV_356
AAAACTCACCAGGTCCAGACATAGGAAGGATTGACAGATTGAGAGCTCTTTCTTGATTCTATGGGTGGTGGTGCATGGCC
GTTCTTAGTTGGTGGAGTGATTTGTCTGGTTAATTCCGTTAACGAACGAGACCTTAACCTACTAAATAGTGACGCGATTC
TCGAATCGTGGGCAACTTCTTAGAGGGACTATCGGCGTTTAGCCGATGGAAGTTTGAGGCAATAACAGGTCTGTGATGCC
CTTAGATGTTCTGGGCCGCACGCGCGCTACACTGACGGAGTCAACGAGTTGTCCTGCATCGAAAGGTGTGGGTAATCTTT
GGAAACTTCGTCGTGCTGGGGATAGATCTTTGCAATTATCGATCTTGAACGAGGAATTCCTAGTAAGCGTGATTCATCAG
>18SV_589
AAAACTTACCAGGTCCGGACATAGTGAGGATTGACAGATTGAAGATCGTTCTTGATTCCATGGGTGGTGGTGCATGTTCT
TAGTTGGTGGAGTGATTTGTCTGGTTAATTCCGTGAACGAACGAGACCTCGACCTACTGAACAGTTGACTTAACTCTTCG
GGGTTTGGATTGACTTCTTAGAGGGACTTTTGGTGAGCGCCCAAGAAAGTTCGAGGCACTAACAGGTCTGTGATGCCCTT
AGATGTTCTGGGCCGCACGCGCGCTACACTGATCGGTTCATCGAGCATAAAACCTTGACTGATAAGTCTGGGTAATCTTT
TGAAAACCGGTCGTGCTGGGGATAGATCATTGCAATTGTTGATCTTCAACGAGGAATTCCTAGTAAACGCGAGTCATCAA
>18SV_610
AAAACTTACCAGGTCCAGACATAGTGAGGATTGACAGATTGAGAGCTCTTTCTTGATTCTATGGGTGGTGGTGCATGGCC
GTTCTTAGTTGGTGGAGTGATTTGTCTGGTTAATTCCGTTAACGAACGAGACCCCTGCCTGCTAAATAGCTTGCCGAGTG
AATTTTCACTGGGTGAAGCTTCTTAGAGGGACGTGCGTTCTATTAGACGCAGGAAGATAGGGGCAATAACAGGTCTGTGA
TGCCCTTAGATGTTCTGGGCCGCACGCGCGCTACACTGATGTATTCAACGAGTTTTTCCTTGGCCGAGAGGCCTGGGCAA
TCTTTTGAACGTGCATCGTGATAGGGATAGATTATTGCAATTATTAATCTTGAACGAGGAATTCCTAGTAAACGCAGATC
>18SV_509
AAAACTTACCAGGTCCAGACATAGTGAGGATTGACAGATTGAGAGCTCTTTCTTGATTCTATGGGTGGTGGTGCATGGCC
GTTCTTAGTTGGTGGAGTGATTTGTCTGGTTAATTCCGTTAACGAACGAGACCCCTGCCTGCTAAATAGTCCAGCGAGTG
AATTTCACTGACCAGGACTTCTTAGAGGGACGTGCATTCTATTAGATGCAGGAAGATAGGGGCAATAACAGGTCTGTGAT
GCCCTTAGATGTTCTGGGCCGCACGCGCGCTACACTGATGCATTCAACGAGTGCTTCCTTGGCCGAGAGGCCTGGGCAAT
CTTTTGAACGTGCATCGTGATAGGGATAGATTATTGCAATTATTAATCTTGAACGAGGAATTCCTAGTAAACGCAGTTCA
>18SV_588
GAAACTTACCAGGTCCGGACACTATGAGGATTGACAGATTAAGAGCTCTTTCTTGATTTAGTGGGTGGTGGTGCATGGCC
GTTTTTAGTTGGTGGAGTGATTTGTCTGGTTAATTCCGTTAACGAACGAGACCTTAACCTATTAATTAGTGACGCGAATT
TGGGCCAGCAATGGTCCAGTCGATTCGTGGGCGCACTTCTTAGAGGGACTCTCGGCATCTCTAGCCGATGGAAGTTTGAG
GCAAAAACAGGTCTGTGATGCCCTTAGATGCCCTGGGCTGCACGCGCGTTACACTGATTTCTGCAACGAGTGTTTATTCC
TTGCCCGATGGGGCTGGGTAAGCTTTGAAAAGGAAATCGTGATGGGGATTGAACCTTGCAATTATTGTTCATGAACGAGG
>18SV_557
GAACTTTACCAGATCCGGACAGGGTGAGGATTGACAGATTGAGTGTTCTTTCTCGATCCCCTGAATGGTGGTGCATGGCC
GCTTTTGGTCGGTGGAGTGATTTGTTTGGTTGATTCCGTCAACGGACGAGATCCAAGCTGCCCAGTAGAAACCAAAATCT
CTAAACTAAAGACAGCAATCCCTCATGGACCGGGTTCGCTCGGGACTGGGGGCTACCTTTGGTGGGTTTCTTCTCTGCAG
GATTCCTGGTTCTGCGCCAGGTGAGATTTTGGGCAACAGCAGGTCTGTGATGCTCCTCAATGTTCTGGGCGACACGCGCA
CTACAATGTCAGTGAGAACAAGAATCCCGACCTTCTGATCGGACCCACGTGAATCAAAAGCGGGGGGAATCACCGGAATC
>18SV_587
GAAACTTACCAGGTCCAGACATAGTTAGGATTGACAGATTGAGAGCTCTTTCTTGATTCTATGGGTGGTGGTGCATGGCC
GTTCTTAGTTGGTGGAGTGATTTGTCTGGTTAATTCCGTTAACGAACGAGACCTTAACCTGCTAACTAGTTACTCTTATG
TAAATAGGAGGCTAACTTCTTAGAGGGACTTTATGTGCAAGCATAAGGAAGTTTGAGGCAATAACAGGTCTGTGATGCCC
TTAGATGTCCTGGGCCGCACGCGCGCTACACTGACACATGCAACAAGTTTATTTTTCCTGGCTCGGAAGGGTTCGGGTAA
TCTTGTATAATGTGTGTCGTGCTAGGGATAGATCTTTGGAATTATAGATCTTGAACGAGGAATTCCTAGTAAGCATAAGT
>18SV_613
AAAACTTACCAGGTCCAGACATAGTGAGGATTGACAGATTGAGAGCTCTTTCTTGATTCTATGGGTGGTGGTGCATGGCC
GTTCTTAGTTGGTGGGTTGCCTTGTCAGGTTGATTCCGGTAACGAACGAGACCTCAGCCTGCTAAATAGTCACGGTTGGT
TTTTCCAGCCGGCAGACTTCTTAGAGGGACTTTCGGCGATTAGCCGACGGAAGTGTGAGGCGATAACAGGTCTGTGATGC
CCTTAGATGTTCTGGGCCGCACGCGCGCTACACTGATGCATTCAACGAGCCTAGCCTTGACCGAGAGGTCCGGGTAATCT
TGGAAACTGCATCGTGATGGGGATAGATTATTGCAATTATTAATCTTCAACGAGGAATGCCTAGTAAGCGCGAGTCATCA
>18SV_635
AAAACTTACCAGGTCCGGACATAGTGAGGATTGACAGATTGAAGATCTTTCTTGATTCTATGGGTGGTGGTGCATGGCCG
TTCTTAGTTGGTGGAGTGATTTGTCTGGTTAATTCCGTTAACGAACGAGACCTCAGCCTGCTAAATAGCTCGGCGAAGTC
ATCCGACTTCGGCTACCGAGTCTTCTTAGAGGGACTTTTGGTGCGTAGCCAAAGGAAGTTTGAGGCAATAACAGGTCTGT
GATGCCCTTAGATGTTCTGGGCCGCACGCGCGCTACACTGTTGCACGCAGCGAGTCTAAAACCTTGATCGGAAGGTCTGG
GTAATCTTTGAAAGTGCAACGTGATGGGGCTAGATTATTGCAATTATTAATCTTAAACGAGGAATTCCTAGTAAACGCAA
>18SV_634
AAAACTCACCAGGTCCAGACATGGGAAGGATTGACAGATTGATAGCTATTTCTTGATTCTATGGGTGGTGGTGCATGGCC
GTTCTTAGTTGGTGGAGTGATTTGTCTGGTTAATTCCGTTAACGAACGAGACCTTAACCTGCTAAATAGTTGTTGGTAAT
TTAATTACCAATGAACTTCTTAGAGGGACTTCGTAAATCAAATACGAGGAAGTTTGAGGCAATAACAGGTCTGTGATGCC
CTTAGATGTCCTGGGCTGCACGCGCGCTACACTGACACGATCAACAAGTTTTCCTCTTCCGAAAGGAATGGGTAACCTTC
TGAAATCGTGTCGTGATGGGGATAGATCATTGCAATTTTTGATCTTCAACGAGGAATTCCTAGTAAGTGCAAGTCATCAG
>18SV_630
AAAACTTACCAGGTCCAGACATAGTAAGGATTGACAGATTGAAGATCTTTCTTGATTCTATGGGTGGTGGTGCATGGCCG
TTCTTAGTTGGTGGAGTGATTTGTCTGGTTAATTCCGTTAACGAACGAGACCTCGACCTGCTAAATAGTTTGGCGAATGC
TCCGGCATTTGTTTACGACTTCTTAGAGGGACTATCGGTGATTTAGCCGATGGAAGTTCGAGGCAATAACAGGTCTGTGA
TGCCCTTAGATGTCCTGGGCCGCACGCGCGCTACACTGATACGTTCATCGAGCTTACAACCTTGGTTGAGAGGCCTGGGT
AATCTTTTTAAACCGTATCGTGCTGGGGATAGATTATTGTAATTTTTAATCTTCAACGAGGAATTCCTAGTAAACGCTGG
>18SV_637
GAAACTTACCAGGACAAGACGCTAGAAGGATTGACAGATTGAAAGCTTTTTCTTGATTTGGCGGATGGTGGTGCATGGCC
GTTCTTAGTTCGTGGAGTGATTTGTCTGCGTTAATTCCCCTAACGAACGAGACCTTAACCTGCTAACCTAGACGCGTTGT
TCTCACACGTTGTCTTCTTAGAGGGACTATGTAGATTAACTGCATGGAAGTTTGAGGCAATAACAGGTCAGTGATGCCCT
TAGACGCCCTGGGCCGCACGTGTGCTACACTGATGCATTCAGCAAGTTTTACCCGAACTCGATAGAGGAAAGGTAATCTT
CACAATCTGCATCGTGCTTGGGATTGATCTTTGCAATTATCGATCATGAACGAGGAATTCCTAGTAAGTGCAAGTCATCA
>18SV_668
GAAACTTACCAGGTCAAAACATGGGTGGGATTGACAGATTGAGAGCTCTTTCTTGATTCTGTGGGTGGTGGTGCATGGCC
GTTCTTAGTTGGTGGAGTGATTTGTCTGGTTAATTCCGTTAACGAACGAGACCTTAACCTGCTAACTAGTGGTCATATGA
ATAATGTGATTCACTTCTTAGAGGGACTTCATGTATCAAGCATGAGGAAGTTTGAGGCAATAACAGGTCTGTGATGCCCT
TAGATGTCCTGGGCCGCACGCGCGCTACAATGACACGTGCAGCGAGTATACCCTGGCCCGAAAGGGTCCGGGTAAACTTC
ATAATGCGTGTCGCGATAGGGATCGACCTTTGGAATTATAGGTCTTGAACGAGGAATTCCTAGTAAGTGCAAGTCATCAG
>18SV_658
GAAACTTACCAGGTCCAGACATAGTGAGGATTGACAGATTGAGAGCTCTTTCTTGATTCTATGGGTGGTGGTGCATGGCC
GTTCTTAGTTGGTGGAGTGATTTGTCTGGTTAATTCCGTTAACGAACGAGACCCCCGCCTGCTAAATAGCCCCCGGTACG
CATTTGCGTAGCGGAGGCGCTTCTTAGAGGGACTTTCGGTGATTAACCGAAGGAAGTTGGGGGCAATAACAGGTCTGTGA
TGCCCTTAGATGTCCTGGGCCGCACGCGCGCTACACTGACACCTGCAACGAGCGTAGAACCTTGGCCGGGAGGCCCGGGT
AATCTTTGGAACGGGTGTCGTGATAGGGACAGATGATTGCAATTATTCATCTCGAACGAGGAATTCCTAGTAAACGCGAA
>18SV_467
GAAACTCACCAGGTCCAGACATAGTAAGGATTGACAGATTGAGAGCTCTTTCTTGATTCTATGGGTGGTGGTGCATGGCC
GTTCTTAGTTGGTGGAGTGATTTGTCTGGTTAATTCCGTTAACGAACGAGACCTTAACCTGCTAAATAGTTACGTGATTT
CCGAATCACGGGCAACTTCTTAGAGGGACTATCGGTGTTTAACCGATGGAAGTTTGAGGCAATAACAGGTCTGTGATGCC
CTTAGATGTTCTGGGCCGCACGCGCGCTACACTGACGGGACCACCGAGTTTTAACCTTCACCGGTAGGTGTGGGTAATCT
TTTGAACTCCCGTCGTGTTGGGGCTAGATCTTTGCAATTTTCGATCTTAAACGAGGAATTCCTAGTAAGCGTGATTCATC
>18SV_665
GAAACTCACCAGGTCCAGACACAATAAGGATTGACAGATTGAGAGCTCTTTCTTGATTTTGTGGGTGGTGGTGCATGGCC
GTTCTTAGTTGGTGGAGTGATTTGTCTGCTTAATTGCGATAACGAACGAGACCTTAACCTGCTAAATAGCCAGGCTAGCT
TTGGCTGGTCGCCGGCTTCTTAGAGGGACTATCGGCTCAAGCCGATGGAAGTTTGAGGCAATAACAGGTCTGTGATGCCC
TTAGATGTTCTGGGCCGCACGCGCGCTACACTGACAGAGCCAACGAGTTCATTCCTTGACCGAAAGGTCTGGGTAATCTT
GTTAAACTCTGTCGTGCTGGGGATAGAGCATTGCAATTATTGCTCTTCAACGAGGAATTCCTAGTAAGCGCAAGTCATCA
>18SV_662
AAAACTTACCAGGTCCAGACATAGTGAGGATTGACAGATTGAGAGCTCTTTCTTGATTCTATGGGTGGTGGTGCATGGCC
GTTCTTAGTTGGTGGGTTGCCTTGTCAGGTTGATTCCGGTAACGAACGAGACCTCAGCCTGCTAAATAGTCACGGTTGCG
TCTGCAGCCGGCGGACTTCTTAGAGGGACTATTGGCGATTAGCCAATGGAAGCATGAGGCAATAACAGGTCTGTGATGCC
CTTAGATGTTCTGGGCCGCACGCGCGCTACACTGATGCATGCAACGAGCCTATCCTTGGCCGAGAGGTCCGGGTAATCTG
CGAAACTGCATCGTGATGGGGATAGATCATTGCAATTATTGATCTTCAACGAGGAATGCCTAGTAAGCGCAAGTCATCAG
>18SV_675
AAAACTCACCAGGTCCAGACATAGTAAGGATTGACAGATTGAGAGCTCTTTCTTGATTCTATGGGTGGTGGTGCATGGCC
GTTCTTAGTTGGTGGAGTGATTTGTCTGGTTAATTCCGATAACGAACGAGACCTTAACCTACTAACTAGATTTGCTAAGA
TTTTCTTGGTACAATCTTCTTAGAGGGACTGCGAATGTTTAATTCGCGGAAGTTTGAGGCAATAACAGGTCTGTGATGCC
CTTAGATGTTCTGGGCCGCACGCGCGTTACACTGATGAAGGCAACAAGTATTTCACCTTGGCCGGAAGGTCTGGGTAATC
TTTTGAAACTTCATCGTGCTGGGGATAGAGCATTGCAATTATTGCTCTTCAACGAGGAATTTCTAGTAAGCGCGAGTCAT
>18SV_663
AAAACTTACCAGGTCCAGACATAGCGAGGATTGACAGATTGAGAGCTCTTTCTTGATTCTATGGGTGGTGGTGCATGGCC
GTTCTTAGTTGGTGGAGTGATTTGTCTGCTTAATTGCGATAACGAACGAGACCTTAACCTGCTAAATAGTTACGCGAATC
ATTGCATTCGTGGCCAACTTCTTAGAGGGACTTTTGCGTGTTTTAACCAAAGGAAGTTTGAGGCAATAACAGGTCTGTGA
TGCCCTTAGATGTTCTGGGCCGCACGCGCGCTACACTGACGGATTCAGCGAGTTTATAACCTTGACCGGAAGGTCCGGGT
AATCTTTTAACGTTCGTCGTGATGGGGCTTGTTCTTTGTAATTCTGGAACATTAACGAGGAATTCCTAGTAAGTGCAAGT
>18SV_650
GAAACTTACCAGGTCCAGACATAGTAAGGATTGACAGATTGAGAGCTCTTTCTTGATTCTATGGGTGGTGGTGCATGGCC
GTTCTTAGTTGGTGGAGTGATTTGTCTGGTTAATTCCGTTAACGAACGAGACCTCCGCGTGCTAAATAGTTCTGCTTACC
AATTTGGTAGGTAAGGACTTCTTAGAGGGACTTTCAGTGACTAACTGAAGGAAGTTGGAGGCAATAACAGGTCTGTGATG
CCCTTAGATGTTCTGGGCCGCACGCGCGCTACACTGGTACGCTCAACGAGTATATAACCTTGATCGATAGGTCTGGGTAA
TCTTTTGAATACGTATCGTGCTAGGGATAGATTATTGCAATTATTAATCTTGAACGAGGAATTCCTAGTAAACGCAAGTC
>18SV_664
GAAACTCACCAGGTCCAGACACAATAAGGATTGACAGATTGAGAGCTCTTTCTTGATTTTGTGGGTGGTGGTGCATGGCC
GTTCTTAGTTGGTGGAGTGATTTGTCTGCTTAATTGCGATAACGAACGAGACCTTAACCTGCTAAATAGCCAGGCCCGCT
TTGGCGGGTCGCCGGCTTCTTAGAGGGACTATCGGCTCAAGCCGATGGAAGTTTGAGGCAATAACAGGTCTGTGATGCCC
TTAGATGTTCTGGGCCGCACGCGCGCTACACTGACAGAGCCAACGAGTTCATTTCCTTGTCCGAAAGGTCTGGGTAATCT
TGTTAAACTCTGTCGTGCTGGGGATAGAGCATTGCAATTATTGCTCTTCAACGAGGAATGCCTAGTAAGCGCATGTCATC
>18SV_646
AAAACTTACCAGGTCCAGACATAGTAAGGATTGACAGATTGAGAGCTCTTTCTTGATTCTATGGGTGGTGGTGCATGACC
TTTCTTAGTTGGTGGAGTGATTTGTCTGCTTAATTGCGATAACGAACGAGACCTTAACCTACTAAATAGTTACGCGAACC
TTTGTGTTCGCGGCCAACTTCTTAGAAGGACTTTTGCGTGCCCCAACCAAAGGAAGTTTGAGGCAATAATCTGTGATGCC
CTTAGATGTTCTGGGCCGCACGCGCGCTACACTGATACGTTCAGCAAGTTTACAACCTTGACCGGTAGGATCTTTCAAAG
CGTATCGTGATGGGGATAGATCTTTGTAATTATGGATCTTCAACGAGGAATTCCTAGTAAACGCGAGTCATCAGCTCGCG
>18SV_700
AAAACTTACCAGTCCGGACATAGTGAGGATTGACAGCTTGAAGATCTTTCTTGATTCTATGGGTGGTGGTGCATGGCCGT
TCTTAGTTGGTGGAGTGATTTGTCTGGTTAATTCTGTTAACGAACGAGACCTCGACCTACTAAATAGTTGACTTAACTCT
TCACGGTTTGGATTGACTTCTTAGAGGGACTTTTGGGGAGTAGCCAAAGGAAGTTCGAGGCAATAACAGGTCTGTGATGC
CCTTAGATGTTCTGGGCCGCACGCGCGCTATGATCGGTTCATCGAGCATAAAACCTTGACTGATAAGTCTGGGTAATCTT
TTGAAAACCGGTCGTGCTGCAATTATTGAGCTTCAACGAGGAATTCCTAGTAAACGCGAGTCATCAACTCGCATTGATTA
>18SV_691
AAAACTCACCAGGTCCAGACATAGGAAGGATTGACAGATTGATAGCTCTTTCTTGATTCTATGGGTGGTGGTGCATGGCC
GTTCTTAGTTGGTGGAGTGATTTGTCTGGTTAATTCCGTTAACGAACGAGACCTTAACCTGCTAAATAGTTACGTTAACT
TTGGTTGACGGTTGACTTCTTAGAGGGACTACGAATGTTTAATTCGTGGAAGTTTGAGGCAATAACAGGTCTGTGATGCC
CTTAGATGTTCTGGGCCGCACGCGCGCTACACTGATGAAGGCAACAAGTTTTCAACCTTGGCCGGAAGGTCCGGGTAATC
TTTTGAAACTTCATCGTGCTGGGGATAAAGCATTGCAATTATTGCTTTTCAACGAGGAATTCCTAGTAAGCGTGAGTCAT
>18SV_701
GAAACTCACCAGGTCCAGACATAGTAAGGATTGACAGATTGAGAGCTCTTTCTTGATTCTATGGGTGGTGGTGCATGGCC
GTTCTTAGTTGGTGGAGTGATTTGTCTGGTTAATTCCGTTAACGAACGAGACCTTAACCTGCTAAATAGTGACGCGATTC
TCGAATCGCGGGTTACTTCTTAGAGGGACTATCGGTGTTTAACCGGTGGAAGTTTGAGGCAATAACAGGTCTGTGATGCC
CTTAGATGTTCTGGGCCGCACGCGCGCTACACTGACGAGGACAACGAGTTTATAACCTGCGCCGGAAGGTGTGGGTAATC
TTATGAGCCCTCGTCGTGCTGGGGCTTGATCTTTGTAATTTTCGATCATAAACGAGGAATTCCTAGTAAGCGTGATTCAT
>18SV_678
AAAACTTACCAGGTCCAGACATAGTGAGGATTGACAGATTGAGAGCTCTTTCTTGATTCTATGGGTGGTGGTGCATGGCC
GTTCTTAGTTGGTGGGTTGCCTTGTCAGGTTGATTCCGGTAACGAACGAGACCTCAGCCTGCTAAATATGTCACGGTTGG
TTCGCCAGCCGGCGGACTTCTTAGAGGGACTATTGGCGACTAGCCAATGGAAGCATGAGGCAATAACAGGTCTGTGATGC
CCTTAGATGTTCTGGGCCGCACGCGCGCTACACTGATGCATTCAACGAGCCTAGCCTTGGCCGAGAGGCCCGGGTAATCT
TCGAAACTGCATCGTGATGGGGATAGATTATTGCAATTATTAATCTTCAACGAGGAATGCCTAGTAAGCGCAAGTCATCA
>18SV_735
GAAACTTACCAGGTCCAGACAGCGTGAGGATTGACAGATTGATAGCTCTTTCATGATTCGTTGGGTGGTGGTGCATGGCC
GTTCTTAGTTGGTGGTGTGAGTTGTCTGGTTGATTCCGTTAACGAACGAGACCTTTGTTGTATAATACGAGGCGCTAGTT
TTTGCGTCAAGGGTGGCGGCTCCTTCTCGAGATACGAGCAATCGCCTTGGGAAAAGAGTTTTCACTTGCATAGCTAGCGT
CAGTTTCGTTCTATACAAGACAAATACAGAAAATGTATTGGAAGTTATAGGCAAAAACAGGTCTGTGATGCCCTTCGATG
TTCTGGGCTGCACGCGCGCTACAATGACAATGTCAGCGAGTTTTTTAGCTTGGGCGAAAGCTCTGGCAAATCTTCGAAAC
>18SV_693
AAAACTTACCAGGTCCAGACATAGTGAGGATTGACAGATTGAAGATCTTTCTTGATTCTATGGGTGGTGGTGCATGGCCG
TTCTTAGTTGGTGGAGTGATTTGTCTGGTTAATTCCGTTAACGAACGAGACCTCGACCTGCTAAATAGTTCGGCGAAAGA
TTCGTCTTTCGTACGTGACTTCTTAGAGGGACTATCGGTGTGTAGCCGATGGAAGTTCGAGGCAATAACAGGTCTGTGAT
GCCCTTAGATGTTCTGGGCCGCACGCGCGCTACACTGATGCGTTCATCGAGCTTACAACCTTGACTGAGAGGTCTGGGTA
ATCTTAGCAAAACGCATCGTGCTGGGGATAGATTATTGTAATTATTAATCTTCAACGAGGAATTCCTAGTAAACGCAAGT
>18SV_734
AAAACTTACCAGGTCCAGACACGGGAAGGATTGACAGATTGAGAGCTCTTTCTTGATTCTGTGGGTGGTGGTGCATGGCC
GTTCTTAGTTGGTGGGTTGCCTTGTCAGGTTGATTCCGGTAACGAACGAGACCTCAGCCTGCTAAATAGTCAGCTTCGCA
TCTGCGGAGCGCAGACTTCTTAGAGGGACTATTGGCGTTTAGCCAATGGAAGTATGAGGCGATAACAGGTCTGTGATGCC
CTTAGATGTTCTGGGCCGCACGCGCGCTACACTGACGCGATCAACGAGCCTATCCTTGACCGAGAGGTCCGGGTAATCTT
TGAAACCGCGTCGTGATGGGGATAGATTATTGCAATTATTAGTCTTCAACGAGGAATGCCTAGTAAGCGCGAGTCATCAG
>18SV_724
GAAACTTACCAGGTCCAGACATAGTGAGGATTGACAGATTGAGAGCTCTTTCTTGATTCTATGGGTGGTGGTGCATGGCC
GTTCTTAGTTGGTGGAGTGATTTGTCTGGTTAATTCCGTTAACGAACGAGACCCCCGCCTGCTAAATAGCCCCTGGTACG
CATTTGCGTAGCAGCGGCGCTTCTTAGAGGGACTTTCAGTGATTAACTGAAGGAAGTTGGGGGCAATAACAGGTCTGTGA
TGCCCTTAGATGTCCTGGGCCGCACGCGCGCTACACTGACACCTGCAACGAGCGTAGAACCTTGACCGAGAGGTCTGGGT
AATCTTTGGAACGGGTGTCGTGATAGGGACAGATTATTGCAATTATTAATCTCGAACGAGGAATTCCTAGTAAACGCGAA
>18SV_711
AAAACTCACTAGGTCCGGACATTAAGAGGAGTGACAGATTGAAGTTCTTTCATGATTTTATGTATGGTGGTGCATGGCCG
TTCTTAGTTCGTGGAGTGATTTGTCAGGTTAATTCCGATAACGAACGAGACCTTAATCTACTAACTAGGCTGTTAATTTT
ACCTAAATTAACATTTCAGGCGATGGGTTCGCTCAAAGTTTGATCAGCTTCTTAGGGAGACAATACTGCGTTTAAAAAAA
TTAGCGTAGGGAAGTTTGAGGCAATAACAGGTCTGTGATGCCCTTAGATGTTCTAGGCAGCACGCGTATTACAATGTTAA
TATCAACGAGTTTAATATAAACTAATTTATACCTTTTCTAAAAAAAGAATGGGGAAGCTTTTCAACAATTAACGTGACAG
>18SV_725
GAAACTTACCAGGGCCCGACATAACGAGGATTGACAGATTGAGAGCTCTTTCTTGATTTTATGGGTGGTGGTGCATGGCC
GTTCTTAGTTGGTGGAGTGATTTGTCTGGTTAATTCCGTTAACGAACGAGACCCCCGCCTGCTAAATAGCCGCTGATACG
CATCTGCGTAGCCACTTGCGCGCTTCTTAGAGGGACTTTCAGTGATTAACTGAAGGAAGTTGGGGGCAATAACAGGTCTG
TGATGCCCTTAGATGTCCTGGGCCGCACGCGCGCTACACTGACCCCTGCAACGAGTCTAGAACCTTGGCCGAGAGGCCCG
GGTAACCTTTGGAACGGGGGTCGTGATAGGGACAGATTATTGCAATTATTAATCTCGAACGAGGAATTCCTAGTAAACGC
>18SV_551
AAAACTTACCAGGTCCAGACATAGTGAGGATTGACAGATTGAGAGCTCTTTCTTGATTCTATGGGTGGTGGTGCATGGCC
GTTCTTAGTTGGTGGAGTGATTTGTCTGGTTAATTCCGTTAACGAACGAGACCCCTGCCTGCTATATAGTCCAGTGAGTG
AATTTCACTGACCAGGACTTCTTAGAGGGACGTGCGTTCTATTAGGCGCAGGAAGATAGGGGTAATAACAGGTCTGTGAT
GCCCTTAGATGTTCTGGGCCGCACGCTCGCTACACTGATGCATTCAACGAGTGTACCTTGGCCGAGAGGCCTGGGCAATC
TTTTGAACGTGCATCGTGATAGGGATAGATTATTGCAATTATTAATCTTGAACGAGGAATTCCTAGTAAACGCAGTTCAG
>18SV_710
AAAACTCACCAGGTCCAGACATAGTAAGGATTGACAGATTGAGAGCTCTTTCTTGATTCTATGGGTGGTGGTGCATGGCC
GTTCTTAGTTGGTGGAGTGATTTGTCTGGTTAATTCCGATAACGAACGAGACCTTAACCTGCTAAATAGTTACGATGACT
TTGGTTTTCGCGAACTTCTTAGAGGGACTGTCTACGTGTAGTAGACGGAAGTTTGAGGCAATAACAGGTCTGTGATGCCC
TTAGATGTTCTGGGCCGCACGCGCGCTACACTGATGAAGTCAACGAGTATATCACCTTGACCGGAAGGTCTGGGTAATCT
TTTGAAACTTCATCGTGCTGGGGATAGACCATTGCAATTATTGGTCTTCAACGAGGAATTCCTAGTAAGCGCAAGTCATC
>18SV_723
GAAACTTACCAGGTCCGGACACTTGAAGGATTGACAGATTGAAAGCTCTTTCTTGATTAAGTGAGTGGTGGTGCATGGCC
GTTTTAGTTGGTGGAGTGATTTGTCTGGTTAATTCCGTTAACGAACGAGACCTTAACCTATTAATTAGTTACGCGAACTT
GGGCTTCGGCCCTTCCGGTTCGTGGACAACTTCTTAGAGGGACTCTCGGCATTATAGCCGATGGAAGTTTGAGGCAAAAA
CAGGTCTGTGATGCCCTTCGATGCCCTGGGCCGCACGCGCGTTACACTGACTATTTCAACAAGTTCTTCCTTATCAGAAG
TTGATTAGGTAAGCTGAAAAGGTAGTCGTGATGGGGATTGAACATTGCAATTATTGTTCATGAACGAGGAATTCCTTGTA
>18SV_346
GAAACTCACCAGGTCCAGACATAGTAAGGATTGACAGATTGATAGCTCTTTCTTGATTCTATGGGTGGTGGTGCATGGCC
GTTCTTAGTTGGTGGAGTGATTTGTCTGGTTAATTCCGTTAACGAACGAGACCTTAACCTGCTAAATAGTTACGTTAACT
TTGGTTGACGGTTGACTTCTTAGAGGGACTATGGATGTTTAATCCATGGAAGTTTGAGGCAATAACAGGTCTGTGATGCC
CTTAGATGTTCTGGGCCGCACGCGCGCTACACTGATGAAGGCAACGAGTAATTCACCTTGGCCGGAAGGTCTGGGTAATC
TTTTGAAACTTCATCGTGCTGGGGATAGAGCATTGCAATTATTGCTCTTCAACGAGGAATTCCTAGTAAGCGTGAGTCAT
>18SV_736
AAAACTCACCAGGTCCAGACATAGTGAGGATTGACAGATTGAGAGCTCTTTCTTGATTCTATGGGTGGTGGTGCATGGCC
GTTCTTAGTTGGTGGAGTGATCTGTCTGGTTAATTCCGATAACGAACGAGACCTTAACCTGCTAAATAGTTTCACTAACT
TTTGTTGGTGTTTAACTTCTTAGAGGGACTCTTGACGTTTAGTCATGGGAAGTTTTAGGCAATAACAGGTCTGTGATGCC
CTTAGATGTTCTGGGCCGCACGCGCGCTACACTGATGAATTCAGCGAGTTTTACCTTTACTGAAAAGTGTGGGTAATCTT
TTGAAAATTCATCGTGCTGGGGATAGTCCATTGCAATTTTTGGACTTGAACGAGGAATTCCTAGTAAGCGCAAGTCATTA
>18SV_601
GAAACTCACCAGGTCCAGACATAATAAGGATTGACAGATTGAGAGCTCTTTCATGATTTTATGGGTGGTGGTGCATGGCC
GTTCTTAGTTGGTGGAGTGATTTGTCTGGTTAATTCCGTTAACGAACGAGACCTTAACCTGCTAAATAGTTGCATTCACT
CTGGTGGATGGTCAACTTCTTAGAGGGACTATAGACGCTTAGTCTATGGAAGTTTGAGGCAATAACAGGTCTGTGATGCC
CTTAGATGTTCTGGGCCGCACGCGCGCTACACTGATAAAGGCAACAAGTAATTCACCTTGGCCGGAAGGTCTGGGTAATC
TTTTGAAACTTTATCGTGCTGGGGATAGTCCTTTGCAATTATTGGACTTTAACGAGGAATTCCTAGTAAGCGTGAGTCAT
>18SV_703
AAAACTTACCAGGTCCAGACATAGTAAGGATTGACAGATTGAGAGCTCTTTCTTGATTCTATGGGTGGTGGTGCATGGCC
GTTCTTAGTTGGTGGAGTGATTTGTCTGGTTAATTCCGATAACGAACGAGACCTTATCCTGCTAAATAGCCACAGTAAGC
CTGTCTTGCTGCTTGGCTTCTTAGAGGGACTGTTGACGTTTAGTCAATGGAAGTTTGAGGCAATAACAGGTCTGTGATGC
CCTTAGATGTTCTGGGCCGCACGCGCGCTACACTGATGAAGTCAGCGAGTACATTCCTGCGCCGGAAGGCCTGGGTAATC
TTGTGAAACTTCATCGTGCTGGGGATAGAGCATTGCAATTATTGCTCTTCAACGAGGAATTCCTAGTAAGTGCAAGTCAT
>18SV_119
GAAACTTACCAGGTCCAGACATAGTTAGGATTGACAGATTGAGAGCTCTTTCTTGATTCTGTGGGTGGTGGTGCATGGCC
GTTCTTAGTTGGTGGAGTGATTTGTCTGGTTAATTCCGTTAACGAACGAGACCTTAACCTGCTAACTAGTTGCCCTAAGT
AACTTGGGGTTGACTTCTTAGAGGGACTTTATGTTCAAGCATAAGGAAGTTTGAGGCAATAACAGGTCTGTGATGCCCTT
AGATGTCCTGGGCCGCACGCGCGCTACACTGACGCATGCAACGAGCACTACCCTGTCTCGGCAGAGTACGGGTAATCTTC
ATAATATGCGTCGTGATGGGGATTGATCTTTGGAATTATAGATCATGAACGAGGAATTCCTAGTAAGCATAGGTCATCAG
>18SV_71
GAAACTTACCAGGTCCAGACAGCGTGAGGATTGACAGATTGATAGCTCTTTCATGATTCGTTGGGTGGTGGTGCATGGCC
GTTCTTAGTTGGTGGTGTGAGTTGTCTGGTTGATTCCGTTAACGAACGAGACCTTTGTTGTATAATACGAGGCGCTAGTT
TTTGCGTAAAGGGTGGTGGTTCCTTCTCGAGATACGAGCAATCGCCTTGGGAAAAGAGTCATCACTTGCATAGCTAGCGT
CAGTTTCGTTCTATACAAGACAAATACAGAAAATGTATTGGAAGTTATAGGCAAAAACAGGTCTGTGATGCCCTTCGATG
TTCTGGGCTGCACGCGCGCTACAATGACAATGTCAGCGAGTTTTTTAGCTTGGGCGAAAGCTCTGGCAAATCTTCGAAAC
>18SV_226
GAAACTTACCAGGTCCAGACATAGTAAGGATTGACAGATTGAGAGCTCTTTCTTGATTCTATGGGTGGTGGTGCATGGCC
GTTCTTAGTTGGTGGAGTGATTTGTCTGCTTAATTGCGTTAACGAACGAGACCTCAGCCTGCTAACTAGTGGCGCGGACC
GTCGTGTCCGACGTTCACTTCTTAGAGGGACTATTGGAGTCAATCCAATGGAAGTTTGAGGCAATAACAGGTCTGTGATG
CCCTTAGATGTTCTGGGCCGCACGCGCGCTACACTGACAGGATCAACGAGTTGTTCCCTTGGCCGAGAGGTCCGGGTAAT
CTTGTGAAATCCTGTCGTGCTGGGGATAGATTATTGCAATTTTTAATCTTCAACGAGGAATTCCTAGTAAGCGCAAGTCA
>18SV_80
AAAACTTACCAGGTCCGGACATAGTGAGGATTGACAGATTGAAGATCTTTCTTGATTCTATGGGTGGTGGTGCATGGCCG
TTCTTAGTTGGTGGAGTGATTTGTCTGGTTAATTCCGTTAACGAACGAGACCTCGACCTGCTAAATAGTTTAGTGAACTC
TTCGGGGTTCATATAAACTTCTTAGAGGGACTTTTGATGAGTAGTCAAAGGAAGTTCGAGGCAATAACAGGTCTGTGATG
CCCTTAGATGTTCTGGGCCGCACGCGCGCTACACTGACTGGTTCATCGAGTTTACAACCTTGACTGATAGGTCTGGGTAA
TCTTTTGAAAGCCAGTCGTGCTGGGGATAGATCATTGCAATTTTTGATCTTCAACGAGGAATTCCTAGTAAACGCGAGTC
>18SV_118
GAAACTCACCAGGTCCAGACACAATAAGGATTGACAGATTGAGAGCTCTTTCTTGATTTTGTGGGTGGTGGTGCATGGCC
GTTCTTAGTTGGTGGAGTGATTTGTCTGCTTAATTGCGATAACGAACGAGACCTTAACCTGCTAAATAGCCAGGCCAGCC
TCGGCTGGTCGCCGGCTTCTTAGAGGGACTATCGGCTCAAGCCGATGGAAGTTTGAGGCAATAACAGGTCTGTGATGCCC
TTAGATGTTCTGGGCCGCACGCGCGCTACACTGACAGGGCCAACGAGTACATCACCTTGGCCGGAAGGCCCGGGTAATCT
TGTTAAACCCTGTCGTGCTGGGGATAGAGCATTGCAATTATTGCTCTTCAACGAGGAATGCCTAGTAAGCGCGTGTCATC
>18SV_103
GAAACTCACCAGGTCCAGACACATTAAGGATTGACAGATTGAGAGCTCTTTCTTGATTATGTGGGTGGTGGTGCATGGCC
GTTCTTAGTTGGTGGAGTGATTTGTCTGCTTAATTGCGATAACGAACGAGACCTTAACCTGCTAAATAGCCAGGCGAGCT
TTTGCTCGTCGCCGGCTTCTTAGAGGGACTATCGGCTCAAGCCGATGGAAGTTTGAGGCAATAACAGGTCTGTGATGCCC
TTAGATGTTCTGGGCCGCACGCGCGCTACACTGACAGGGCCAACGAGTATGAACCTTGGCCGAAAGGTCTGGGTAATCTT
GTTAAACCCTGTCGTGCTGGGGATAGAGCATTGCAATTATTGCTCTTCAACGAGGAATTCCTAGTAAGCGCAAGTCATCA
>18SV_215
GAAACTTACCAGGTCCAGACAGCGTGAGGATTGACAGATTGATAGCTCTTTCATGATTCGTTGGGTGGTGGTGCATGGCC
GTTCTTAGTTGGTGGTGTGAGTTGTCTGGTTGATTCCGTTAACGAACGAGACCTTTGTTGTATAATACGAGGCGCTAGTT
TTTGCGTCAAGGGCGAAGCGTCCTTCTTGAGATACGAGCAATCGCCTTGGGAAAAGATGTTTCGCTTGCATAGCTAGCGC
CAGTTTCGTTCTATACAAGACAAATACAGAAAATGTATTGGAAGTTATAGGCAAAAACAGGTCTGTGATGCCCTTCGATG
TTCTGGGCTGCACGCGCGCTACAATGACAATATCAGCGAGTTTTTTTCAGCTTGGGCGAAAGCTCTGGCAAATCTTCGAA
>18SV_163
GAAACTTACCAGGTCCAGACATAGTAAGGATTGACAGATTGATAGCTCTTTCTTGATTCTATGGGTGGTGGTGCATGGCC
GTTCTTAGTTGGTGGAGTGATTTGTCTGGTTAATTCCGTTAACGAACGAGACCTTAACCTGCTAAATAGTTACACGTAAC
CTCGGTTACGCGGGCAACTTCTTAGAGGGACTTTGCGTGTCTAACGCAAGGAAGTTTGAGGCAATAACAGGTCTGTGATG
CCCTTAGATGTTCTGGGCTGCACGCGCGCTACACTGATGCGCTCAACGAGTTTACGACCTTGCCCGGAAGGGTTGGGCAA
TCTTTTGAAAACGCATCGTGATGGGGATAGATTATTGCAATTATTAATCTTCAACGAGGAATTCCTAGTAAGCGCGAGTC
>18SV_202
GAAACTTACCAGGTCCAGACACAGTAAGGATTGACAGATTTGAGAGCTCTTTCTTGATTCTGTGGGTGGTGGTGCATGGC
CGTTCTTAGTTGGTGGAGTGATTTGTCTGGTTAATTCCGTTAACGAACGAGACCTTAACCTGCTAAATAGTGACTGGAAG
CATCTACAAAAACACAGTGGGGTCTAGGGTGAAGTTTCGATGGATCTCGACGCCTCATTGTGTGGATGCTCCCAGGATTA
CTTCTTAGAGGGACTATCTGTATTAAAGCAGATGGAAGCATGAGGCAATAACAGGTCTGTGATGCCCTTCGATGTCCTGG
GCCGCACGCGCGCTACACTGATAAGTTCAACGAGTTTAACACCTTGGCCGGTAGGTCTGGGTAATCTTCGTAAAACTTAT
>18SV_256
GAAACTCACCGGGTCCGGACACAACGAGGATTGACAGATTGAGAGCTCTTTCTTGATTTTGTGGGTGGTGGTGCATGGCC
GTTCTTAGTTGGTGGAGTGATTTGTCTGCTTAATTGCGATAACGAACGAGACCTTAACCTGCTAAATAGCCGGGTCGGCT
TCGGCCGGCCTCGGGCTTCTTAGAGGGACTATCGGCTCAAGCCGACGGAAGTTTGAGGCAATAACAGGTCTGTGATGCCC
TTAGATGTTCCGGGCTGCACGCGCGTTACACTGACAGGGGCAACGAGTTTCTCTCCTTGGCCGGAAGGCCTGGGTAATCT
TGTTAAACCCTGTCGTGCTGGGGATAGAGCATTGCAATTATTGCTCTTCAACGAGGAATGCCTAGTAAGCGCGCGTCATC
>18SV_190
AAAACTTACCAGGTCCAGACATAGGAAGGATTGACAGATTGATAGCTCTTTCTTGATTCTATGGGTGGTGGTGCATGGCC
GTTCTTAGTTGGTGGGTTGCCTTGTCAGGTTGATTCCGGTAACGAACGAGACCTCAGCCTGCTAAATAGTGACTTCTGCT
CCTGCAGTTGGCACACTTCTTAGAGGGACTGTTGGCGTCTAGCCAATGGAAGTATGAGGCAATAACAGGTCTGTGATGCC
CTTAGATGTTCTGGGCCGCACGCGCGCTACACTGATACGTTCAACAAGTTCCTTGGTCGAAAGGTCCGGGTAATCTTTGA
AACCGTATCGTGATGGGGATAGAACATTGCAATTATTGTTCTTCAACGAGGAATGCCTAGTAAGCGTGAGTCATCATCTC
>18SV_267
GAAACTCACCAGGTCCAGACACAATAAGGATTGACAGATTGAGAGCTCTTTCTTGATTTTGTGGGTGGTGGTGCATGGCC
GTTCTTAGTTGGTGGAGTGATTTGTCTGCTTAATTGCGATAACGAACGAGACTTTGACTTTTAAATAGCTAGGCTAGCTT
TGGCTGGTCGCTGGCTTCTTAGAAGGACTATTTGCTCAAGCAAATGGAAGTGCGAAGCAATAACAGGTCTGTGATGCCCT
TAGATGTTCTGGGCCGCACGCGCGCTACACTGACAGAGCCAACGAGTTCTTCCTTAGCCGAAAGGTTTGGGTAATCTTGT
TAAACTCTGTCGTGCTGGGGATAGAGCATTGCAATTATTGCTCTTCAACGAGGAATTCCTAGTAAGCGCAAGTCATCAGC
>18SV_293
GAAACTCACCAGGTCCAGACACGATAAGGATTGACAGATTGAGAGCTCTTTCTTGATTTTGTGGGTGGTGGTGCATGGCC
GTTCTTAGTTGGTGGAGTGATTTGTCTGCTTAATTGCGATAACGAACGAGACCTTAACCTGCTAAATAGCCCGGCCGGCC
TTGGCCGGTCGCCGGCTTCTTAGAGGGACTATCGGCTCAAGCCGATGGAAGTTTGAGGCAATAACAGGTCTGTGATGCCC
TTAGATGTTCTGGGCCGCACGCGCGCTACACTGACGGGGCCAACGAGTGCATCGCCTCGGCCGGAAGGCCCGGGTAATCT
TGTTAAACCCCGTCGTGCTGGGGATAGGGCATTGCAATTATTGCCCTTCAACGAGGAATGCCTAGTAAGCGCGAGTCATC
>18SV_315
AAAACTTACCAGGTCCAGACACAGTAAGGATTGACAGATTGAAGATCTTTCTTGATTCTGTGGGTGGTGGTGCATGGCCG
TTCTTAGTTGGTGGAGTGATTTGTCTGGTTAATTCCGTTAACGAACGAGACCTCGACCTGCTAAATAGTTCGACCAAGGA
TTCTTCCTTGGGACGTGACTTCTTAGAGGGACTATCGGTGTGTAGCCGACGGAAGTTCGAGGCAATAACAGGTCTGTGAT
GCCCTTAGATGTTCTGGGCCGCACGCGCGCTACACTGATGCATGCATCAAGTTTACAACCTTGACTGAGAAGTCTGGGTA
ATCTTTGCAACATGCATCGTGCTGGGGATAGATGATTGTAATTATTCATCTTCAACGAGGAATTCCTAGTAAACGCAAGT
>18SV_312
GAAACTTACCAGGTCCAGACATAGTAAGGATTGACAGATTGAGAGCTCTTTCTTGATTCTATGGGTGGTGGTGCATGGCC
GTTCTTAGTTGGTGGAGTGATTTGTCTGGTTAATTCCGTTAACGAACGAGACCTCAGCCTGCTAACTAGTTACTCGAACA
TTCGTGTTCGAGGCCAACTTCTTAGAGGGACTATCGGCGTTTAGCCGGCTGGAAGTTTGAGGCAATAACAGGTCTGTGAT
GCCCTTAGATGTTCTGGGCCGCACGCGCGCTACACTGATGAATTCAACGAGCCCTTCCTGGATCGAAAGGTTTAGGAAAC
CTCTGAAATTTCATCGTGATGGGGATAGATTATTGCAATTATTGATCTTCAACGAGGAATACCTAGTAAGCGCGAGTCAT
>18SV_351
GAAACTCACCAGGTCCAGACACAGTAAGGATTGACAGATTGAGAGCTCTTTCATGATTTTGTGGGTGGTGGTGCATGGCC
GTTCTTAGTTGGTGGAGTGATTTGTCTGGTTAATTCCGATAACGAACGAGACCTTAACCTGCTAAATAGCCCATCCGGCT
TTTTGCTGGATGCTGGCTTCTTAGAGGGACTATTGGCGTTTAGTCAATGGAAGTTTGAGGCAATAACAGGTCTGTGATGC
CCTTAGATGTTCTGGGCTGCACGCGCGCTACACTGACTGAGCCAGCGAGCAAACCTCCTTATCCGGAAGGATTGGGTAAT
CTTGTGAAACTCAGTCGTGCTGGGGATAGAGCATTGCAATTATTGCTCTTCAACGAGGAATTCCTAGTAAGCGCAAGTCA
>18SV_395
GAAACTTACCAGGTCCAGACATAGTGAGGATTGACAGATTGAAGATCTTTCTTGATTCTATGGGTGGTGGTGCATGGCCG
TTCTTAGTTGGTGGAGTGATTTGTCTGGTTAATTCCGTTAACGAACGAGACCTCGACCTGCTAAATAGTCCGGCGAATAC
TTCGGTATTCGATTGTTCTGACTTCTTAGAGGGACTATCGGTGTGTAACCGATGGAAGTTCGAGGCAATAACAGGTCTGT
GATGCCCTTAGATGTTCTGGGCCGCACGCGCGCTACACTGATACGTTCATCGAGCTTATAACCTTGACTGACAGGTCTGG
GTAATCTTGTTAAACCGTATCGTGCTGGGGATAGATCATTGTAATTATTGATCTTCAACGAGGAATTCCTAGTAATCGCG
>18SV_230
GAAACTTACCAGGTCCAGACTCAGTGAGGATTGACAGATTGAAGATCTTTCTTGATTTTGAGGGTGGTGGTGCATGGCCG
TTCTTAGTTGGTGGAGCGATTTGTCTGGTTTATTCCGTTAACGAACGAGACCACGACCTGCTAAATAGTTCAAGTTAGGG
TTCGCTCTAGCTGTTGTGACTTCTTAGAGGGACTATCGGTGTTTAGCCGATGGAAGTTCGTGGCAATAACAGGTCTGTGA
TGCCCTTAGATGTTCTGGGCCGCACGCGCGCTACACTGATGCGTTCATCGAGCTACAACCTTGTCTGAGAGGACTGGGTA
ATCTTTGAAAACGCATCGTGCTGGGGATAGATTATTGTAATTATTAATCTTCAACGAGGAATTCCTAGTAAACGCGTGTC
>18SV_413
GAAACTCACCAGGTCCGGACATAGCAAGGATTGACAGATTGACAGCTCTTTCTTGATTCTATGGGTGGTGGTGCATGGCC
GTTCTTAGTTGGTGGAGTGATTTGTCTGGTTAATTCCGTTAACGAACGAGACCTTAACCTGTTAAATAGCTACATGTAAT
CCCGATTACCTGGGCAGCTTCTTAAAGGGACTTTGTATCTTCAATGCAAGGAAGTTTGAGGCAATAACAGGTCTGTGATG
CCCTTAGATGTCTTGGGCTGCACGCGCGCTACACTGCTGTGCTCAACGAGTTTCGATGCCTTGCCTGGTAAGGTTGGGTA
ATCTTGTCAATTTGCGTCGTGATGGGGATAGCTTATTGCAATTATTAGCCTTCAACGAGGAATTCCTAGTAAGCGCGAGT
>18SV_424
GAAACTCACCAGGTCCAGACATGCTTAGGATTGACAGATTGATAGCTCTTTCTTGATTGTATGGGTGGTGGTGCATGGCC
GTTCTTAGTTGGTGGAGTGATTTGTCTGCCTAATCGCGATAACGAACGAGACCTTGACCTGCTAAATAGCCCAGTTCACT
TTGGTGGACTGCCGGCTTCTTAGAGGGACTTTTGGCTCAAGCCAATGGAAGTACGAGGCAATAACAGGTCTGTGATGCCC
TTAGATGTTCTGGGCCGCACGCGCGCTACACTGACAGAGCCAGCGAGTACATCACCTTGGCCGAAAGGTCTGGGTAATCT
TGTTAAACTCTGTCGTGCTGGGGATAGAGCATTGCAATTATTGCTCTTCAACGAGGAATGCCTAGTAAGCGCAAGTCATC
>18SV_440
GAAACTCACCAGGTCCAGACAAAATAAGGATTGACAGATTGAGAGCTCTTTCTTGATTTTTTGGGTGGTGGTGCATGGCC
GTTCTTAGTTGGTGGAGTGATTTGTCTGGTTAATTCCGTTAACGAACGAGACCTTAACCTGCTAAATAGTTGCAATCACT
TTGGTGGTTGATCAACTTCTTAGAGGGACTATAGACGTTTAGTCTATGGAAGTTTGAGGCAATAACAGGTCTGTGATGCC
CTTAGATGTTCTGGGCCGCACGCGCGCTACACTGACAACAGCAGCAAGTAATTCACCTTGGCCGGAAGGTCTGGGTAATC
TTCTGAAATGTTGTCGTGCTGGGGATAGTCCTTTGCAATTATTGGACTTCAACGAGGAATTCCTAGTAAGCGTGAGTCAT
>18SV_444
GAAACTTACCAGGTCCGGACGTAGTGAGGATTGACAGATTGAGAGCTCTTTCTTGATTCTATGGGTGGTGGTGCATGGCC
GTTCTTAGTTGGTGGAGCGATTTGTCTGGTTAATTCCGTTAACGAACGAGACCTCGGCCTGCTAAATAGCTACGCCGACC
CCGCTATCCAAAACCCGGTGGCGGAGAGTTCGGTCCCGCCTCGGGCGAGGGGGGCAACCCCCTTTCCCGGCGGCCGGGGC
CCCTCCCTATCGGGCGGTCGGGTCGGCGGCCACGCTTCTTAGAGGGACTGCCGGCGTATCCAGCCGACGGAGGCTCGAGG
CAATAACAGGTCTGTGATGCCCTTAGATGTTCTGGGCCGCACGCGCGCTACACTGATCGAGACAGCGAGTCCCTCCGCCT
>18SV_480
GAAACTTACCAGGTCCAGACATAGTAAGGATTGACAGATTTGAGAGCTCTTTCTTGATTCTATGGGTGGTGGTGCATGGC
CGTTCTTAGTTGGTGGAGTGATTTGTCTGGTTAATTCCGTTAACGAACGAGACCTTAACCTGCTAAATAGTAACTGTTAC
ACTTTCGTAAAAACATAGCTATGTTTAGGGTGAAGTTTCGATGGAATCCGACGCATGGTTATGTGGATGTATAACAGGAT
TCACTTCTTAGAGGGACTATCTGTATTAAAGCAGATGGAAGTTTGAGGCAATAACAGGTCTGTGATGCCCTTAGATGTTC
TGGGCCGCACACGCGCTACACTGATAAGTTCAACGAGTTTAACACCTTGTTCGATAGGACTGGGTAATCTTTGAAAAGCT
>18SV_530
GAAACTTACCAGGTCCAGACATAGCGAGGATTGACAGATTGAAAGCTCTTTCTTGATTCTATGGGTGGTGGTGCATGGCC
GTTCTTAGTTCGTGGAGTGATTTGTCTGGTTAATTCCGATAACGAACGAGACCTTAACCTGCTAAATAGTCCGCATTACC
TTCGGGTAGTGTTTTTTTTTGGACTTCTTAGAGGGACTGCGGATGTTTAATCCGCGGAAGTTTGAGGCAATAACAGGTCT
GTGATGCCCTTAGATGTTCTGGGCCGCACGCGCGCTACACTGATGAAGTCAGCGAGTTTTTCAAACTGCGCGCTCTTTCG
GGAGTGCGCATTGGCCTTGGCCGGAAGGTCTGGGTAATCTTGTGAAACTTCATCGTGATGGGGATAGACCATTGCAATTG
>18SV_531
GAAACTCACCAGGTCCAGACATGGGAAGGATTGACAGATTGAGAGCTCTTTCTTGATTCTATGGGTGGTGGTGCATGGCC
GTTCTTAGTTGGTGGGGCGACCTGTCTGGTTAATTCCGATAACGAACGAGACCTTAACCTGCTAAATAGTTACGCGAATT
TAGCCGCCTGCCGGTTGGCGTCTCTCCTTCGGGGGAGGCGCGGGCCGCTTGCGGTGGTTTGCGGCCAACTTCTTAGAGGG
ACTGTCGGTGTTTAACCGACGGAAGTTTGAGGCAATAACAGGTCTGTGATGCCCTTAGATGTCCTGGGCTGCACGCGCGC
TACACTGATGAAGTCAGCGAGTTTATAACCTTGTTCGGAAGGACCTTTTTTTCCCTGGGTAATCTTGTGAAACTTCATCG
>18SV_538
GAAACTCACCAGGTCCAGACATAGTAAGGATTGACAGATTGAGAGCTCTTTCATGATTTTATGGGTGGTGGTGCATGGCC
GTTCTTAGTTGGTGGAGTGATTTGTCTGGTTAATTCCGTTAACGAACGAGACCTTAACCTGCTAAATAGACGCGACATCT
CTGGATGTTGTCGTCTTCTTAGAGGGACTATAGATGTTTAATCTATGGAAGTTTGAGGCAATAACAGGTCTGTGATGCCC
TTAGATGTTCTGGGCCGCACGCGCGCTACACTGATAAAGGCAGCAAGTATTCACCTTGGCCGGAAGGTCTGGGTAATCTT
CTGAAACTTTATCGTGCTGGGGATAGTCCTTTGCAATTATTGGACTTTAACGAGGAATTCCTAGTAAGCGCAAGTCATCA
>18SV_548
GAAACTTACCCGGCCCGGACACTGTAAGGATTGACAGATTGATAGCTCTTTCTTGATTCGGTGGATGGTGGTGCATGGCC
GTTCTTAGTTGGTGGATTGATTTGTCTGGTTAATTCCGATAACGAACGAGACTCTAACCTACTAAATAGCCGCACGATTC
CAGTGCACGTTCCGGTTCGCCGGGCGTGTACATTCGTTGTGTTGTGCTTCTTAGAGGGACAGGCGGTAGTATCCAAGCCG
CACGAGATTGAGCAATAACAGGTCTGTGATGCCCTTAGATGTCCGGGGCCGCACGCGCGCTACACTGAAAGAATCAGCGT
GTTTGACTGCTTATGCAGTTCCTGCGCCGTAAGGCGTGGGTAATCCGCTGAAACTCTTTCGTGATTGGGATTGAGCTTTG
>18SV_234
AAAACTTACCAGGTCCAGACATAGTGAGGATTGACAGGTTGAAGACCTTTCTTGATTCTATGGGTGGTGGTGCATGGCCG
TTCTTAGTTGGTGGAGTGATTTGTCTGGTTAATTCCGTTAACGAACGAGACCTCGACCTTGTTAAATAGTCTAGCTTATC
GTTCGCGATAGGTCTTTTGGACTTCTTAGAGGGACTATCGGTGTTTAGCCGGTGGAAGTTCGAGGCAATAACAGGTCCGT
GATGCCCTTAGATGTTCTGGGCCGCACGCGCGCTACACTGATTCGTTCATCGAGTTTATAACCTGGGTTGAGAGACTTGG
GTAATCTTTTGAAAGCGAATCGTGCTGGGGATAGATCATTGCAATTATTGGTCTTCAACGAGGAATTCCTAGTAAACGCA
>18SV_572
AAAACTTACCAGGTCCAGACATAGTGAGGATTGACAGATTGAAGATCTTTCTTGATTCTATGGGTGGTGGTGCATGGCCG
TTCTTAGTTGGTGGAGTGATTTGTCTGGTTAATTCCGTTAACGAACGAGACCTCGGCCTGCTAAATAGTGCTCGCCACTC
TTCGGGGTGGCGTGGTGCTTCTTAGAGGGACTATCGGTGACTAGCCGACGGAAGTTCGAGGCAATAACAGGTCTGTGATG
CCCTTAGATGTTCTGGGCCGCACGCGCGCTACACTGATGCATTCATCAAGCTTACAACCTTGGCTGAGAGGCCTGGGTAA
TCTTGTCAAAGTGCATCGTGATGGGGATAGATTATTGTAATTTTTAATCTTCAACGAGGAATTCCTAGTAAACGCAAGTC
>18SV_576
AAAACTTACCAGGTCCAGACATAGTAAGGATTGACAGATTGAGAGCTCTTTCTTGATTCTATGGGTGGTGGTGCATGGCC
GTTCTTAGTTGGTGGAGTGATCTGTCTGGTTAATTCCGTTAACGAACGAGACCTCAGCCTACTAAATAGTTATGCGAATT
TTACTACTCAAGGTCGTTGGGGTGGCGGGTGGATTCCAGCGTGCTCTCGGGTGCGTTCGGGCCGCTCGTGCGCCTCCGCC
TGGTTAAATTCGTAGACATACTTCTTAGAGGGACTGTTGGTGCCTAACCAACGGAAGTTTGAGGCAATAACAGGTCTGTG
ATGCCCTTAGATGTTCTGGGCCGCACGCGCGTTACACTGATCGGATCATCGAGTATAACACCTTGGCCGAGAGGCTTGGG
>18SV_604
AAAACTCACCCGGCCCGGACACCGTAAGGATTGACAGATTGATAGCTCTTTCATGATTCGGTGGTTGGTGGTGCATGGCC
GTTCTTAGTTCGTGGATCGATTTGTCTGGTTTATTCCGATAACGAGCGAGACTCTAGCCTACTAAATAGTAGCGAGATTA
TCAATGTCTCAGTTGCTTCTTAGAGGGATTTTCGGTGTTTAGCCGCACGAGATTGAGCAATAACAGGTCTGTGATGCCCT
TAGATGTCCGGGGCTGCACGCGCGCTACACTGGCGAAATCAGCGTGCTATATCCATTATCGAAAGGTATTGGTAAACCCA
TGAAAATTTGCCGTGCTTGGGATCGGAAATTGCAATTATTTTCCGTGAACGAGGAATTCCAAGTAAGTGCGAGTCATCAA
>18SV_602
GAAACTCACCAGGTCCAGACACAATAAGGATTGACAGATTGAGAGCTCTTTCTTGATTTTGTGGGTGGTGGTGCATGGCC
GTTCTTAGTTGGTGGAGTGATTTGTCTGCTTAATTGCGATAACGAACGAGACCTTAACCTGCTAAATAGCCCGGCCCGCT
TTGGCGGGTCGCCGGCTTCTTAGAGGGACTATCGGCTCAAGCCGATGGAAGTTTGAGGCAATAACAGGTCTGTGATGCCC
TTAGATGTTCTGGGCCGCACGCGCGCTACACTGACAGAGCCAACGAGTTCATTTCCTTGCCCGGAAGGGTTGGGTAATCT
TGTTAAACTCTGTCGTGCTGGGGATAGAGCATTGCAATTATTGCTCTTCAACGAGGAATGCCTAGTAAGCGTACGTCATC
>18SV_596
GGACCTTACCAGGTCCGGACAACGTCAGGATTGACAGATTGAGAGCTCTTTCTCGATTCGTTTGACGGTGGTGCATGGCC
GCTCCTGGTTCGTGAAGTGATTTGTTTGGTTGATTCCGTTAACGAACGAGATCTCAACCGCCCACTAGGTGCCACGTCGA
TTGTATCCCCAGACCGCGCTTCGGTGTTGGCTCTGTGGGAGAGACGGGGTTACCTTCTCAGCGGCACCTGGCGTGCTTTC
CAGCACCATGGAGCGAGCCAATAGCAGGTCTGTGATGCTCCTAAATGTCCTGGGCAACACGCGCACTACAATGGCAGAGC
CAACGAGTCTGGATCGTTTTTCGAGCCTTCTCACGAAAGGAGCGGGGAAACTGGCAACTCTGTCGTGCCTGGGATCGAGG
>18SV_394
AAAACTTACCAGGTCCAGACACAGTAAGGATTGACAGATTGAAGATCTTTCTTGATTCTGTGGGTGGTGGTGCATGGCCG
TTCTTAGTTGGTGGAGTGATTTGTCTGGTTAATTCCGTTAACGAACGAGACCTCGACCTGCTAAATAGTTCGACAAAGGA
TTCTTCCTTTGGTACGTGACTTCTTAGAGGGACTATCGGTGTGTAGCCGACGGAAGTTCGAGGCAATAACAGGTCTGTGA
TGCCCTTCGATGTTCTGGGCCGCACGCGCGCTACACTGATGCATGCATCAAGTTTACAACCTTGACTGATAAGTCTGGGT
AATCTTTGCAACATGCATCGTGCTGGGGATAGATGATTGTAATTATTCATCTTCAACGAGGAATTCCTAGTAAACGCAAG
>18SV_677
AAAACTTACCAGGTCCGGACATAGTGAGGATTGACAGATTGAAGATCTTTCTTGATTCTATGGGTGGTGGTGCATGGCCG
TTCTTAGTTGGTGGAGTGATTTGTCTGGTTAATTCCGTTAACGAACGAGACCTCGACCTACTAAATAGTTGAGTAAACTC
TTCGGAGTTTTCATTGACTTCTTAGAGGGACTTTTGGTGAGTAGCCAAAGGAAGTTCGAGGCAATAACAGGTCTGTGATG
CCCTTAGATGTTCTGGGCCGCACGCGCGCTACACTGATCGGTTCATCGAGCTTACAACCTTGACCGATAGGTCTGGGTAA
TCTTTTGAAAGCCGGTCGTGCTGGGGATAGATCATTGCAATTATTGATCTTCAACGAGGAATTCCTAGTAAACGCGAGTC
>18SV_683
AAAACTTACCAGGTCCAGACATAGTGAGGATTGACAGATTGAGAGCTCTTTCTTGATTCTATGGGTGGTGGTGCATGGCC
GTTCTTAGTTGGTGGGTTGCCTTGTCAGGTTGATTCCGGTAACGAACGAGACCTCAACCTGCTAAATAGTCACGCCCGGT
TTCTCCGGGCGGCCGACTTCTTAGAGGGACTATTGGCGACTAGCCAATGGAAGTTTGAGGCAATAACAGGTCTGTGATGC
CCTTAGATGTTCTGGGCCGCACGCGCGCTACACTGATGCAATCAACGAGCCTATCCTTGACCGACAGGTCCGGGTAATCT
GTGAAACTGCATCGTGATGGGGATAGATTATTGCAATTATTAATCTTCAACGAGGAATGCCTAGTAAGCGCGAGTCATCA
>18SV_501
AAAACTTACCAGGTCCAGACATAATAAGGATTGACAGATTGAAGATCTTTCTTGATTTTATGGGTGGTGGTGCATGGCCG
TTCTTAGTTGGTGGAGTGATTTGTCTGGTTAATTCCGTTAACGAACGAGACCTCGACCTGCTAAATAGTTTGGCGAATTC
TTCGGGATTCGTTTACGACTTCTTAGAGGGACTATCGGTGATTTAGCCGATGGAAGTTCGAGGCAATAACAGGTCTGTGA
TGCCCTTAGATGTCCTGGGCCGCACGCGCGCTACACTGATACGTTCATCGAGTTTACAACCTTGGTTGAGAGGCCTGGGT
AATCTTTTTAAACCGTATCGTGCTGGGGATAGATTATTGTAATTTTTAATCTTCAACGAGGAATTCCTAGTAAACGCTGG
>18SV_241
AAAACTTACCAGGTCCAGAGATTGTTTGGATTGACAGATTGAAGATCTTTCTTGATTCAATTGGTGGTGGTGCATGGCCG
TTCTTAGTTGGTGGAGTGATTTGTCTGGTTAATTCCGTTAACGAACGAGACCTCGACCTGCTAAATAGTTTGGCGCACGC
CTTCAAGCGTGTGTCCCTAACTTCTTAGAGGGACTATTGTTGATTAAACAATGGAAGTTCGAGGCAATAACAGGTCTGTG
ATGCCCTTAGATGTTCTGGGCCGCACGCGCGCTACACTGACAGGTTCAGCGAGCTTGTGGATGCCCGTCAGGGTTTCCTA
ATCTTTTCAAAGCCTGTCGTGCTGGGGATAGATTATTGTAATTGTTAATCTTCAACGAGGAATTCCTAGTAAACGCAAGT
>18SV_189
AAAACTCACCAGGTCCAGACATAGGAAGGATTGACAGATTGAGAGCTCTTTCTTGATTCTATGGGTGGTGGTGCATGGCC
GTTCTTAGTTGGTGGAGTGATTTGTCTGGTTAATTCCGTTAACGAACGAGACCTTAACCTACTAAATAGTGACGCGATTC
TCGAATCGTGGGCAACTTCTTAGAGGGACTATCGGCGTTTAGCCGATGGAAGTTTGAGGCAATAACAGGTCTGTGATGCC
CTTAGATGTTCTGGGCCGCACGCGCGCTACACTGACGGAGTCAACGAGTTGTCCTGCATCGAAAGGTGTGGGTAATCTTT
TGAAACTTCGTCGTGCTGGGGATAGATCTTTGCAATTATCGATCTTGAACGAGGAATTCCTAGTAAGCGTGATTCATCAG
>18SV_228
AAAACTCACCAGGTCCAGACATAGTAAGGATTGACAGATTGAGAGCTCTTTCTTGATTCTATGGGTGGTGGTGCATGGCC
GTTCTTAGTTGGTGGAGTGATTTGTCTGGTTAATTCCGTTAACGAACGAGACCTTAACCTGCTAAATAGTCACGCGATTT
TTGAATCGTGGACGACTTCTTAGAGGGACTATCGTTGTTTAAGCGGTGGAAGTTTGAGGCAATAACAGGTCTGTGATGCC
CTTAGATGTTCTGGGCCGCACGCGCGCTACACTGACGACGTCAACGAGTCTACCTGCATCGGAAGGTGTGGGCAATCTTT
GGAACCGTCGTCGTGCTTGGGATAGATCTTTGTAATTTTCGATCTTCAACGAGGAATTCCTAGTAGAGGTGATTCATCAA
>18SV_262
AAAACTTACCAGGTCCAGACATAAGAAGGATTGACAGATTGAGAGCTCTTTCATGATTTTATGGGTGGTGGTGCATGGCC
GTTCTTAGTTGGTGGAGTGATTTGTCTGGTTAATTCCGTTAACGAACGAGACCTCAGCCTACTAAATAGACAGCACATCC
TCGGATGTGACTGACTTCTTAGAGGGACGTTTCGGATTTACCGAAAGGAAGTTTGAGGCAATAACAGGTCTGTGATGCCC
TTAGATGTTCTGGGCCGCACGCGCGCTACAATGACAGACTCAGCGAGCCATCCTTTGCCGACAGGAATCTTTAGTGTCTG
TCGTGATGGGGATAGATCCTTGTAATTTTTGGTCTCCAACGAGGAATTCCTAGTAAACGCAAATCATTAATTTGCATTGA
>18SV_529
AAAACTTACCAGGTCCAGACATAGTAAGGATTGACAGATTGAAGATCTTTCTTGATTCTATGGGTGGTGGTGCATGGCCG
TTCTTAGTTGGTGGAGTGATTTGTCTGGTTAATTCCGTTAACGAACGAGACCTCGACCTGCTAAATAGTTTGGCGAATCC
TTCGGGATTCGTTTTCAGACTTCTTAGAGGGACTATCGGTGGTAAGCCGGTGGAAGTTCGAGGCAAAAACAGGTCTGTGA
TGCCCTTAGATGTTCTGGGCCGCACGCGTACTACACTGACGCATTCATCGAGCTTCTTTCCTTGGCAGATATGCCCGGGT
AATCTTTGAAAGTGCGTCGTGATGGGGATAGTTGATTGCAATTATTCATCTTCAACGAGGAATGCCTAGTAAACGCAAGT
>18SV_520
AAAACTCACCAGGTCCAGACACGGTAAGGATTGACAGATTGATAGCGCTTTCTTGATTCTGTGGGTGGTGGTGCATGGCC
GTTCTTAGTTGGTGGAGTGATTTGTCTGGTTAATTCCGTTAACGAACGAGACCTTAACCTGCTAAATAGCAGTAAGAATG
TTAATTCTTATATGCTTCTTAGAGGGACTTTGTGTGAAAGCACAAGGAAGTTTGAGGCAATAACAGGTCTGTGATGCCCT
TAGATGTTCTGGGCTGCACGCGCGCTACAATGATGCATTCAACGAGCATTGCTGCCTCGAAAGAGTGCGGCGAATCTTTT
GAAACTGCATCGTGACGGGGATAGATGATTGTAATTATTCATCTTCAACGAGGAATTCCTAGTAAGTGCAAGTCATCAAC
>18SV_510
GAAACTTACCAGGTCCAGACACAGTAAGGATTGACAGATTGAGAGCTCTTTCTTGATTCTGTGGGTGGTGGTGCATGGCC
GTTCTTAGTTGGTGGAGTGATTTGTCTGGTTAATTCCGTTAACGAACGAGACCTCCGCCTGCTAAATAGTTAATATATTA
TTTATAATGTAGATAGCTTCTTAGAGGGACGATGTGTTTTTAGCACATGGAAGTTGGAGGCAATAACAGGTCTGTGATGC
CCTTAGATGTTCTGGGCCGCACGCGCGCTACAATGACTGGTGCAACAAGTATATACAACCTTATCCGATAGGATTGGGTA
ATCTTTGAACACCAGTCGTGATGGGGATAGATTCTTGGAATTTTTAATCTTCAACGAGGAATTCCTAGTAAACGCAAGTC
>18SV_544
AAAACTTACCAGGTCCAGACATAGTGAGGATTGACAGATTGAGAGCTCTTTCTTGATTCTATGGGTGGTGGTGCATGGCC
GTTCTTAGTTGGTGGAGTGATTTGTCTGGTTAATTCCGTTAACGAACGAGACCTCAGCCTACTAAATAGACAGCACATCC
TCGGATGTGACTGACTTCTTAGAGGGACGTTTCGGATTTACCGAAAGGAAGTTTGAGGCAATAACAGGTCTGTGATGCCC
TTAGATGTCCTGGGCCGCACGCGCGCTACACTGATGCATTCAACGAGTTTAACCTTGGCCGAGAGGCCTGGGCAACCTTT
TAAACGTGCATCGTGATAGGGATAGATTATTGCAATTATTAATCTTGAACGAGGAATTCCTAGTAAACGCAAATCATCAA
>18SV_498
GAAACTCACCAGGTCCAGACATGGTAAGGATTGACAGATTGATAGCTCTTTCTTGATTCTATGGGTGGTGGTGCATGGCC
GTTCTTAGTTGGTGGAGTGATTTGTCTGGTTAATTCCGTTAACGAACGAGACCTTAACCTGCTAAATAGTTTAATGAACT
TTGGTTCATTTTTAACTTCTTAGAGGGACTATGGATGTTTAATCCATGGAAGTTTGAGGCAATAACAGGTCTGTGATGCC
CTTAGATGTTCTGGGCCGCACGCGCGCTACACTGATAATGGCAACAAGTAATTAACCTTGGCCGGAAGGTCTGGGTAATC
TTTTGAAACATTATCGTGCTGGGGATAGAGCATTGCAATTATTGCTCTTCAACGAGGAATTCCTAGTAAGCGTGAGTCAT
>18SV_547
AAAACTTACCAGGTCCAGACATAGTGAGGATTGACAGATTGAGAGCTCTTTCTTGATTCTATGGGTGGTGGTGCATGGCC
GTTCTTAGTTGGTGGAGTGATTTGTCTGGTTAATTCCGATAACGAACGAGACTTTATCCTGCTAAATAGTAATCATCTAA
TTTCTGGGTGATTTACTTCTTAGAGGGACAAACGGTTTCCAGCCGTATGAAAGAAAGCAATAACAGGTCTGTGATGCCCT
TAGATGTTCTGGGCCGCACGCGCGCTACAATGACAGACTCAGCGAGCCATCCTTTGCCGACAGGTATAGGAAATCTTTAG
TGTCTGTCGTGATGGGGATAGATCCTTGTAATTTTTGGTCTCCAACGAGGAATTCCTAGTAAACGCAAATCATTAATTTG
>18SV_595
AAAACTTACCAGGTCCAGACATAGTGAGGATTGACAGATTGAGAGCTCTTTCTTGATTCTATGGGTGGTGGTGCATGGCC
GTTCTTAGTTGGTGGAGTGATTTGTCTGGTTAATTCCGTTAACGAACGAGACCACTGCCTGCTAAATAGCCCAGTGAGTG
AATTTTCACTGACTGCTGGCTTCTTAGAGGGACGTGCATTCTATCAGATGCAGGAGGATAGTGGCTATAACAGGTCTGTG
ATGCCCTTAGATGTCCTGGGCTACACTGATGCATTCAACGAGTCTAACCTTGGCCGAGAGGCCTGGGCAACCTTTTAAAC
GTGCATCGTGATAGGGATAGATTATTGCAATTATTAATCTTGAACGAGGAATTCCTAGTAAACGCAAATCATCAATTTGC
>18SV_642
AAAACTTACCAGGTCCAGACATAGTAAGGATTGACAGATTGAAGATCTTTCTTGATTCTATGGGTGGTGGTGCATGGCCG
TTCTTAGTTGGTGGAGTGATTTGTCTGGTTAATTCCGTTAACGAACGAGACCTCGACCTGCTAAATAGTCTTTCCAGCTC
CTCGGGGCTGGGCTATGACTTCTTAGAGGGACTATCGGTGTCTAGCCGATGGAAGTTCGAGGCAATAACAGGTCTGTGAT
GCCCTTAGATGTTCTGGGCCGCACGCGCGCTACACTGATGCATTCATCAAGTCACACCTTGGCTGAGAGGCCTGGGTAAT
CTTCGAAAGTGCATCGTGATGGGGATAGATGATTGCAATTATTCATCTTCAACGAGGAATGCCTAGTAAACGCGAGTCAT
>18SV_667
AAAACTTACCAGGTCCAGACATAGTGAGGATTGACAGATTGAGAGCTCTTTCTTGATTCTATGGGTGGTGGTGCATGGCC
GTTCTTAGTTGGTGGAGTGATTTGTCTGGTTAATTCCGTTAACGAACGAGACCTCAGCCTGCTAAATAGTTATGCGCATG
CAGCTGGTTTCGGGTGTGGGGGGGCAGTGGTGTTGGGCAACCGATGCTGCTGGCGGCTCGCCGCCCCGTTGTTGTATGCG
TAGCCAACTTCTTAGAGGGACTAATGGTGTTCAGCCATTGGAAGTTTGAGGCAATAACAGGTCTGTGATGCCCTTAGATG
TTCTGGGCCGCACGCGCGTTACACTGATTGGATCACCGAGTATACCACCTTGGCCGGAAGGCCCGGGTAACCTTGGCAAA
>18SV_673
AAAACTTACCAGGTCCAGACATAGTGAGGATTGACAGATTGAGAGCTCTTTCTTGATTCTATGGGTGGTGGTGCATGGCC
GTTCTTAGTTGGTGGAGTGATTTGTCTGGTTAATTCCGTTAACGAACGAGACCTCAGCCTACTAAATAGACAGCACATCC
TCGGATGTGACTGACTTCTTAGAGGGACGTTTCGGATTTACCGAAAGGAAGTTTGAGGCAATAACAGGTCTGTGATGCCC
TTAGATGTCCTGGGCCGCACGCGCGCTACACTGATGCATTCAACGAGTCTAACCTTGGCCGAGAGGCCTGGGCAACCTTT
TAAACGTGCATCGTGATAGGGATAGATTATTGCAATTATTAATCTTGAACGAGGAATTCCTAGTAAACGCAAATCATCAA
>18SV_647
AAAACTTACCAGGTCCAGACATAGTGAGGATTGACAGATTGAGAGCTCTTTCTTGATTCTATGGGTGGTGGTGCATGGCC
GTTCTTAGTTGGTGGAGTGATTTGTCTGGTTAATTCCGTTAACGAACGAGACCCCTGCCTGCTATATAGTCCAGTGAGTG
AATTTCACTGACCAGGACTTCTTAGAGGGACGTGCGTTCTATTAGACGCAGAAGATAGGGGCAATAACAGGTCTGTGATG
CCCTTAGATGTTCTGGGCCGCACGCGCGCTACACTGATGCATTCAACGAGTGTACCTTGGCCGAGAGGCCTGGGCAATCT
TTTGAACGTGCATCGTGATAGGGATAGATTATTGCAATTATTAATCTTGAATGAGGAATTCCTAGTAAACGCAGTTCATC
>18SV_688
GAAACTCACCAGGTCCAGACATAGTAAGGATTGACAGATTGAGAGCTCTTTCTTGATTCTATGGGTGGTGGTGCATGGCC
GTTCTTAGTTGGTGGAGTGATTTGTCTGGTTAATTCCGTTAACGAACGAGACCTTAACCTGCTAAATAGTTACACGATTT
TCGAATGGTGGACAACTTCTTAGAGGGACTATCGGTGATCAACCGATGGAAGTTTGAGGCAATAACAGGTCTGTGATGCC
CTTAGATGTTCTGGGCCGCACGCGCGCTACACTGACGGGGACAACGAGTTTATAACCTGCACCGGTAGGTGTGGGTAATC
TTATGAGCCCTCGTCGTGCTGGGGCTAGATCTTTGTAATTTTCGATCTCAAACGAGGAATTCCTAGTAAGCGTGATTCAT
>18SV_503
GAAACTTACCAGGTCCAGACATGGTGAGGATTGACAGATTGAAAGGTCTTTCTTGATTCTATGGGTGGTGGTGCATGGCC
GTTCTTAGTTGGTGGAGTGATTTGTCTGGTTAATTCCGATAACGAACGAGACCTCCGCCTACTAGTCTAGATGTTTCGTC
TGCGGACGGTAGCGTCTTCCTAGAGGGACTATGGTCGTTTAGGCCATGGAAGTTGGAGGCAATAACAGGTCTGTGATGCC
CTTAGATGTCCTGGGCCGCACGCGCGCTACACTGGCTGGTGCAACAAGTGTCTACACGTTGGCCTCGAGAGGCCTGCGCA
ATCTTGGAACGCCAGCCGTGATGGGGATAGGTTCTTGCAATTTTTAATCTTCAACGAGGAATTCCTAGTAAACGCAAGTC
>18SV_12
GAAACTTACCAGGTCCAGACATAGTAAGGATTGACAGATTGAAAGCTCTTTCTTGATTCTATGGGTGGTGGTGCATGGCC
GTTCTTAGTTGGTGGAGTGATTTGTCTGGTTAATTCCGTTAACGAACGAGACCTCAGCCTGCTAACTAGTAACGTCAATA
TGATTGGCGGCTACTTCTTAGAGGGACTATTTGTGTTTAATGAATGGAAGTTTGAGGCAATAACAGGTCTGTGATGCCCT
TAGATGTTCTGGGCCGCACGCGCGCTACACTGATGAACGCAACGAGACCACCTGTACCGAAAGGCATGGGTAAACTTGTG
AAAGTTCATCGTGATGGGGATAGATTATTGCAATTATTAATCTTCAACGAGGAATTCCTAGTAAGCGCGAGTCATCAGCT
>18SV_18
AAAACTTACCAGGTCCAGACACGGGGAGGATTGACAGATTGAGAGCTCTTTCTTGATTCTGTGGGTGGTGGTGCATGGCC
GTTCTTAGTTGGTGGGTTGCCTTGTCAGGTTGATTCCGGTAACGAACGAGACCTCAGCCTGCTAAATAGTCACGTCTACT
TCGGTAGTCGCCTGTCTTCTTAGAGGGACTATTGGCGTTTAGCCAATGGAAGTGTGAGGCAATAACAGGTCTGTGATGCC
CTTAGATGTTCTGGGCCGCACGCGCGCTACACTGATGCATTCAACGAGCCTATCCTTGGCCGAGAGGTCTGGGTAATCTT
TGAAACTGCATCGTGATGGGGATAGATTATTGCAATTATTAGTCTTCAACGAGGAATGCCTAGTAAGCGCGAGTCATCAG
>18SV_26
AAAACTCACCAGGTCCGGACATAGTAAGGATTGACAGATTGATAGCTCTTTCTTGATTCTATGGGTGGTGGTGCATGGCC
GTTCTTAGTTGGTGGAGTGATTTGTCTGGTTAATTCCGTTAACGAACGAGACCTTAACCTACTTAATAGTTGCATGATTG
TCAAATCATTGCAACTTCTTAGAGGGACTATCGGTTATCAAGCCGATGGAAGTTTGAGGCAATAACAGGTCTGTGATGCC
CTTAGATGTTCTGGGCTGCACGCGCGCTACACTGATGAAGTCAACAAGTTTTTCCTTCACTCGGAAGGTGTGGGTAATCT
TTTGAAACTTCATCGTGCTGGGGATAGATCCTTGCAATTATTGATCTTAAACGAGGAATTCCTAGTAAGCGTGAGTCATC
>18SV_36
AAAACTTACCAGGTCCAGACACGGGGAGGATTGACAGATTGAGAGCTCTTTCTTGATTCTGTGGGTGGTGGTGCATGGCC
GTTCTTAGTTGGTGGGTTGCCTTGTCAGGTTGATTCCGGTAACGAACGAGACCTCAGCCTGCTAAATAGTCACGTCTACC
TCGGTAGGCGCCTGACTTCTTAGAGGGACTATTGGCGTTTAGCCAATGGAAGTGTGAGGCAATAACAGGTCTGTGATGCC
CTTAGATGTTCTGGGCCGCACGCGCGCTACACTGATACATTCAACGAGCCTATCCTTGGCCGAGAGGTCCGGGTAATCTT
TGAAACTGTATCGTGATGGGGATAGATTATTGCAATTATTAGTCTTCAACGAGGAATGCCTAGTAAGCGCGAGTCATCAG
>18SV_84
GAAACTTACCAGGTCCAGACATAGTAAGGATTGACAGATTGATAGCTCTTTCTTGATTCTATGGGTGGTGGTGCATGGCC
GTTCTTAGTTGGTGGAGTGATTTGTCTGGTTAATTCCGTTAACGAACGAGACCTTAACCTGCTAAATAGTTACATGTAAC
CTCGGTTACATGGGCAACTTCTTAGAGGGACTTTGCGTGTCTAACGCAAGGAAGTTTGAGGCAATAACAGGTCTGTGATG
CCCTTAGATGTCCTGGGCTGCACGCGCGCTACACTGATGCGCTCAACGAGTTACGATCTTGCCTGAAATGGCTGGGTAAT
CTTTTTAAAACGCATCGTGATGGGGATAGATCATTGCAATTATTGATCTTCAACGAGGAATTCCTAGTAAGCGCGAGTCA
>18SV_136
AAAACTTATCAGGTCCAGACATAGTGAGGATTGACAGATTGAGAGCTCTTTCTTGATTCTATGGGTGGTGGTGCATGGCC
GTTCTTAGTTGGTGGAGTGATTTGTCTGGTTAATTCCGTTAACGAACGAGACCCCAGCCTGCTAAATAATCACACTAATG
ACTTTTCATTGGTGATTGGTTTCTTAGAGGGACATGTAGTATAAAACTACAGGAAGATTGGGGCAATAACAGGTCTGTGA
TGCCCTTAGATGTTCTGAACCGCACGCGTGTTACACTGATGCATTCAACGAGCTTCACCTTGGCCGAGAGGCCTGGGAAA
TCTTTTTAGCATGCATCGTGATAGGGATTGATTATTGCAATTATTAATCATGAACGAGGAATTCCTAGTAAACGCAGATC
>18SV_146
AAAACTTACCAGGTCCAGACACGGGGAGGATTGACAGATTGAGAGCTCTTTCTTGATTCTGTGGGTGGTGGTGCATGGCC
GTTCTTAGTTGGTGGGTTGCCTTGTCAGGTTGATTCCGGTAACGAACGAGACCTCAGCCTGCTAAATAGTCACGTCTACC
TCGGTAGGCGCTTGACTTCTTAGAGGGACTATTGGCGTTTAGCCAATGGAAGTGTGAGGCAATAACAGGTCTGTGATGCC
CTTAGATGTTCTGGGCCGCACGCGCGCTACACTGATGCATTCAACGAGCCTATCCTTGGCCGAGAGGTCTGGGTAATCTT
TGAAACTGCATCGTGATGGGGATAGATTATTGCAATTATTAGTCTTCAACGAGGAATGCCTAGTAAGCGCGAGTCATCAG
>18SV_162
GAAACTTACCAGGTCCAGACGTAGGAAGGATTGACAGATTGAGAGCTCTTTCTTGATTCTATGGGTGGTGGTGCATGGCC
GTTCTTAGTTGGTGGAGTGATTTGTCTGGTTAATTCCGTTAACGAACGAGACCTCCGCCTGCTAAATAGTCTGGCCCCGT
GCGCGGGGTGCAGACTTCTTAGAGGGACTATGGGCGTATAGCTCATGGAAGTTGGAGGCAATAACAGGTCCGTGATGCCC
TTAGATGTTCTGGGCCGCACGCGCGCTACACTGACCAGTGCAACAAGCATCCGTCCTTGGCCGACAGGCCCGGGCAATCT
TTGAACGCTGGTCGTGATGGGGATAGACTTTTGCAATTTTTGGTCTTCAACGAGGAATTCCTAGTAAACGCAAGTCATCA
>18SV_169
AAAACTTACCAGGTCCAGACACGGGGAGGATTGACAGATTGAGAGCTCTTTCTTGATTCTGTGGGTGGTGGTGCATGGCC
GTTCTTAGTTGGTGGGTTGCCTTGTCAGGTTGATTCCGGTAACGAACGAGACCTCAGCCTGCAAAATAGTCCGGTCCACC
TCGGTGGACTCCTGGGCTTCTTTGAGGGACTATAGGCGTTTAGCCTATGGAAGTGTGAGGCAATAACAGGTCTGTGATGC
CCTTAGATGTTCTGGGCCGCACGCGCGCTACACTGATGCATTCAACGAGCCCCTCCTTGGCCGACAGGCCCGGGTAATCT
TTGAAACTGCATCGTGATGGGGATAGAGCATTGCAATTATTGCTCTTCAACGAGGAATGCCTAGTAAGCGCGAGTCATCA
>18SV_171
GAAACTCACCAGGTCCAGACATAGGAAGGATTGACAGATTGAGAGCTCTTTCTTGATTCTATGGGTGGTGGTGCATGGCC
GTTCTTAGTTGGTGGAGTGATTTGTCTGGTTAATTCCGTTAACGAACGAGACCTTAACCTACTAAATAGTTACGCGATTC
TCGAATCGTGGGCAACTTCTTAGAGGGACTATCGGCGTTTAGCCGATGGAAGTTTGAGGCAATAACAGGTCTGTGATGCC
CTTAGATGTTCTGGGCCGCACGCGCGCTACACTGACGGAGTCAACGAGTTGTCCTGCGTCGAAAGGCGTGGGTAATCTTT
TGAAACTTCGTCGTGCTGGGGATAGATCTTTGCAATTATCGATCTTGAACGAGGAATTCCTAGTAAGCGTGATTCATCAG
>18SV_175
GAAACTTACCAGGTCCAGACATAGTAAGGATTGACAGATTGAGAGCTCTTTCTTGATTCTATGGGTGGTGGTGCATGGCC
GTTCTTAGTTGGTGGAGTGATTTGTCTGGTTAATTCCGTTAACGAACGAGACCCCCGCCTGCTAAATAGTGCCACGAATG
CTCTGCATTGGTGGATCGCTTCTTAGAGGGACTGTATGTGACTAACATACGGAAGTTGGGGGCAATAACAGGTCTGTGAT
GCCCTTAGATGTTCTGGGCCGCACGCGCGCTACACTGATACGTGCAACAAGTTTAGAACCTTGGCCGAGAGGCCTGGGTA
ATCTTTGAACGCGTATCGTGATAGGGATAGATTATTGCAATTATTAATCTTGAACGAGGAATTCCTAGTAAACGCAAGTC
>18SV_370
AAAACTTACCAGGTCCGGACATAGTGAGGATTGACAGATTGAAGATCTTTCTTGATTCTATGGGTGGTGGTGCATGGCCG
TTCTTAGTTGGTGGAGTGATTTGTCTGGTTAATTCCGTTAACGAACGAGACCTCGACCTGCTAAATAGTTCGACTAATTC
TTCGGGATTTGTACGTGACTTCTTAGAGGGACTATCGGTGGTTAGCCGATGGAAGTTCGAGGCAATAACAGGTCTGTGAT
GCCCTTAGATGTTCTGGGCCGCACGCGCGCTACACTGACTGGTTCATCGAGCTTACAACCTTGGCTGATAGGCCTGGGTA
ATCTTTTGAAAGCCAGTCGTGCTGGGGATAGATTATTGTAATTTTTAATCTTCAACGAGGAATTCCTAGTAAACGCGAGT
>18SV_178
AAACCTTACCAGGTCCGGACATAGGAAGGATTGACAGATTGAGAGCTCTTTCTTGATTCTATGGGTGGTGGTGCATGGCC
GTTCTTAGTTGGTGGAGTGATTTGTCTGGTTAATTCCGTTAACGAACGAGACCTTAACCTACTAACTGGCCGCCTGAGTG
GCAACGCTCAGGATTAAGGCCTCTTAGAGGGACGATCCGCGACTAGCGGATGGAAGGATAAGGCAATAACAGGTCTGTGA
TGCCCTTAGATGTTCTGGGCCGCACGCGCGCTACAATGATGCAGGCAACGAGTGCCGCTCCTTGGCCGAAAGGCTTGGGG
AACCTTGAAAACTGCATCGTGCTAGGGATAGATGATTGCAATCGTGCATCTTGAACGAGGAATGCCTTGTAAGCGTGAGT
>18SV_358
GAAACTTACCAGGTCCAGACATAGTAAGGATTGACAGATTGAGAGCTCTTTCTTGATTCTATGGGTGGTGGTGCATGGCC
GTTCTTAGTTGGTGGAGTGATTTGTCTGGTTAATTCCGTTAACGAACGAGACCCCCGCCTGCTAAATAGCCACGGGAATG
CTTTGCATTGCCGGGAGCGCTTCTTAGAGGGACTGTGTGAGACTATCACACGGAAGTTGGGGGCAATAACAGGTCTGTGA
TGCCCTTAGATGTCCTGGGCCGCACGCGCGCTACACTGATGCGTGCAACGAGTTTAGAACCTTGGCCGGGAGGCCTGGGT
AATCTGTGAACGCGCATCGTGATAGGGATAGATTATTGCAATTATTAATCTTGAACGAGGAATTCCTAGTAAACGCAAGT
>18SV_403
AAAACTTACCAGGTCCAGACATAGTGAGGATTGACAGATTGAAGATCTTTCTTGATTCTATGGGTGGTGGTGCATGGCCG
TTCTTAGTTGGTGGAGTGATTTGTCTGGTTAATTCCGTTAACGAACGAGACCCCAACCTGCTAAATAGTTTCGCTAACAC
TTCTGTGTTGGTAGTAACTTCTTAGAGGGACTATCGGTTGTCTAGCCGGTGGAAGTTTGGGGCAATAACAGGTCTGTGAT
GCCCTTAGATGTTCTGGGCCGCACGCGCGCTACACTGACACGTGCATCGAGCTTACAACCTAGACTGACAGGTTTGGGTA
ATCTTTTTAAATCGTGTCGTGATGGGGATAGATTATTGCAATTTTTAATCTTCAACGAGGAATTCCTAGTAAACGCAAGT
>18SV_430
AAAACTTACCAGGTCCAGACATAGTTAGGATTGACAGGTTGAAGACCTTTCTTGATTCTATGGGTGGTGGTGCATGGCCG
TTCTTAGTTGGTGGAGTGATTTGTCTGGTTAATTCCGTTAACGAACGAGACCTCGACCTGCTAAATAGTTCGGCGTATCT
TCGGATACGTACGTGACTTCTTAGAGGGACTATCAGGAGAGTATCCGATGGAAGTTCGAGGCAATAACAGGTCTGTGATG
CCCTTAGATGTTCTGGGCCGCACGCGCGCTACACTGATTCGTTCATCGAGCTCCCAACCTTGACCGGTAGGTCTGGGTAA
TCTTCTCAAAGCGAATCGTGCTGGGGATAGATTATTGTAATTTTTAATCTTCAACGAGGAATTCCTAGTAAACGCAAGTC
>18SV_470
GAAACTCACCAGGTCCAGACATGAGAAGGATTGACAGTTTGAAAGCACTTTCTTGATTTCATGGGTGGTGGTGCATGGCC
GTTCTTAGTTGGTGGAGTGATTTGTCTGGTTGATTCCGATAACGAACGAGACTCTCAGAGTAAACTGGCTTAGCTTGTAA
TTCACGTTACTTGCGGCCTCTTTTCTCGACAATTCGTTTTAAACGAAAGGAAGCGGAGAGCAATAACAGGTCTGTGATGC
CCCTCGATGTTCTGGGCCACACGCGCGCTACAATGACGAGTTCAACGAGTTTTTTTCTCCTTGCCCGGAAGGGTGTGGGT
AATCTTTTGAATGCTCGTCGTGATGGGGCTAGATTTTTGCAATTATTAATCTTCAACGAGGAATCTCTAGTATGTGCAGT
>18SV_555
AAAACTTACCAGGTCCAGACATAATAAGGATTGACAGATTGAAGATCTTTCTTGATTTTATGGGTGGTGGTGCATGGCCG
TTCTTAGTTGGTGGAGTGATTTGTCTGGTTAATTCCGTTAACGAACGAGACCTCGACCTGCTAAATAGTTCGGCGAATTC
TTCGGAATTCGTGCGTGACTTCTTAGAGGGACTATCGGTGTGTAGCCGGTGGAAGTTCGAGGCAATAACAGGTCTGTGAT
GCCCTTAGATGTTCTGGGCCGCACGCGCGCTACACTGACACGTTCATCGAGCTTATAACCTTGGCTGAGAGGTCTGGGTA
ATCTTTAAAAACGTGTCGTGCTGGGGATAGATTATTGCAATTATTAATCTTGAACGAGGAATTCCTAGTAAACGCGAGTC
>18SV_581
GAAACTCACCAGGTCCAGACATAGTAAGGATTGACAGATTGAGAGCTCTTTCTTGATTCTATGGGTGGTGGTGCATGGCC
GTTCTTAGTTGGTGGAGTGATTTGTCTGCTTAATTGCGATAACGAACGAGACCTTAACCTGCTAAATAGTTAGGCTAACC
TTCATGGTTGGTCGTCAACTTCTTAGAGGGACTATCAAAGCTAATTTGATGGAAGTTTGAGGCAATAACAGGTCTGTGAT
GCCCTTAGATGTTCTGGGCCGCACGCGCGCTACACTGACGAAGGCAACGAGTTTATAACCTTGGCCGGAAGGTCTGGGTA
ATCTTTTGAAACTTCGTCGTGCTGGGGATAGAGCATTGCAATTATTGCTCTTCAACGAGGAATTCCTAGTAAGCGCAAGT
>18SV_594
AAAACTTACCAGGTCCAGACATAGTAAGGATTGACAGATTGAAGATCTTTCTTGATTCTATGGGTGGTGGTGCATGGCCG
TTCTTAGTTGGTGGAGTGATTTGTCTGGTTAATTCCGTTAACGAACGAGACCTCGACCTGCTAAATAGTTTGGCAAACTC
TTCTGGGTTTGTACAACACTTCTTAGAGGGACTATCGGTGTGTAGCCGATGGAAGTTCGAGGCAATAACAGGTCTGTGAT
GCCCTTAGATGTTCTGGGCCGCACGCGCGCTACACTGATGCGATCATCGAGCTTACAACCTTGACTGAGAGGTCTGGGTA
ATCTTTTCAAAACGCATCGTGCTGGGGATAGATTATTGTAATTTTTAATCTTAAACGAGGAATTCCTAGTAAACGCAAGT
>18SV_585
AAAACTTACCAGGTCCAGACATAGTGAGGATTGACAGATTGAGAGCTCTTTCTTGATTCTATGGGTGGTGGTGCATGGCC
GTTCTTAGTTGGTGGAGTGATTTGTCTGGTTAATTCCGTTAACGAACGAGACCACTGCCTGCTAAATAGCCCAGTGAGTG
AATCTTCACTGACTGCTGGCTTCTTAGAGGGACGTGCATTCTATCAGATGCAGGAGGATAGTGGCAATAACAGGTCTGTG
ATGCCCTTAGATGTCCTGGGCCGCACGCGCGCTACACTGATGCATTCAACGAGTTCTTACCTTGGCCGAGAGGCCTGGGC
AATCTTTTGAACGTGCATCGTGATAGGGATAGATTATTGCAATTATTAATCTTGAACGAGGAATTCCTAGTAAACGCAAA
>18SV_628
GAAACTTACCAGGTCCAGACATAGTAAGGATTGACAGATTGATAGCTCTTTCTTGATTCTATGGGTGGTGGTGCATGGCC
GTTCTTAGTTGGTGGAGTGATTTGTCTGGTTAATTCCGTTAACGAACGAGACCTTAACCTGCTAAATAGTTACATGTTAC
CTCGGTAACATGGGCAACTTCTTAGAGGGACTTTGTGTGTCTAACACAAGGAAGTTTGAGGCAATAACAGGTCTGTGATG
CCCTTAGATGTTCTGGGCTGCACGCGCGCTACACTGATGCGCTCAACGAGTTTATAACCTTGCCTGAAACGGTTGGGTAA
TCTTGTTAAAACGCATCGTGATGGGGATAGATTATTGCAATTATTGATCTTCAACGAGGAATTCCTAGTAAGCGCGAGTC
>18SV_680
GAAACTCACCAGGTCCAGACATGAGAAGGATTGACAGTTTGAAAGCACTTTCTTGATTTCATGGGTGGTGGTGCATGGCC
GTTCTTAGTTGGTGGAGTGATTTGTCTGGTTGATTCCGATAACGAACGAGACTCTCAGAGTAAACTAGTCTAGCTCGTAA
TTCACGTTACTTGCGGCTTCTTTTCTCGACAATTCGTTTTAAACGAAAGGAAGCGGAGAGCAATAACAGGTCTGTGATGC
CCCTCGATGTTCTGGGCTACACGCGCGCTACAATGACGAGTTCAACGAGTTATTATCTCCTTGCCCGGAAGGGTGTGGGT
AATCTTTTAAATACTCGTCGTGATGGGGCTAGATTCTTGCAATTATTAATCTTCAACGAGGAATCTCTAGTATGTGCAGT
>18SV_661
GAAACTCACCAGGTCCAGACATAGTAAGGATTGACAGATTGATAGCTCTTTCTTGATTCTATGGGTGGTGGTGCATGGCC
GTTCTTAGTTGGTGGAGTGATTTGTCTGGTTAATTCCGTTAACGAACGAGACCTTAACCTGCTAAATAGTTACGCGAATT
CCGATTCGTGGGCAACTTCTTAGAGGGACTATCGATGTTTAATCGATGGAAGTTTGAGGCAATAACAGGTCTGTGATGCC
CTTAGATGTTCTGGGCCGCACGCGCGCTACACTGACAGGGCCAACGAGTTTATAACCTGCGCCGGTAGGTGTGGGTAATC
TTTTGAGACCTTGTCGTGTTGGGGCTAGATCTTTGTAATTTTCGATCTCAAACGAGGAATTCCTAGTAAGCGTGATTCAT
>18SV_726
GAAACTCACCCGGCCCGGACACTGGAAGGATTGACAGACTGAGAGCTCTTTCTTGATTCGGTGGGTGGTGGTGCATGGCC
GTTCTTAGTTGGTGGAGTGATTTGTCTGGTTAATTCCGATAACGAACGAGACTCTAGCCTGCTTACTACGTTCACTTGAT
TCATTCGATTCTGCACTTGCCGTGGGTGCCGCGAGGTGCCCACTGTAAGAGTAGATGAGTTTGATCACTCAAGTGAGACT
TCTTAGAGGGACTGGCGGCGTTTCAGCCGCACGAAGGAGAGCAATAACAGGTCTGTGATGCCCTTAGATGTCCGGGGCCG
CACGCGCGCTACACTGAAAGGTGAAGCGTGCTCTTTAATTTACCTGCTCCGAAAGGAGTGGGCAACCCGTTGAACCCCTT
>18SV_113
AAAACTTACCAGGTCCGGACATAGTAAGGATTGACAGATTGAAGATCTTTCTTGATTCTATGGGTGGTGGTGCATGGCCG
TTCTTAGTTGGTGGAGTGATTTGTCTGGTTAATTCCGTTAACGAACGAGACCTCATCCTACTAATTACGTCTTCCTAATC
TTCGGATTGGATTAGACTTCTTAGAGGTACTGTTGGTGCTACAAGCCGACGGAAGTTTGAGGCAATAACAGGTCTGTGAT
GCCCTTAGATGTTCTGGGCCGCACGCGCGCTACACTGATGCAAGCAACAAGCATTTCCTTGGCTGAAAAGTCAGGGTAAC
CTTTTGAAATTGCATCGTGATGGGGTTTGACGATTGTAATTGTTCGTCACTAACGAGGAATTCCTAGTAAGCGCGGGTCA
>18SV_738
GAAACTTACCAGGTCCAGACATAGTAAGGATTGACAGACTGAGAGCTCTTTCTTGATTCTATGGGTGGTGGTGCATGGCC
GTTCTTAGTTGGTGGAGCGATTTGTCTGGTTAATTCCGTTAACGAACGAGACCTCAGCCTGCTAACTAGCTACGTGGAGG
CATCCCTTCACGGCCGGCTTCTTAGAGGGACTATGGCCGTTTAGGCCAAGGAAGTTTGAGGCAATAACAGGTCTGTGATG
CCCTTAGATGTTCTGGGCCGCACGCGCGCTACACTGATGTATTCAACGAGTTCACACCTTGGCCGACAGGCCCGGGTAAT
CTTTGAAATTTCATCGTGATGGGGATAGATCATTGCAATTGTTGGTCTTCAACGAGGAATTCCTAGTAAGCGCGAGTCAT
>18SV_120
AAAACTTACCAGGTCCAGACATAGTGAGGATTGACAGATTGAAGATCTTTCTTGATTCTATGGGTGGTGGTGCATGGCCG
TTCTTAGTTGGTGGAGTGATTTGTCTGGTTAATTCCGTTAACGAACGAGACCTCGGCCTACTAAATAGTCTGTTGCACTC
TCTCGGGTGGAGCAGGACTTCTTAGAGGGACTATCGGTGATTAGCCGATGGAAGTTCGAGGCAATAACAGGTCTGTGATG
CCCTTAGATGTTCTGGGCCGCACGCGCGCTACACTGACACATTCATCGAGCTTACCACCTTGACTGAAAGGTCTGGGTAA
TCTTGGAAACTGTGTCGTGCTGGGGATAGATTATTGTAATTTTTAATCTTCAACGAGGAATTTCTAGTAAACGCAAGTCA
>18SV_214
GAACTTTACCAGATCCGGAAAGGGTAAGGATTGACAGATTGATTGTTCTTTCTCGATTCTCTCAATGGTGGTGCATGGCC
GCTTTTGGTCGGTGGAGTGATTTGTTTGGTTGATTCCGTCAACGGACGAGATCCAAGCTGCCCAGTAGGGGTCTGAATTG
ACTTTTGAAGACAGCGCTCCGGAGCTGGCTCCGGCTTAGCTCTTGGACTTTCTTCGGTCGACTCCTTCTCTGCAGGATTC
CAGGTTTTGCGCTTGGTGAAATTTTGGGCAACAGCAGGTCTGTGATGCTCCTCAATGCTCTGGGCGACACGCGCACTACA
ATGTCAGTGAGAACAAGAAGCCCTACGTTTCGTAGGACCTGCCTGATCACAAGGGCGGGGAAACACCGGAATCACATCGA
>18SV_195
ACAACTTACCAGGTCCAGACATAAGAAGGATTGACAGATTAAAAGCTCTTTCATAATTTTATGGGTGGTGGTGCATGGCC
GTTCTTAGTTGGTGGAGCGATTTGTCTGGTTAATTCCGATAACGAACGAGACCCTGACCTGCTCACTAGTGTACATTTGG
TAACAAGTGCTACGCTTCTGAGAGGGACAATGGGTGGCAAACCCATGGAAGTGCTGGGCGAAAACAGGTCTGTGATGCCC
TTAGATGTTCTGGGCTGCACGCGCGCTACACTGATGGCGTCAACGAGTGTATCCTTAGCTGACAAGCTTGGGTAATCTTG
TGAAACGCCATCGTGCTAGGGATAGAGCCTTGCAATTTTGCTCTTAAACGAGGAATCCCTAGTAAGCGCAAGTCATCAGC
>18SV_206
AAAACTTACCAGGTCCAGAGATTGTTTGGATTGACAGATTGAAGATCTTTCTTGATTCAATTGGTGGTGGTGCATGGCCG
TTCTTAGTTGGTGGAGTGATTTGTCTGGTTAATTCCGTTAACGAACGAGACCTCGACCTGCTAAATAGTTTGGCGCACGC
CTTCAAGCGTGTGTCCCTAACTTCTTAGAGGGACTATTGTTGATTAAACAATGGAAGTTCGAGGCAATAACAGGTCTGTG
ATGCCCTTAGATGTTCTGGGCCGCACGCGCGCTACACTGACAGGTTCAGCGAGCTTGTGGATGCCCGATAGGGTTTCCTA
ATCTTTTCAAAGCCTGTCGTGCTGGGGATAGATTATTGTAATTGTTAATCTTCAACGAGGAATTCCTAGTAAACGCAAGT
>18SV_205
GAAACTTACCAGGTCCAGACATAGTAAGGATTGACAGATTGAGAGCTCTTTCTTGATTCTATGGGTGGTGGTGCATGGCC
GTTCTTAGTTGGTGGAGTGATTTGTCTGGTTAATTCCGTTAACGAACGAGACCCCGACCTGCTAAATAGACGCGCCCGGC
GTCTGCTCGGGTGAAGGTGAGGGCAAGTGGAGGGGCCTCCGGGTTCCCTCCGCTCCCTCTCCGGATCCCTGATGGCCGGG
TGTTTCGGGCTTCTTAGAGGGACTGATGGTGGTAAATCATCGGAGGTGGGGCAATAACAGGTCTGTGATGCCCTTAGATG
TCCTGGGCTGCACGCGCGCTACACTGACTGGCTCAGCGAGCCTAACACCTGGGCCGATAGGCCTGGGTAATCTTTTGAAA
>18SV_238
AAAACTTACCAGGTCCAGACATAGTGAGGATTGACAGATTGAAGATCTTTCTTGATTCTATGGGTGGTGGTGCATGGCCG
TTCTTAGTTGGTGGAGTGATTTGTCTGGTTAATTCCGTTAACGAACGAGACCTCGGCCTACTAAATAGTTGGACGAACTC
TTCGGGGTTCGGCTGTCAACTTCTTAGAGGGACTATCGGTGGTTAGCCGATGGAAGTTCGAGGCAATAACAGGTCTGTGA
TGCCCTTAGATGTTCTGGGCCGCACGCGCGCTACACTGATGCATTCATCGAGCTTACAACCTTGACTGAGAGGTCTGGGT
AATCTTGTTAAAGTGCATCGTGCTGGGGATAGATTATTGTAATTTTTAATCTTCAACGAGGAATTCCTAGTAAACGCAAG
>18SV_246
GAAACTTACCAGGTCCGGACATAGTGAGGATTGACAGATTGAAGTTCTTTCTTGATTCTATGGGTGGTGGTGCATGGCCG
TTCTTAGTTGGTGGAGTGATTTGTCTGGTTAATTCCGTTAACGAACGAGACCTCGACCTGCTAAATAGTGGGGCTTAAGC
TTGCTTAGGTGCTTACTTCTTAGAGGGACTATCGGTTTTTAGCCGAAGGAAGTTCGAGGCAATAACAGGTCTGTGATGCC
CTTAGATGTTCTGGGCCGCACGCGCGCTACACTGATACGTGCATCGAGCTTACAACCTAGGTCGAGAGGCCCGGGTAATC
TTTTCAAATCGTATCGTGCTGGGGATAGATCATTGTAATTATTGATCTTCAACGAGGAATTCCTAGTAAGCGCGAGTCAT
>18SV_344
AAAACTTACCAGGTCCGGACATAGTAAGGATTGACAGACTGAAGCTCTTTCTTGATTCTGTGGATAGTGGTGCATGGCCG
TTCTTAGTTGGTGGAGTGATTTGTCTGGTTAATTCCGATAACGAGCGAGACCCCAGCCTATTAATTAGTTGTATAAAGTC
TAGACTTTGATCATAGCTTCTTAAAGGGACAATTGGTGATTAGCCAATGGAGGTTTGGGGCAATAACAGGTCTGTGATGC
CCTTAGATGTTCTGGGCTGCACGCGTGCTACAATGATATAAGCAACAAGTACAAAATCCTTAGCCAAGAGGTTCGGGTAA
TCTTTTGAACTTGTATCGTGCTGGGGCTTGATCATTGTAATTATTGATCACTAACGAGGAATTCCTTGTATGCGCACGTC
>18SV_359
AAAACTTACCAGGTCCAGACATAGTAAGGATTGACAGATTGAAGATCTTTCTTGATTCTATGGGTGGTGGTGCATGGCCG
TTCTTAGTTGGTGGAGTGATTTGTCTGGTTAATTCCGTTAACGAACGAGACCTCGACCTGCTAAATAGCCCGGTTCATTC
TTCGGAGTGGATACAATTTCGTGGCTTCTTAGAGGGACTATCGGTGGTTAGCCGGTGGAAGTCCGAGGCAATAACAGGTC
TGTGATGCCCTTAGATGTCCTGGGCCGCACGCGTGTTACACTGACGCATTCATCGAGCTTACAACCTTATTCGAAAGATT
TGGGTAATCTATGAAAGTGCGTCGTGATGGGGATAGATGATTGTAATTATTCATCTTCAACGAGGAATGCCTAGTAAACG
>18SV_284
GAAACTCACCAGGTCCAGACATGGGAAGGATTGACAGTCTGAGCGCACTTTCTTGATTCTATGGGTGGTGGTGCATGGCC
GTTCTTAGTTGGTGGAGTGATTTGTCAGGTTTATTCCGTTAACGAACGAGACCTTAACCTGCTAACTAGTGACGCGCATC
GCACGATGCGTGGACCGCTTCTTAGAGGGACTAGACACGTTTAGTGTCTGGAAGTTTGAGGCAATAACAGGTCTGTGATG
CCCTTAGATGTTCTGGGCTGCACGCGCGCTACACTGACAGAGGCAGCGAGTACTTCGGGACCTTGGCCGGAAGGCCTGGG
TAATCTTGTGAAACTCTGTCGTGCTGGGGATTGATGATTGTAATTATTCATCATGAACGAGGAATTCCTTGTAGGTACGC
>18SV_345
GAAACTTACCAGGTCCAGACATAGTAAGGATTGACAGATTGAGAGCTCTTTCTTGATTCTATGGGTGGTGGTGCATGGCC
GTTCTTAGTTGGTGGAGTGATTTGTCTGGTTAATTCCGTTAACGAACGAGACCTCCGCGTGCTAAATAGTCCTGCTTACC
AATTTGGTAGGTAAGGACTTCTTAGAGGGACTTTCAGTGACTAACTGAAGGAAGTTGGAGGCAATAACAGGTCTGTGATG
CCCTTAGATGTTCTGGGCCGCACGCGCGCTACACTGGTACGCTCAACGAGTATATAACCTTGATCGATAGGTCTGGGTAA
TCTTTTGAATACGTATCGTGCTAGGGATAGATTATTGCAATTATTAATCTTGAACGAGGAATTCCTAGTAAACGCAAGTC
>18SV_302
AAAACTTACCAGGTCCAGACACAGGGAGGATTGACAGATTGAGAGCTCTTTCTTGATTCTGTGGGTGGTGGTGCATGGCC
GTTCTTAGTTGGTGGGTTGCCTTGTCAGGTTGATTCCGGTAACGAACGAGACCTCAGCCTGCTAAATAGTCACAGTTGCT
TCTTGCAGCTGCCTGACTTCTTAGAGGGACTATTGTCGTTTAGGCAATGGAAGTATGAGGCAATAACAGGTCTGTGATGC
CCTTAGATGTTCTGGGCCGCACGCGCGCTACACTGATGCAATCAACGAGCCTATCCTTGGCCGAGAGGCCCGGGTAATCT
TGTAAACTGCATCGTGATGGGGCTAGATCATTGCAATTATTGGTCTTCAACGAGGAATGCCTAGTAAGCGCGAGTCATCA
>18SV_292
AAAACTCACCAGGTCCAGACATAGTAAGGATTGACAGATTGAGAGCTCTTTCATGATTCTATGGGTGGTGGTGCATGGCC
GTTCTTAGTTGGTGGAGTGATTTGTCTGGTTAATTCCGATAACGAACGAGACCTTGACCTGCTAACTAGGCGCGAGCGTC
TAGCGACGTGCCGTCTTCTTAGAGGGACAATCTGTGACTAACAGATGGAAGTTCGAGGCAATAACAGGTCTGTGATGCCC
TTAGATGTTCTGGGCCGCACGCGCGCTACACTGATAAAGACAGCGAGTGACTCCTTGACCGGAAGGTCTGGGCAATCTTG
TAAACTTTATCGTGATGGGGATTGACCATTGCAATTATTGGTCATGAACGAGGAATTCCTAGTAAGCGCGAGTCATCAGC
>18SV_377
GAAACTTACCAGGTCCGGACATAGTAAGGATTGACAGATTGACAGCTCTTTCTTGATTCTATGGGTGGTGGTGCATGGCC
GTTCTTAGTTGGTGGAGTGATTTGTCTGGTTAATTCCGTTAACGAACGAGACCTCCGCCTGCTAAATAGTAACAATCTTG
CTTGCAAGGTTGGTTATCTTCTTAGAGGGACACTGGATTTTTAATCCAGGGAAGTTGGAGGCAATAACAGGTCTGTGATG
CCCTTAGATGTTCTGGGCCGCACGCGCGCTACACTGATGCATTCAACGAGTTTATAACCTTGATGGAAACGTCTGGGTAA
TCTTTTAAACCTGCATCGTGATGGGGATAGATCTTTGAAATTATAGATCTTCAACGAGGAATTCCTAGTAAACGCAAGTC
>18SV_439
GAAACTTACCAGGTCCAGACATAGTAAGGATTGACAGATTGATAGCTCTTTCTTGATTCTATGGGTGGTGGTGCATGGCC
GTTCTTAGTTGGTGGAGTGATTTGTCTGGTTAATTCCGATAACGAACGAGACCTCCGCCTGCTAAATAGTCACGCGGTGC
CACGTGCACCCGCGGGGTTCGACTTCTTAGAGGGACTACGGGCGGTAAGCTCGTGGAAGTTGGAGGCAATAACAGGTCTG
TGATGCCCTTAGATGTTCTGGGCCGCACGCGCGCTACACTGACTGGTTCAGAGAGTTCCACCCTGTGCACTTTCGAAAGG
CATGGGTAATCTATGAATGCCAGTCGTGATGGGGATAGATTCCTGCAATGACAATCTTCAACGAGGAATTCCTAGTAAGC
>18SV_462
AAAACTTACCAGGTCCAGACATAGTGAGGATTGACAGATTGAAGATCTTTCTTGATTCTATGGGTGGTGGTGCATGGCCG
TTCTTAGTTGGTGGAGTGATTTGTCTGGTTAATTCCGTTAACGAACGAGACCTCGGCCTGCTAAATAGTGCTCTGAACTC
TTCGGGGTTCAGTGGTGCTTCTTAGAGGGACTATCGGTGACTAGCCGACGGAAGTTCGAGGCAATAACAGGTCTGTGATG
CCCTTAGATGTTCTGGGCCGCACGCGCGCTACACTGATGCATTCATCAAGCTTACAACCTTGGCTGAGAGGCCTGGGTAA
TCTTGTCAAAGTGCATCGTGCTGGGGATAGATTATTGTAATTTTTAATCTTCAACGAGGAATTCCTAGTAAACGCAAGTC
>18SV_456
AAAACTCACCAGGTCCGGACATTTTGAGGATTGACAGATTGAGAGCGCTTTCAAGATTAAATGGGTGGTGGTGCATGGCC
GTTCTTAGTTGGTGGAGTGATTTGTCAGGTTAATTCCGATAACGAACGAGACCTTTGGTGCGAGGGTTTGGAGGATGGGT
TTGCCCGTCTGTCTATACTCGCACGACAGATTACGGTTAGTAATGGGAAGTTAGAGGCAATAACAGGTCTGTGATGCCCT
TTGATGTTCTGGGCTGCACGCGCGCTACACTGACAAAGGCAGCGAGTATTACCATTGCCGAGAGGCAAGGGAAATCTTGG
GAAACTTTGTCGTGCTGGGGATAGATCATTGCAATTATTGGTCTTTAACGAGGAATTCCTAGTAAGCACAAGTCATCAGC
>18SV_533
AAAACTCACCAGGTCCAGACATAGTGAGGATTGACAGATTGAGAGCTCTTTCTTGATTCTATGGGTGGTGGTGCATGGCC
GTTCTTAGTTGGTGGGTTGCCTTGTCAGGTTGATTCCGGTAACGAACGAGACCTCCGCTTGCTAAATAGTCACGGCTGCC
TTCGGTCAGCCGGCCGACTTCTTAGAGGGACTTTGGGCGTTTCAGCCCAAGGAAGTTGGAGGCGATAACAGGTCTGTGAT
GCCCTTAGATGTTCTGGGCCGCACGCGCGCTACACTGATGCATTCAGCAAGCCTACCCTTGGCCGAGAGGCTCGGGTAAT
CTTCGAAATTGCATCGTGATGGGGATAGATTATTGCAATTATTAGTCTTCAACGAGGAATGCCTAGTAAGCGCAAGTCAT
>18SV_505
GAAACTTACCAGGTCCGGACATAGTAAGGATTGACAGATTGACAGCTCTTTCTTGATTCTATGGGTGGTGGTGCATGGCC
GTTCTTAGTTGGTGGAGTGATTTGTCTGGTTAATTCCGTTAACGAACGAGACCTCCGCCTGCTAAATAGTGACAATCTTG
CTTGCAAGGTTGGTATTTTATCTTCTTAGAGGGACACTGGATTTTTAATCCAGGGAAGTTGGAGGCAATAACAGGTCTGT
GATGCCCTTAGATGTTCTGGGCCGCACGCGCGCTACACTGATGCATTCAACGAGTTTATAACCTTGATGGAAACGTCTGG
GTAATCTTTTAAACCTGCATCGTGATGGGGATAGATCTTTGAAATTATAGATCTTCAACGAGGAATTCCTAGTAAACGCA
>18SV_522
AAATCTCACCAGAATTCGACATGATAAGGATTGACAGATTGAAAGTTCTTTCTTGATTCCATGGGTGGTGGTGCATGGCC
GTTCTTAGTTGGTGGAGTAATTTGTCTGGTTAATTCCGATAACGAGCGAGATCTTAGCCTGCTAAATAGATTTGATTCTA
TTGAGTCATTATCTTCTTAGAGGAACAAGGCATTCAAGTGCCTGGAAGTGAAAGGCAATAACAGGTCTGTGATGCCCTTA
GATATTCTGGGCTGCACGCGCGCTACAATGACAGGCACAGAAAGTTGCGGAATTCAAAATTTCTGCTAATCTTGAACACC
TGTCGTGATGGGAATAAACGATTGCAATTATTCGTTTTCAACGAGGAATTCCTAGTATTATCAGATCATCAATTTGATTA
>18SV_524
GAAACTTACCAGGTCAAGACATGGGTGGGATTGACAGATTGAGAGCTCTTTCTTGATTCTATGGGTGGTGGTGCATGGCC
GTTCTTAGTTGGTGGAGTGATTTGTCTGGTTAATTCCGTTAACGAACGAGACCTTAACCTGCTAACTAGTTGCCCTATGA
ACAATGGGGTTAACTTCTTAGAGGGACTATACGTTCAAGCGTATGGAAGTTTGAGGCAATAACAGGTCAGTGATGCCCTT
AGATGTCCTGGGCCGCACGCGCGCTACACTGACACATGCAACGAGTACAACCTGGGCCGTCAGGCCTCGGGTAATCTTCA
TAGTATGTGTCGTGCTGGGGATTGATCTTTGCAATTATAGATCATGAACGAGGAATTCCTAGTAAGCATAAGTCATCAGC
>18SV_606
GAAACTCACCAGGTCCAGACATGAGAAGGATTGACAGTTTGAAAGCACTTTCTTGATTTCATGGGTGGTGGTGCATGGCC
GTTCTTAGTTGGTGGAGTGATTTGTCTGGTTGATTCCGATAACGAACGAGACTCTCAGAGTAAACTGGCTTGGTCGTAAT
TCGCGTTACTTCCGGCCTCTTTTCTCGACAATTCGTTTTAAACGAAAGGAAGCGGAGAGCAATAACAGGTCTGTGATGCC
CCTCGATGTTCTGGGCTACACGCGCGCTACAATGACGAGTTCAACGATTTATTATCTCCTTGCCCGGAAGGGTGTGGGTA
ATCTTTTCAATGCTCGTCGTGATGGGGCTAGATTTTTGCAATTATTAATCTTCAACGAGGAATCTCTAGTATGTGCAGTT
>18SV_543
AAAACTTACCAGGTCCAGACATAGTGAGGATTGACAGATTGAAGATCTTTCTTGATTCTATGGGTGGTGGTGCATGGCCG
TTCTTAGTTGGTGGAGTGATTTGTCTGGTTAATTCCGTTAACGAACGAGACCTCGACCTGCTAACTAGTATGGCTTACTC
TCACGAGTAGGTTTATAAATCATACTTCTTAGAGGGACTATCGGTGTTTAGCCGATGGAAGTTCGAGGCAATAACAGGTC
TGTGATGCCCTTAGATGTTCTGGGCCGCACGCGCGCTACACTGATGCATTCATCGAGTTTACAACCTTGACTGACAGGTC
TGGGTAATCTTTGCAACATGCATCGTGCTGGGGATAGATTATTGTAATTATTAATCTTCAACGAGGAATTCCTAGTAAAC
>18SV_561
GAAACTTACCAGGTCCGGACATAGTAAGGATTGACAGATTGAAGATCTTTCTTGATTCTATGGGTGGTGGTGCATGGCCG
TTCTTAGTTGGTGGAGCGATTTGTCTGGTTAATTCCGTTAACGAACGAGACCTCATCCTACTAATTATGTTCTACCAATT
TTAGGATTGTTAGCAACTTCTTAGAGGTACTGTTGGTGCTACAAGCCGACGGAAGTTTGAGGCAATAACAGGTCTGTGAT
GCCCTTAGATGTTCTGGGCCGCACGCGCGCTACACTGATGCAAGCAACAAGTTACAACCTTGGCTGACAACTCAGGGTAA
CCTTTTTAAATTGCATCGTGATGGGGTTTGACGATTGTAATTTTTCGTCACTAACGAGGAATTCCTAGTAAGCGCGGGTC
>18SV_611
AAAACTTACCAGGTCCAGACATGGGAAGGATGGACAGATTGATAGCTCTTTCTTGATTCCATGAGTGGTGGTGCATGGCC
GTTCTTAGTTGGTGGAGTGATTTGTCTGGTTGATTCCGATAACGAACGAGATCACGAGAGGGTAGTTGGGGGTTGTTTTG
GGGAGGGGGTTGTTATGGGTGAAGGTTAAGGCGAAGTTGGTTTCGGCTAACTCACTTTGATTGAATCTCTATTCCCTCCC
CACCCCACTTACTCCGACCGGGGTGTTTCAACACCCAGGAAGGTCGTGGCAATAACAGGTCTGTGATGCCCTTAGATGTT
CTGGGCTGCACGCGCGTTACACTGACAGAGACAAAAAGTATTTTTCGATCTTTTAATCGGGATCAAAGCTTGACTGATAA
>18SV_584
AAAACTCACCAGGTCCAGACATGGTAAGGATTGACAGATTGAAAGCTCTTTCTTGATTCTATGGGTGGTGGTGCATGGCC
GTTCTTAGTTCGTGGATTGATTTGTCTGGTTAATTCCGATAACGAACGAGACCTTAACCTACTAGTTAGTTGCGCGTGGG
ATTTTTCTCATGTCATGCAGCTTCTTAGAGGGACAGCTGGCTTTTAGCCAGAGGAAGTTTGAGGCAATAACAGGTCTGTG
ATGCCCTTAGATGTTCTGGGCCGCACGCGTGCTACACTGATGAAGGCAACGAGTTTTATACAAGTTGGTTGCTTTATGCA
ATTGACGGATTTTCCTGGTCCGAAAGGATTGGGTAATCTTTTGAAACTTCATCGTGATGGGGATTGACCTTTGTAATTAT
>18SV_609
AAAACTCACCAGGTCCAGACATAGGAAGGATTGACAGATTGATAGCTCTTTCTTGATTCTATGGGTGGTGGTGCATGGCC
GTTCTTAGTTGGTGGAGTGATTTGTCTGGTTAATTCCGTTAACGAACGAGACCTTAACCTGCTAAATAGTTATCGGAAAT
TTATTTCCGACTGACTTCTTAGAGGGACTTCGTGTGTTTAACACGAGGAAGTTTGAGGCAATAACAGGTCTGTGATGCCC
TTAGATGTCCTGGGCTGCACGCGCGCTACACTGACACGATCAGCAAGTTTGTCCTTGCCCGATAGGGCTGGGTAACCTTT
TGAAATCGTGTCGTGATGGGGATAGATCATTGCAATTATTGATCTTCAACGAGGAATTCCTAGTAAGTGCAAGTCATCAA
>18SV_608
GAAACTTACCAGGTCCAGACATAGTAAGGATTGACAGATTGATAGCTCTTTCTTGATTCTATGGGTGGTGGTGCATGGCC
GTTCTTAGTTGGTGGAGTGATTTGTCTGGTTAATTCCGTTAACGAACGAGACCTTAACCTGCTAAATAGTTACATGTAAC
TTCGGTTATGTGGGCAGCTTCTTAGAGGGACTTGGTGTTTTTAACGCAAGGAAGTTTGAGGCAATAACAGGTCTGTGATG
CCCTTAGATGTTCTGGGCTGCACGCGCGCTACACTGATGCCCTCAACGAGTTTTTGACCTTTCCTGAAAAGGATGGGCAA
TCTTCTCAAAATGCATCGTGATGGGGATAGATTATTGCAATTATTAATCTTCAACGAGGAATTCCTAGTAAGCGTGAGTC
>18SV_539
GAAACTTACCAAGTCCGAACACAGTGAGGATTGACAGACTAAAAGCTCTTTCTTGATTTTGTGAATGGTGGTGCATGGCC
GTTTTTAGTTGGTGGAGTGATCTGTCTGGTTAATTCCGTTAACGAACGAGACCTTAACCTATTAAATAGCTACACGATGA
AGGAGTGTTTGGCATATGGGGCTTGCTCTGTATGTCATCATTCAAATAACTGGATTGTGACAAAGCTTCTTAAAGGGACT
CTTCGCTTCTAAGCGAATGGAAGTTTAAGGCAAAAACAGGTCTGTGATGCCCTTAGATGTTTTGGGCTGCACGCGCATTA
CACTGATATGTTCAACAGGTTTTTCATATTTTACCTTACCCGGAGGGGTTTGGGCAATCCCAAAAAGCATATCGTGATTG
>18SV_655
AAAACTTACCAGGTCCAGACATTTGAAGGATTGACAGGTTGATAGCCCTTTCTTGATTAAATGGGTGGTGGTGCATGGCC
GTTCTTAGTTGGTGGAGTGATTTGTCTGGTTAATTCCGATAACGAACGAGACCTCTGCCATTAAATAGAGATGATTATAT
GAAAATATAGTCAGTAAATTAAATACTCTTCTTAATGGGACTTTTGGTTTTTAATCCAAAGGAAGTTTGAGGCAATAACA
GGTCTGTGATGCCCTTAGATGTTCTGGGCCGCACGCGCGCTACACTGATAAGATCAAAAAGTATATTAATTTAATCCTTC
TCTGGAAAGAGTGGGTAATCTTATTAAATCTTATCGTGATGGGGATAGATGATTGCAATTATTCATCTTGAACGAGGAAT
>18SV_619
AAAACTTACCAGGTCCAGACACAGTAAGGATTGACAGATTGAAGATCTTTCTTGATTCTGTGGGTGGTGGTGCATGGCCG
TTCTTAGTTGGTGGAGTGATTTGTCTGGTTAATTCCGTTAACGAACGAGACCTCGACCTGCTAAATAGTTCGACAAAGGA
TTCTTCCTTTGGACGTGACTTCTTAGAGGGACTATCGGTGCTTAGCCGACGGAAGTTCGAGGCAATAACAGGTCTGTGAT
GCCCTTAGATGTTCTGGGCCGCACGCGCGCTACACTGATGCATGCATCAAGTTTACAACCTTAACTGATAAGTTTAGGTA
ATCTTTGCAACATGCATCGTGCTGGGGATAGATGATTGTAATTATTCATCTTCAACGAGGAATTCCTAGTAAACGCAAGT
>18SV_617
AAAACTTACCAGGTCCAGACACGGGGATGATAAACAGATTGAGAGCTCTTTTTTGATTCTGTGGGTGGTGGTGCATGGCC
GTTCTTAGTTGGTGGGTTGCCTTGTCAGGTTGATTCCGGTAACGAACGAGACCTCAGCCTGCTAAATAGTCACGTGTCCT
TTTTGGATACGCCTGGCTTCTTAGAGGGACTATTGTCGTTTAGGCAATGGAAGTGTGAGGCAATAACAGGTCTGTGATGC
CCTTAGATGTTCTGGGCCGCACGCGCGCTACACTGATGCATTCAACGAGCCTATCCTTGGCCGAGAGGCCCGGGTAATCT
TTGAAACTGCATCGTGATGGGGATAGATTATTGCAATTATTAGTCTTCAACGAGGAATGCCTAGTAATCGCGAGTCATCA
>18SV_627
GAAACTTACCAGGTCCAGACATAGTGAGGATTGATAGATTGAGAGCTCTTTCTTGATTCTATGGGTGGTGGTGCATGGCC
GTTCTTAGTTGGTGGAGTGATTTGTCTGGTTAATTCCGTTAACGAACGAGACCCCTGCCTGCTAAATAGTCCCGTGAGTG
AATTTCACTGACGAGGACTTCTTAGAGGGACGTGCATTCTATTAGATGCAGGAAGATAGGGGCAATAACAGGTCTGTGAT
GCCCTTAGATGTTCTGGGCCGCACGCGCGCTACACTGATGCATTCAACGAGTTTTACCTTGGCCGAGAGGCCTGGGCAAT
CTTTTGAACGTGCATCGTGATAGGGATAGATTATTGCAATTATTAATCTTGAACGAGGAATTCCTAGTAAACGCAGATCA
>18SV_660
AAAACTTACCAGGTCCAGAGATTGTTTGGATTGACAGATTGAAGATCAATCTTTCTTGATTCAATTGGTGGTGGTGCATG
GCCGTTCTTAGTTGGTGGAGTGATTTGTCTGGTTAATTCCGTTAACGAACGAGACCTCGACCTGCTAAATAGTTTGGCGC
ACGCCTTCAAGCGTGTGTCCCTAACTTCTTAGAGGGACTATTGTTGATTAAACAATGGAAGTTCGAGGCAATAACAGGTC
TGTGATGCCCTTAGATGTTCTGGGCCGCACGCGCGCTACACTGACAGGTTCAGCGAGCTTGTGGATGCCCGATAGGGTTT
CCTAATCTTTTCAAAGCCTGTCGTGCTGGGGATAGATTATTGTAATTGTTAATCTTCAACGAGGAATTCCTAGTAAACGC
>18SV_670
AAAACTTACCAGGTCCAGACATAGTGAGGATTGACAGATTGAGAGCTCTTTCTTGATTCTATGGGTGGTGGTGCATGGCC
GTTCTTAGTTGGTGGGTTGCCTTGTCAGGTTGATTCCGGTAACGAACGAGACCTCAGCCTGCTAAATAGTCACTTCCGCA
TTCCGCGGTTGGCAGACTTCTTAGAGGGACTATTGGCGTCTAGCTAATGGAAGTATGAGGCAATAACAGGTCTGTGATGC
CCTTAGATGTTCTGGGCCGCACGCGCGCTACACTGATGCATTCAACGAGCCTATCCTTGGCCGAGAGGCCCGGGTAATCT
TTGAAACTGCATCGTGATGGGGATAGATTATTGCAATTATTAGTCTTCAACGAGGAATGCCTAGTAAGCGCGAATCATCA
>18SV_674
GAAACTTACCAGGTCCAGACGTAGTAAGGATTGACAGATTGATAGCTCTTTCTTGATTCTATGGGTGGTGGTGCATGGCC
GTTCTTAGTTGGTGGAGTGATTTGTCTGGTTAATTCCGTTAACGAACGAGACCTTAACCTGCTAATTAGTCTTGCCCATT
CTATGGGTACAGACTTCTTAGAGGGACTATGTTGCGATGAGCACATGGAAGTTTGAGGCAATAACAGGTCTGTGATGCCC
TTATATGTCCTGGGCTGCACGCGTGCTACACTGATGCATACAACAAGTTCCTAGCCTGAGAAGGTAAGGCAATCTTTAAT
ATGCATCGTGATGGGGATAGATCTTTGCAATTATAGATCTTGAACGAGGAATTCCTAGTAAGTGCAAGTCATCATCTTGC
>18SV_645
GAAACTTACCAGGTCCAGACATAGTAAGGATTGACAGATTGAGAGCTCTTTCTTGATTCTATGGGTGGTGGTGCATGGCC
GTTCTTAGTTGGTGGAGTGATTTGTCTGGTTAATTCCGTTAACGAACGAGACCTCCGCCTGCTAAATAGTCTACTTTACC
ATTTTGGTAGAGCTGGACTTCTTAGAGGGACTTTTAGCGATTAGCTAAAGGAAGTTGGAGGCAATAACAGGTCTGTGATG
CCCTTAGATGTTCTGGGCCGCACGCGCGCTACAATAAAACGTTCAATGAGTTTAAAACCTTGATCGATAGGTCTGGGTAA
TCTTTTGAATACGTTTTGTGCTAGGGATAGATTATTGCAATTATTAATCTTGAACGAGGAATTCCTAGTAAACGCAAGTC
>18SV_705
AAAACTTACCAGGTCCAGACACAGTTAGGATTGACAGATTGAGAGCTCTTTCTTGATTCTGTGGGTGGTGGTGCATGGCC
GTTCTTAGTTGGTGGAGTGATTTGTCTGGTTAATTCCGATAACGAACGAGACCTCAGCCTGCTAATTAGTTATATAAATT
AATACGTCATGAGGGTTTGCTGTAGAGCTTCTTCGCAAGAGGGGGATTTATGGTGAAAACTTGTTTTAATTTATAGGAAC
TTCTTAGAGGGACACTTGGTGTCTAACCAAGGGAAGTTTGAGGCAATAACAGGTCTGTGATGCCCTTTAGATGTTCTGGG
CTGCACGCGCGCTACACTGATATAATCAACAAGTATCAACAACCTTTGCAGAAATGTATGGGTAAACTTTTGAAATTATA
>18SV_708
AAAACTTACCAGGTCCAGACATTTGAAGGATTGACAGGTTGATAGCCCTTTCATGATTAGATGGGTGGTGGTGCATGGCC
GTTCTTAGTTGGTGGAGTGATTTGTCTGGTTAATTCCGATAACGAACGAGACCTCTGCCATTAAATAGAGATAATTATTA
GAAATAATAATTAGTATATATTCTCTTCTTAATGGGACTTTTGATTTTTAAATTAAAGGAAGTTTGAGGCAATAACAGGT
CTGTGATGCCCTTAGATGTTCTGGGCCGCACGCGCGCTACACTGATATATTCAAAAAGTATATTTATTTAGTCCTTCTCT
GAAAAGAGTGGGTAATCTTTTTTAAAATATATCGTGATGGGGATAGATGATTGTAATTATTCATCTTGAACGAGGAATTC
>18SV_699
AAAACTTACCAGGTCCAGACATAGTAAGGATTGACAGATTGAGAGCTCTTTCTTGATTCTATGGGTGGTGGTGCATGGCC
GTTCTTAGTTGGTGGAGTGATTTGTCTGGTTAATTCCGTTAACGAACGAGACCTCCGCGTGCTAAATAGTTCTGCCTACA
ATTTCGTAGGTAAGGACTTCTTAGAGGGACTTTTGGTGACTAACCAAAGGAAGTTGGAGGCAATAACAGGTCTGTGATGC
CCTTAGATGTTCTGGGCCGCACGCGCGCTACAATGATGCGTTCAACGAGTTTACAACCTTGATCGATAGGTCTGGGTAAT
CTTTTGAAAGCGCATCGTGCTAGGGATAGATTATTGCAATTATTAATCTTGAACGAGGAATTCCTAGTAAACGCAAGTCA
>18SV_697
GAAACTCACCAGGTCCAGACATAGTAAGGATTGACAGATTGAGAGCTCTTTCTTGATTCTATGGGTGGTGGTGCATGGCC
GTTCTTAGTTGGTGGAGTGATTTGTCTGGTTAATTCCGTTAACGAACGAGACCTCAGCCTGCTAAATAGTTGCGTGAACC
TTCTTTACTCGAGTGAAACGTTGGCTAGTTGTGTCAGCTTGCTGATGCAATTACTTGCGCGGATCTTTGATGCGTTCATG
AATATACTTCTTAGAGGGACTATTAGTATCTAGCTAATGGAAGTTTGAGGCAATAACAGGTCTGTGATGCCCTTAGATGT
TCTGGGCTGCACGCGCGCTACACTGACAAATTCAACGAGTTTAACACCTTGGTCGATGGGCCTGGGTAATCTTTTGAAAT
>18SV_727
AAAACTTACCAGGTCCAGACATAGTGAGGATTGACAGATTGAAGATCTTTCTTGATTCTATGGGTGGTGGTGCATGGCCG
TTCTTAGTTGGTGGAGTGATTTGTCTGGTTAATTCCGTTAACGAACGAGACCTCGACCTGCTAACTAGCAGGCAGTAGTC
CAATACTTTACTGGATTGGCTACTGTTTCGGACCTTCGGGTCTTCATGCTTCTTAGAGGGACTATCGGAATGTTAAGCCG
ATGGAAGTACGAGGCAATAACAGGTCTGTGATGCCCTTAGATGTTCTGGGCCGCACGCACGCTACACTACGTGCATCAAG
TTTACAACCTTGACCGGGAGGTCTGGGTAATCTTTGAAAGCGTATCGTGATGGGGATAGTTCATTGTAATTTTTGATCTT
>18SV_716
GAAACTTACCAGGTCCAGACATAGTGAGGATTGACAGATTGAAGTTCTTTCATAGATTCTATGGGTGGTGGTGCATGGCC
GTTCTTAGTTGGTGGAGCGATTTGTCTGGTTAATTCCGTTAACGAACGAGACCTCGACCTGCTAAATAGTACACGTTAGC
TTGCTAGCGATGCGACTTCTTAGAGGGACTGGCGGGTTGGAACCGCAGGAAGTTCGAGGCAATAACAGGTCTGTGATGCC
CTTAGATGCCCTGGGCCGCACGCGCGCTACACTGATGAGTTCATCGAGTTTACAACCTTGGCCGAGAGGCCTGGGTAATC
TTTTGAACGCTCATCGTGCTGGGGATAGATTATTGTAATTATTAATCTTCAACGAGGAATTCCTAGTAAACGCGAGTCAT
>18SV_702
AAAACTTACCAGGTCCAGACATAGTGAGGATTGACAGATTGAAGATCTTTCTTGATTCTATGGGTGGTGGTGCATGGCCG
TTCTTAGTTGGTGGAGTGATTTGTCTGGTTAATTCCGTTAACGAACGAGACCTCAGCCTGCTAAATAGACGTATAAATAC
TTTTGTATTTATGACGGACTTCTTAGAGGGACATTCGGTATCCAGCCGAAGGAAGTTTGAGGCAATAACAGGTCTGTGAT
GCCCTTAGATGTTCTGGGCCGCACGCGCGCTACACTGTTGCATGCAACGAGTATACAACCTTGACTGAAAAGTCTGGGTA
ATCTTTGAACGTGCAACGTGATGGGGATAGATTATTGTAATTATTGATCTTCAACGAGGAATTCCTAGTAAACGCAAGTC
